# Supplementary material for: On the NF-Y regulome as in ENCODE (2019)
Source: PLoS Comput Biol. 2020 Dec 28;16(12):e1008488. doi: 10.1371/journal.pcbi.1008488 (PMC7793273; doi:10.1371/journal.pcbi.1008488)
Supplement: S1 Table — TFs scored as positive, i.e. whose p-value<10−10, in at least one cell line are reported. (XLSX) [file pcbi.1008488.s001.xlsx]

## Sheet: Tab S1 - Positional Bias
TF	TF code	GM12878	HeLa_S3	K562
ATF1	ENCFF002CVM			0.502852
ATF2	ENCFF968KBN			3.24749e-17
ATF3	ENCFF958KNK			1.2446e-14
ATF4	ENCFF710IEF			5.11356e-17
C11orf30	ENCFF996ZGL			2.82816e-41
CEBPB	ENCFF002CSA		2.38752e-29
	ENCFF813LOW_ENCFF429XKT			1.01177e-11
CEBPZ	ENCFF925MHB			0.0676204
CHD2	ENCFF002CSC		1.05262e-14
	ENCFF712GLE	0.00400095
CTCF	ENCFF002DDJ_ENCFF002DBD			1.62063e-133
	ENCFF830KSV_ENCFF768OPK		3.401e-153
	ENCFF833FTF_ENCFF002DAJ	8.25796e-80
FOS	ENCFF002COM	1.709e-11
	ENCFF002CSB		1.81257e-07
	ENCFF002CVW			1.68826e-56
IRF1_0	ENCFF284VUQ			6.74198e-13
IRF3	ENCFF002CSO		6.53962e-10
	ENCFF341HWZ	0.0011846
JUND	ENCFF002CSP		5.07499e-20
	ENCFF337DKJ			3.64537e-09
MAFF	ENCFF308IXJ			1.56153e-26
	ENCFF411BAO		1.95503e-22
MAFG	ENCFF927JBT			3.82206e-22
MAFK	ENCFF405BKG		3.75894e-11
	ENCFF812QPN			3.35243e-17
MBD2	ENCFF470MLY			4.67892e-09
MEIS2	ENCFF613RNG			1.11791e-21
MITF	ENCFF497XOD			4.4827e-30
NFIC	ENCFF370ENX			2.24532e-88
NFYA	ENCFF002CSU		1.9564e-26
	ENCFF012VES			7.82251e-18
	ENCFF414JLN	0.00789364
NFYB	ENCFF002CSV		3.20786e-41
	ENCFF113PMT			1.10985e-63
	ENCFF467NRS	1.12097e-63
PBX2	ENCFF168HAG			1.37728e-22
PBX3	ENCFF717IXP	2.25544e-33
PKNOX1	ENCFF020GMZ	5.79865e-50
	ENCFF544XKC			4.36053e-69
RAD21	ENCFF002CPK_ENCFF753RGL	7.99889e-37
	ENCFF002CTB		3.45278e-44
	ENCFF002CXU			1.31278e-23
RAD51	ENCFF096XMD			2.27268e-11
	ENCFF445UJF	0.00268154
RFX5	ENCFF002CTC		6.32197e-17
	ENCFF402FYF	1.03895e-05
	ENCFF716LRI			1
RUNX3	ENCFF248QFF	6.61378e-13
SMC3	ENCFF002CTE		1.68871e-44
	ENCFF041YQC			1.33822e-23
	ENCFF686FLD	1.29199e-17
SP1	ENCFF002CHV	1.51001e-37
	ENCFF300XUA			1
USF1	ENCFF334FMW			2.50366e-44
	ENCFF805GKD	5.71361e-10
USF2	ENCFF002CTN		2.6442e-17
	ENCFF150VTD			1.25004e-15
	ENCFF372DRC	3.56588e-05
ZNF143	ENCFF114IWY			5.55384e-26
