# Supplementary material for: On the NF-Y regulome as in ENCODE (2019)
Source: PLoS Comput Biol. 2020 Dec 28;16(12):e1008488. doi: 10.1371/journal.pcbi.1008488 (PMC7793273; doi:10.1371/journal.pcbi.1008488)
Supplement: S2 Table — Factors belonging to Table 2 undergone to a second run of PscanChIP restricted to co-binding region with NF-YB. White/yellow background entries refers to first run, whereas white/black refers to second run results. (XLSX) [file pcbi.1008488.s002.xlsx]

## Sheet: Tab S2 - PscanChIP_Re-run
Cell_line	TF_exp	tag	TF_name	NFY	TF_Class	NFY_peaks	TF_peaks	Overlapping_peaks	expected_value	pvalue	score	%_over_nfy	%_over_TF	GPV	GPVpos	LPV	Pos_Bias	First_GPV	GPV_value	GPV_OU	LPV_value	LPV_OU	Group	Table	GPV.NFYA	GPVpos.NFYA	LPV.NFYA	Pos_Bias.	First_GPV.	GPV_value.	GPV_OU.	LPV_value.y	LPV_OU.	GPV_TF	GPVpos_TF	LPV_TF	pos_bias_TF	GPV_TF_value	GPV_OU_TF	LPV_TF_value	LPV_OU_TF
GM12878	ENCFF066XDW	no	MAZ	NFYB	ZNF	13005	24352	3475	1266.79	0	323	26.72	14.27	No	Not Significant	No	No	[CTCF, KLF5, ZNF740, SP1, Klf4, SP3, KLF16, SP2, SP8, SP1, Klf1, KLF14, ZIC3, SP4, ZIC4, ZIC1, EGR1, GLIS2, EGR2, ELK4, ETV6, KLF13, Gabpa, EGR4, Klf12, EGR3, ETV5, ELK3, ELK1, ETV1, MZF1(var.2), GABPA, E2F3, Egr1, SP1, GLIS1, TFAP2A(var.3), TFAP2C(var.3), PLAG1, TFAP2B(var.3), GLIS3, ZNF263, E2F1, E2F4, E2F6, TFAP2A(var.2), EGR2, NR2C2, Znf423, ZBTB7A, ELK4, Pax5, ZBTB7C, Gmeb1, MZF1, INSM1, NFK…	2.02e-09	UNDER	0.000812056	OVER	4	2	Yes	1	Yes	Yes	[NFYB, NFYA, NFYA, NFYA, SP4, KLF14, SP2, Klf12, SP1, KLF16, SP3, Klf4, SP8, KLF5, Klf1, EGR4, SP1, HEY1, Hes1, EGR3, EGR1, Tcfl5, E2F1, CTCFL, KLF9, SP1, EGR1, ZIC4, ZIC3, ZIC1, EGR2, Egr1, ZBTB7A, ZNF740, EGR2, TFDP1, TFAP2C, TFAP2B, GLIS2, TFAP2A(var.2), Zfx, ZBTB7B, Zfx, GLIS1, TFAP2A(var.3), ZBTB33, TFAP2C(var.3), TFAP2B(var.3), E2F4, E2F1, TFAP2A, NRF1, TFAP2A, TFAP2B(var.2), TFAP2C(var.2),…	0	OVER	0	OVER	No	Not Significant	Yes	No	9.72504e-157	UNDER	6.04284e-16	OVER
GM12878	ENCFF079ZWK	no	MXI1	NFYB	b-HLH	13005	23102	3311	1201.77	0	323	25.46	14.33	No	Not Significant	No	No	[MAX, MAX, MAX::MYC, USF1, Mycn, Arntl, Id2, Mlxip, MNT, TFE3, Arnt, ARNT::HIF1A, HEY2, BHLHE40, Creb3l2, Mycn, Mycn, Myc, HEY1, Hes1, Tcfl5, BHLHE41, HES5, HES7, Ahr::Arnt, ETV6, ELK3, ETV1, ELK1, ELF4, Gabpa, ELK4, ETV5, ELK4, GABPA, Gmeb1, ELK1, ZBTB33, EGR2, NRF1, HINFP, GLI2, HINFP, KLF13, Egr1, GCM1, Klf12, ZIC1, ZIC4, E2F1, EGR4, EGR3, ZIC3, EGR2, ZBTB7A, E2F1, GCM2, Pax5, GLIS1, KLF14, ES…	3.91e-16	UNDER	1	OVER	4	2	Yes	1	Yes	Yes	[NFYB, NFYA, NFYA, NFYA, SP4, KLF14, SP2, KLF16, Klf4, Hes1, SP3, SP8, KLF5, SP1, Tcfl5, EGR4, E2F1, SP1, EGR1, EGR3, EGR2, EGR2, EGR1, Egr1, ZBTB33, TFDP1, ZNF740, NRF1, HINFP, ZBTB7A, Zfx, Zfx, TFAP2A(var.3), TFAP2C(var.3), TFAP2A(var.2), E2F1, E2F4, GLIS2, TFAP2A, E2F3, TFAP2A]	0	OVER	0	OVER	Yes	32	No	No	1.21542e-178	OVER	1.47172e-06	OVER
GM12878	ENCFF083KVY	no	MAX	NFYB	b-HLH	13005	18259	2680	949.833	0	323	20.61	14.68	No	Not Significant	No	No	[MAX, MAX::MYC, USF1, Mycn, Myc, ARNT::HIF1A, Bhlhe40, BHLHE40, Arntl, Creb3l2, Id2, Mitf, Mlxip, Npas2, BHLHE41, HEY2, MLX, MLXIPL, TFEB, CLOCK, MNT, TFE3, TFEC, Arnt, HES5, MAX, Mycn, Mycn, Myc, Tcfl5, HEY1, Hes1, HES7, CREB3L1, Ahr::Arnt, ID4, TCF3, CREB1, Gmeb1, TCF4, NHLH1, ZBTB33, Gabpa, ELK4, ELK1, EGR2, ETV5, NRF1, NHLH1, GABPA, ZIC1, ELK4, ZIC4, Egr1, HINFP, GCM1, ZEB1, HINFP, GLI2, E2F1…	6.05e-11	UNDER	1	OVER	4	2	Yes	1	Yes	Yes	[NFYB, NFYA, NFYA, NFYA, SP4, Hes1, KLF14, HEY1, Tcfl5, SP2, SP1, Klf4, KLF16, KLF5, SP3, SP8, EGR4, SP1, EGR1, EGR3, NRF1, EGR2, TFDP1, HINFP, ZBTB33, Egr1, ZBTB7A, EGR1, ZNF740, TFAP2A(var.3), TFAP2C(var.3), E2F4, Zfx, Zfx, E2F1, TFAP2A(var.2), E2F3, TFAP2A, TFAP2A, GLIS2]	0	OVER	0	OVER	Yes	68	Yes	No	1.82395e-92	OVER	5.90754e-20	OVER
GM12878	ENCFF120VUT	no	POLR2A	NFYB	GTFs	13005	46424	3777	2414.98	5.12e-145	144.3	29.04	8.14	No	Not Significant	No	No	[NHLH1, Myog, Myod1, Tcf3, Ascl2, Tcf12, REST, NHLH1, ID4, REST, Myc, Mycn, HEY2, HES7, Hes1, HEY1, ARNT::HIF1A, TCF4, Mafb, MTF1, HES5, TCF3, PAX9, Tcfcp2l1, Tcfcp2l1, PAX1, Ahr::Arnt, ESR1, CREB3L1, GCM1, HINFP, MAX, Mycn, MNT, PAX5, BHLHE40, MAX::MYC, Mycn, RFX5, Tcfl5, NRF1, Id2, Mlxip, ESR1, Creb3l2, Gmeb1, ZEB1, Arnt, USF1, ESR2, ZIC1, CREB1, TFE3, TFAP2C(var.2), Zfx, Zfx, FIGLA, GLI2, SNAI…	1.05e-247	UNDER	8.75e-61	UNDER	4	2	Yes	1	Yes	Yes	[NFYB, NFYA, NFYA, NFYA, SP4, KLF14, Klf12, SP2, Klf4, SP1, KLF5, Klf1, KLF16, SP3, SP8, Hes1, ZBTB7A, PAX5, HEY1, SP1, Tcfl5, EGR4, E2F1, KLF9, EGR1, EGR3, CTCFL, EGR1, SP1, EGR2, TFAP2B, TFAP2C, TFAP2A(var.2), TFDP1, Egr1, TFAP2A, EGR2, Zfx, Zfx, ZNF740, NRF1, ZIC4, TFAP2A(var.3), TFAP2C(var.3), ZIC3, TFAP2B(var.3), TFAP2A, HINFP, ZBTB33, ZBTB7A, ZIC1, GLIS1, TFAP2B(var.2), E2F4, TFAP2C(var.2),…	0	OVER	0	OVER	no matrix	no matrix	no matrix	no matrix	no matrix	no matrix	no matrix	no matrix
GM12878	ENCFF125SQT	no	POLR2AphosphoS5	NFYB	GTFs	13005	35877	3347	1866.32	7.21e-209	208.1	25.74	9.33	No	Not Significant	No	No	[NHLH1, REST, NHLH1, REST, ID4, KLF16, TCF4, SP1, KLF5, SP3, Klf4, SP1, SP2, Tcfcp2l1, Tcfcp2l1, SP8, SP4, ESR1, KLF14, ZNF740, HES5, HES7, ZEB1, Ahr::Arnt, HEY2, Myc, ESR1, HINFP, GCM1, ZEB1, GABPA, Mycn, PAX5, ARNT::HIF1A, HEY1, Klf1, TFAP2C(var.2), Gabpa, ELK4, ETV5, E2F1, Hes1, TFAP2B(var.2), GLI2, ELK1, EGR1, Pax5, TFAP2A, TFAP2C, ZIC1, ELK4, Gmeb1, HINFP, TFAP2A, Klf12, TFAP2B(var.3), TFAP2…	2.52e-115	UNDER	1.37e-36	UNDER	4	2	Yes	1	Yes	Yes	[NFYB, NFYA, NFYA, NFYA, SP4, KLF14, SP2, Klf4, SP1, KLF16, KLF5, SP3, Tcfl5, SP8, EGR4, E2F1, SP1, EGR1, EGR3, EGR1, EGR2, TFDP1, TFAP2B, TFAP2A(var.2), Egr1, TFAP2A, NRF1, TFAP2A, Zfx, Zfx, HINFP, TFAP2A(var.3), TFAP2C(var.3), E2F4, ZNF740, ZBTB7A, E2F1, GLIS2, E2F3]	0	OVER	0	OVER	no matrix	no matrix	no matrix	no matrix	no matrix	no matrix	no matrix	no matrix
GM12878	ENCFF134XDY	no	SMAD5	NFYB	Other TF	13005	11633	1734	605.149	2.97e-305	304.5	13.33	14.91	No	Not Significant	No	No	[KLF16, SP1, KLF5, SP3, KLF14, Klf4, SP4, SP2, SP8, SP1, ZNF740, E2F1, GABPA, EGR1, ELK1, ELK4, EGR4, E2F1, EGR2, ELK4, Gabpa, ETV5, PLAG1, HINFP, EGR3, HINFP, SP1, NFKB1, TFAP2C(var.2), Egr1, ZBTB7C, Tcfl5, CENPB, EGR2, TFAP2B(var.2), ZBTB7A, Gmeb1, MZF1, ZBTB7B, GLIS3, GLIS2, E2F6, ZIC1, GLIS1, NRF1, TFAP2A, TFAP2A, TFAP2C, E2F4, Hes1, TFAP2B, HEY1, Zfx, Zfx, E2F3, TFAP2A(var.3), TFAP2C(var.3),…	9.03e-56	UNDER	1.33e-60	UNDER	4	2	Yes	1	Yes	No	[NFYA, SP2, SP1, TFDP1, HINFP, E2F4, TFAP2A, E2F1]	0	OVER	0	OVER	No	Not Significant	No	No	1	UNDER	1	OVER
GM12878	ENCFF332PGQ	no	ETS1	NFYB	ETS	13005	12785	1801	665.076	1.29e-288	287.9	13.85	14.09	No	Not Significant	No	No	[GABPA, Ets1, ELF5, FEV, ELF1, Erg, FLI1, EHF, ELF3, ELF4, SPDEF, ETV2, ELK1, ETS1, ELK1, Gabpa, ELK4, ELK4, ETS1, FEV, ELF1, ERG, FLI1, ETV6, ELK3, ERF, ETV1, ETV3, ETV4, ETV5, EHF, SPI1, HINFP, HINFP, Mycn, Hes1, Myc, ARNT::HIF1A, Tcfl5, ZIC3, ZIC1, HEY2, ZIC4, ZBTB33, HEY1, Gmeb1, Egr1, E2F1, HES7, E2F4, CENPB, EGR2, ZBTB7A, E2F1, TFAP2A(var.3), TFAP2C(var.3), EGR2, TFAP2B(var.3), E2F1, Klf12,…	1.03e-40	UNDER	1	UNDER	4	2	Yes	1	Yes	Yes	[NFYA, HINFP]	0	OVER	7.58895e-285	OVER	Yes	75	Yes	No	1.5261e-122	OVER	1.14778e-13	OVER
GM12878	ENCFF381SBC	no	NR2C1	NFYB	ZNF	13005	11017	1528	573.104	9.02e-239	238	11.75	13.87	No	Not Significant	No	No	[NR2F1, HNF4A, PPARG::RXRA, NR2C2, Rxra, Nr2f6, RXRB, RXRG, Pparg::Rxra, ELF4, ELF1, ELK3, ELK1, ETV1, ETV4, Gabpa, ETV5, ELK4, ETV6, ELK4, ELK1, GABPA, HINFP, INSM1, ESR1, Gmeb1, HEY2, HEY1, GLIS1, Hes1, Tcfl5, HINFP, GLIS3, ARNT::HIF1A, PLAG1, ZBTB33, TFAP2C, TFAP2B, ZIC1, GLIS2, CENPB, TFAP2C(var.3), TFAP2B(var.3), TFAP2A(var.3), ZIC4, TFAP2A(var.2), ZBTB7A, E2F1, ZIC3, ZBTB7C, ZBTB7B, Egr1, T…	0.379622	UNDER	2.46e-08	OVER	4	2	Yes	2	Yes	No	[SP2, TFDP1, E2F4, HINFP]	1.26382e-302	OVER	6.38491e-264	OVER	Yes	90	No	No	4.35698e-76	OVER	1	OVER
GM12878	ENCFF544NRC	no	TAF1	NFYB	GTFs	13005	17285	2968	899.166	0	323	22.82	17.17	No	Not Significant	No	No	[Gabpa, ELK4, ETV1, ETV5, ELK3, ETS1, ETV6, ETV4, ELK1, FEV, ERG, FLI1, ERF, ETV3, ELF1, ELF4, EHF, GABPA, ELK4, YY2, ELK1, SPDEF, NHLH1, NHLH1, HINFP, SPI1, HINFP, E2F1, SP3, KLF16, REST, KLF5, SP8, PAX5, SP1, Klf4, Tcfcp2l1, Tcfcp2l1, Gmeb1, SP1, ZNF740, KLF14, SP4, E2F1, Klf1, HEY2, ZBTB33, Mycn, TFAP2C(var.2), HES7, SP2, Ahr::Arnt, HES5, Myc, ZIC1, Klf12, Tcfl5, Hes1, MZF1(var.2), SP1, ARNT::…	6.8e-27	UNDER	7.11e-19	UNDER	4	2	Yes	1	Yes	Yes	[NFYB, NFYA, NFYA, NFYA, SP4, KLF14, SP2, Klf4, SP1, KLF16, KLF5, SP3, SP8, SP1, EGR4, Tcfl5, EGR1, EGR3, E2F1, EGR1, EGR2, ZNF740, Egr1, EGR2, TFDP1, NRF1, Zfx, Zfx, ZIC3, TFAP2A(var.2), TFAP2B, TFAP2B(var.3), TFAP2A, TFAP2C(var.3), HINFP, TFAP2A(var.3), TFAP2A, GLIS2, ZBTB33, E2F4, ZBTB7A, PLAG1, E2F1, E2F3]	0	OVER	0	OVER	no matrix	no matrix	no matrix	no matrix	no matrix	no matrix	no matrix	no matrix
GM12878	ENCFF556JBS	no	ELK1	NFYB	ETS	13005	7280	1436	378.706	0	323	11.04	19.73	No	Not Significant	No	No	[GABPA, ELF5, ELF1, FLI1, EHF, ELF4, ETV6, ETV2, ELK1, ELF3, ELK1, Gabpa, ELK4, ELK4, ETS1, FEV, ELF1, ERG, FLI1, ELK3, ERF, ETV1, ETV3, ETV4, ETV5, Ets1, SPDEF, SPI1, HINFP, Gmeb1, HINFP, HEY1, Hes1, ARNT::HIF1A, E2F1, TFAP2C(var.2), ZBTB33, E2F1, E2F4, Tcfl5, E2F3, TFAP2A(var.3), TFAP2B(var.3), Egr1, TFAP2C(var.3), CENPB, E2F6, KLF14, E2F1, TFAP2A, TFAP2B(var.2), SP2, ZIC1, ZIC3, TFAP2A, EGR4, …	1	UNDER	0.0162408	OVER	4	2	Yes	10	Yes	No	[HINFP]	3.57361e-244	OVER	4.56738e-203	OVER	Yes	39	No	No	1.16627e-167	OVER	5.76144e-07	OVER
GM12878	ENCFF601XVA	no	RB1	NFYB	Cofactors	13005	19596	1771	1019.38	3.72e-101	100.4	13.62	9.04	No	Not Significant	No	No	[CTCF, E2F1, ZIC4, ZIC1, Znf423, E2F1, ZIC3, E2F1, TFAP2A(var.3), EBF1, TFAP2C(var.3), REST, E2F3, TFAP2B(var.3), E2F4, GLIS2, Mycn, ZBTB7A, TFAP2C, Myc, TFAP2B, E2F6, THAP1, NHLH1, TFAP2A(var.2), REST, HES7, PLAG1, TFAP2C, NFKB1, TFAP2A, TFAP2A, ZBTB7C, HES5, NHLH1, Tcfcp2l1, Tcfcp2l1, ZBTB7B, NFKB1, GLIS3, GLIS1, Gmeb1, ESR1, GLI2, ZBTB33, TFAP2C(var.2), TFAP2B(var.2), NFKB2, HEY2, TFAP2A, GCM1…	3.88e-83	UNDER	1	UNDER	4	2	Yes	1	Yes	No	[NFYA, SP2, SP1, SP1, Tcfl5, TFDP1, NRF1, EGR3, EGR1, E2F4, E2F1, TFAP2A, E2F3, HINFP]	0	OVER	0	OVER	No	Not Significant	No	No	2.37115e-90	UNDER	1	OVER
GM12878	ENCFF630NFM	no	POLR2AphosphoS2	NFYB	GTFs	13005	15374	1981	799.755	3.9e-270	269.4	15.23	12.89	No	Not Significant	No	No	[SP1, KLF16, KLF5, SP2, SP3, SP4, Klf4, SP1, KLF14, ZNF740, SP8, HES7, HES5, Klf1, HINFP, Gabpa, Klf12, ELK4, HEY2, GABPA, Myc, ESR1, GCM1, E2F1, HEY1, ARNT::HIF1A, Mycn, Gmeb1, HINFP, GLI2, E2F1, Hes1, TFAP2C(var.2), MZF1, EGR1, Tcfl5, TFAP2B(var.2), ZBTB33, NRF1, TFAP2A, ZIC1, GLIS1, TFAP2C, TFAP2A, E2F1, TFAP2B, GCM2, TFAP2B(var.3), SP1, GLIS3, TFAP2C, TFAP2A, Pax5, ZIC4, EGR2, TFAP2C(var.3), …	5.68e-47	UNDER	2.87e-25	UNDER	4	2	Yes	1	Yes	No	[NFYA, NFYB, KLF14, SP2, SP1, Klf4, KLF16, KLF5, SP3, SP1, EGR4, EGR1, EGR3, NRF1, EGR1, EGR2, TFDP1, HINFP, E2F4, TFAP2A, E2F3, E2F1]	0	OVER	0	OVER	no matrix	no matrix	no matrix	no matrix	no matrix	no matrix	no matrix	no matrix
GM12878	ENCFF704ZYN	no	NFATC3	NFYB	Other TF	13005	24715	2179	1285.67	4.29e-114	113.4	16.76	8.82	No	Not Significant	No	No	[RUNX3, RUNX2, Spi1, IRF8, STAT1, IRF1, IRF9, SPI1, STAT1::STAT2, IRF2, IRF1, PRDM1, IRF7]	4.83e-21	UNDER	0.0049867	OVER	4	2	Yes	1	Yes	No	[NFYA, NFYA, NFYB]	0	OVER	1.07033e-225	OVER	No	Not Significant	No	No	5.37192e-15	UNDER	1	UNDER
GM12878	ENCFF711OSR	no	E4F1	NFYB	ZNF	13005	6287	1522	327.05	0	323	11.7	24.21	No	Not Significant	No	No	[EHF, ELF1, ELF4, ELF3, ELF5, ELF1, ETV6, ELK3, Gabpa, ELK4, FEV, ETS1, ETV4, ETV3, ETV1, ERG, FLI1, ELK1, ETV5, ERF, GABPA, ELK4, ELK1, SPDEF, HINFP, Gmeb1, HINFP, Klf4, SP8, Zfx, Zfx, SP3, E2F3, KLF16, KLF5, E2F6, TFAP2A, PLAG1, E2F4, ZBTB33, KLF14, SP1, Hes1, ZBTB7B, TFAP2A(var.3), ZNF740, SP4, Tcfl5, Egr1, TFAP2C(var.3), GLIS1, EGR2, NRF1, EGR3, SP1, TFAP2A(var.2), TFAP2A, GLIS2, E2F1, ZBTB7A…	0.110866	OVER	1	OVER	4	2	Yes	1	Yes	No	[NFYA, SP2, SP1, TFDP1, E2F4, HINFP]	0	OVER	5.01586e-242	OVER	no matrix	no matrix	no matrix	no matrix	no matrix	no matrix	no matrix	no matrix
GM12878	ENCFF778DJD	no	SIN3A	NFYB	Cofactors	13005	14514	2086	755.018	0	323	16.04	14.37	No	Not Significant	No	No	[Mycn, HEY2, Myc, HEY1, HES5, Hes1, ELK4, HES7, Gabpa, ELK1, ETV5, ARNT::HIF1A, ELK4, Tcfl5, E2F1, GABPA, Gmeb1, E2F1, SP1, SP1, SP2, ZBTB33, ESR1, KLF5, KLF16, HINFP, ZNF740, Ahr::Arnt, ZIC1, SP3, GCM1, ZIC4, Klf4, GLIS1, ZIC3, SP8, TFAP2A(var.3), Pax5, GCM2, TFAP2B(var.3), CENPB, TFAP2C(var.3), E2F1, HINFP, SP4, GLI2, KLF14, TFAP2C(var.2), EGR2, ZBTB7A, SP1, MZF1, GLIS3, EGR1, TFAP2B(var.2), TF…	1.05e-23	UNDER	1	UNDER	4	2	Yes	1	Yes	Yes	[NFYA, NFYB, NFYA, KLF14, SP2, KLF16, SP1, Klf4, SP1, Tcfl5, EGR1, EGR3, EGR1, TFDP1, NRF1, E2F4, E2F1, HINFP, E2F3, TFAP2A]	0	OVER	0	OVER	no matrix	no matrix	no matrix	no matrix	no matrix	no matrix	no matrix	no matrix
GM12878	ENCFF788LSH	no	CBFB	NFYB	Other TF	13005	21144	2331	1099.91	1.72e-228	227.8	17.92	11.02	No	Not Significant	No	No	[RUNX1, RUNX1, RUNX2, RUNX2, RUNX3, ZBTB7C, GLI2, ZNF354C, ZBTB7A, ZBTB7B, RREB1, Gabpa, ELK1, ZBTB33, GLIS1, NFKB1, GLIS3, EGR2, GLIS2, Egr1, Tcfl5, EGR3, HINFP, EGR2, EGR4, PLAG1, EGR1, E2F1, SP8, E2F4, ZNF740, SP3, KLF16, NRF1]	2.11e-35	UNDER	0.0880257	UNDER	4	2	Yes	1	Yes	Yes	[NFYA, NFYB, NFYA]	0	OVER	0	OVER	no matrix	no matrix	no matrix	no matrix	no matrix	no matrix	no matrix	no matrix
GM12878	ENCFF827ZLB	no	KLF5	NFYB	ZNF	13005	13973	1903	726.875	2.15e-287	286.7	14.63	13.62	No	Not Significant	No	No	[Gmeb1, ESR1, Pax5, HEY1, HES5, Mycn, HEY2, TFAP2C, TFAP2B, TFAP2A, Myc, TFAP2B(var.3), HES7, NFKB2, TFAP2A(var.3), TFAP2A(var.2), PLAG1, TFAP2C(var.3), Hes1, Gabpa, ZIC1, GLIS1, ZBTB33, TFAP2C, GLIS3, GLIS2, E2F1, GLI2, ZIC4, Tcfl5, MZF1, ZIC3, ZBTB7C, NFKB1, ZBTB7A, ARNT::HIF1A, ZBTB7B, Ahr::Arnt, NFKB1, CENPB, E2F3, EGR2, HINFP, TFAP2B(var.2), TFAP2C(var.2), HINFP, TFAP2A, TFAP2A, Egr1, EGR4, …	5.23e-11	UNDER	1	UNDER	4	2	Yes	1	Yes	No	[NFYA, SP2, HINFP]	0	OVER	4.49808e-260	OVER	Yes	13	No	No	1.17682e-110	OVER	3.0091e-10	OVER
GM12878	ENCFF853SOB_ENCFF095GMM	no	BHLHE40	NFYB	b-HLH	13005	18075	2263	940.261	1.56e-291	290.8	17.4	12.52	No	Not Significant	No	No	[MAX, MAX, MAX, MAX::MYC, USF1, USF1, Mycn, Mycn, Mycn, Myc, Myc, ARNT::HIF1A, Bhlhe40, USF2, Creb3l2, Hes2, Id2, Mitf, Mlxip, Npas2, Tcfl5, BHLHE41, HEY2, MLX, MLXIPL, TFEB, CLOCK, HES5, HES7, HEY1, MNT, SREBF2(var.2), Srebf1(var.2), TFE3, TFEC, Hes1, Arnt, CREB3, Ahr::Arnt, BHLHE40, Arntl, RUNX2, CREB3L1, ID4, TCF3, ZBTB33, NHLH1, Gmeb1, TCF4, Gabpa, NRF1, EGR2, Egr1, ZEB1, GLI2, EGR2, ZEB1, ZB…	5.96e-19	UNDER	1	OVER	4	2	Yes	1	Yes	Yes	[NFYA, NFYB, NFYA]	0	OVER	0	OVER	Yes	39	Yes	No	9.72683e-149	OVER	5.16676e-31	OVER
GM12878	ENCFF935HIG	no	HDGF	NFYB	Other	13005	22908	2075	1191.67	6.03e-119	118.2	15.96	9.06	No	Not Significant	No	No	[ZNF263, znf143, EGR2, EGR4, EGR1, MZF1(var.2), SP2, Pax5, SP8, NR2C2, E2F3, SP1, SP3, EGR3, Klf1, RREB1, SP1, E2F6, KLF14, Egr1, Klf12, EGR2, TBX15, KLF5, TBX5, SP4, KLF16, Klf4, SP1, HES7, PLAG1, GLI2, Hes1, KLF13, PAX5, ARNT::HIF1A, HEY2, HES5, ZNF740, REST, HEY1, ZBTB7A, GLIS1, ZEB1, ESR1, ZBTB7C, Ahr::Arnt, TFAP2A, GLIS3, E2F4, E2F1, TFAP2C(var.2), INSM1, ZEB1, HINFP, ZBTB7B, GCM2, ESR1, GLI…	6.77e-76	UNDER	1	OVER	4	2	Yes	1	Yes	No	[NFYA, NFYB, NFYA, NFYA, SP4, KLF14, SP2, SP1, Klf4, KLF16, SP3, KLF5, EGR4, SP8, SP1, EGR1, EGR3, TFDP1, EGR1, ZNF740, EGR2, E2F4, E2F1, E2F3, TFAP2A, HINFP]	0	OVER	2.0932e-291	OVER	no matrix	no matrix	no matrix	no matrix	no matrix	no matrix	no matrix	no matrix
GM12878	ENCFF957YRU	no	TBL1XR1	NFYB	Cofactors	13005	16096	1790	837.314	1.21e-179	178.9	13.76	11.12	No	Not Significant	No	No	[Gabpa, ZBTB7C, ZBTB7A, Egr1, NFKB1, ZBTB7B, EGR2, EGR4, EGR3, GLIS2, EGR1, HINFP, ZNF740]	5.88e-34	UNDER	1	OVER	4	2	Yes	1	Yes	No	[NFYA]	3.29357e-246	OVER	3.7455e-200	OVER	no matrix	no matrix	no matrix	no matrix	no matrix	no matrix	no matrix	no matrix
GM12878	ENCFF967ACD	no	YY1	NFYB	ZNF	13005	37053	3067	1927.5	1.15e-126	125.9	23.58	8.28	No	Not Significant	No	No	[Mycn, Znf423, CTCF, Tcf3, ZIC1, ZIC3, ZIC4, TFAP2A(var.3), E2F1, Myc, TFAP2C(var.3), TFAP2A, TFAP2B(var.3), Gabpa, Myod1, Myog, YY1, YY1, YY2, ELK4, NHLH1, E2F1, NHLH1, THAP1, HES7, TFAP2A(var.2), TFAP2C, TFAP2B, ZBTB7A, HEY2, ELK1, GCM1, HES5, Gmeb1, Tcfcp2l1, Tcfcp2l1, GLI2, GLIS2, TCF3, HINFP, Hes1, ETV5, ID4, HEY1, ESR1, NRF1, TCF4, GABPA, TFAP2C(var.2), TFAP2A, TFAP2B(var.2), ELK4, Tcfl5, T…	6.03e-25	UNDER	2.3e-07	OVER	4	2	Yes	1	Yes	Yes	[NFYB, NFYA, NFYA, NFYA, SP4, KLF14, SP2, Klf4, KLF16, SP3, KLF5, SP1, SP8, Tcfl5, EGR4, SP1, EGR1, EGR3, TFDP1, EGR2, EGR1, ZNF740, Egr1, E2F4, Zfx, NRF1, Zfx, E2F1, E2F3, TFAP2A(var.2), HINFP, GLIS2, TFAP2A]	0	OVER	0	OVER	No	Not Significant	No	No	0.106745	OVER	0.167701	UNDER
HeLa_S3	ENCFF002CSJ	no	ELK1	NFYB	ETS	7156	4809	895	137.653	0	323	12.51	18.61	No	Not Significant	No	No	[ELK1, GABPA, Gabpa, ELK4, ELK4, ETS1, FEV, ELF1, ERG, FLI1, ELF4, ETV6, ELK3, ERF, ETV1, ETV2, ETV3, ETV4, ETV5, ELK1, SPI1, ETS1, Ets1, ELF5, ELF1, FLI1, EHF, ELF3, SPDEF, HINFP, Gmeb1, HINFP, HEY2, Hes1, ARNT::HIF1A, HES7, HEY1, Tcfl5, NRF1, CENPB, SP2, KLF14, E2F1, Egr1, SP4, ZIC3, E2F1, ZIC1, E2F3, SP1, E2F4, TFAP2C(var.2), ZIC4, EGR2, TFAP2A, TFAP2B(var.3), ZBTB33, E2F1, TFAP2C(var.3), EGR4…	2.66e-05	OVER	0.000211002	OVER	4	2	Yes	1	Yes	No	[NFYA]	2.28434e-263	OVER	6.98493e-203	OVER	Yes	44	No	No	1.72452e-86	OVER	0.17775	OVER
HeLa_S3	ENCFF002CSK	no	ELK4	NFYB	ETS	7156	5916	836	169.34	8.8e-293	292.1	11.68	14.13	No	Not Significant	No	No	[ELK1, Gabpa, ELK4, ELK4, ETS1, FEV, ERG, FLI1, ELK3, ERF, ETV1, ETV3, ETV4, ETV5, ELK1, FEV, ETS1, Ets1, GABPA, ELF5, ELF1, ELF1, FLI1, EHF, ELF3, ELF4, ETV6, SPDEF, ETV2, SPI1, Erg, HINFP, HINFP, Gmeb1, CENPB, E2F3, E2F4, E2F6, E2F1, E2F1, Hes1, TFAP2C(var.2), ZIC3, SP2, KLF14, Tcfl5, ZBTB33, TFAP2A, Egr1, ZIC4, TFAP2A, SP4, ZIC1, TFAP2B(var.2), Klf4, SP1, SP8, KLF5, TFAP2C(var.3), TFAP2B(var.3…	1	OVER	1	OVER	4	2	Yes	1	Yes	No	[NFYA]	1.19202e-234	OVER	7.77162e-187	OVER	Yes	16	No	No	1.21195e-112	OVER	0.00051828	OVER
HeLa_S3	ENCFF002CSL	no	GTF2F1	NFYB	GTFs	7156	11730	1391	335.76	0	323	19.44	11.86	No	Not Significant	No	No	[Gmeb1, ZIC1, ZIC4, ZIC3, Hes1, TFAP2A, Tcfl5, TFAP2C, Klf1, TFAP2A(var.3), TFAP2C(var.2), TFAP2B, E2F1, TFAP2C(var.3), TFAP2A(var.2), TFAP2B(var.2), TFAP2A, TFAP2B(var.3), E2F1, Klf4, HINFP, ZBTB33, NRF1, E2F4, KLF14, Zfx, Zfx, SP3, SP4, E2F3, GLIS2, KLF5, SP8, KLF16, EGR2, Egr1, EGR4, SP2, EGR3, EGR1, PLAG1, SP1, ZNF740, SP1]	5.08e-10	OVER	2.87e-09	OVER	4	2	Yes	1	Yes	No	[NFYA]	0	OVER	9.80767e-246	OVER	no matrix	no matrix	no matrix	no matrix	no matrix	no matrix	no matrix	no matrix
HeLa_S3	ENCFF002CSS	no	MAZ	NFYB	ZNF	7156	13409	1671	383.819	0	323	23.35	12.46	No	Not Significant	No	No	[CTCF, KLF5, SP2, SP1, Klf4, SP3, SP1, KLF16, ZNF740, EGR1, ZIC3, Klf1, SP8, ZIC1, KLF14, ZIC4, SP4, EGR2, E2F3, Klf12, EGR4, Gabpa, ELK4, EGR3, E2F1, GLIS2, E2F4, ELK1, KLF13, SP1, Egr1, Gmeb1, GABPA, Hes1, ETV5, TFAP2A(var.3), E2F6, Mycn, TFAP2C(var.3), CREB1, EGR2, NRF1, TFAP2A(var.2), HEY2, HEY1, TFAP2B(var.3), HES7, Tcfl5, TFAP2A, Myc, HES5, Pax5, ELK1, ELK4, MZF1(var.2), PLAG1, E2F1, HINFP,…	1	UNDER	0.00864259	OVER	4	2	Yes	1	Yes	No	[NFYB, NFYA, NFYA, NFYA, SP4, KLF14, SP2, Klf4, SP1, KLF16, KLF5, SP3, SP8, EGR4, EGR1, EGR3, SP1, TFDP1, EGR2, ZNF740, EGR1, E2F1, NRF1, E2F4, TFAP2A, TFAP2A(var.2), HINFP, E2F3]	0	OVER	0	OVER	No	Not Significant	Yes	No	9.55281e-53	UNDER	3.39434e-22	OVER
HeLa_S3	ENCFF002CST	no	MXI1	NFYB	b-HLH	7156	12009	1628	343.746	0	323	22.75	13.56	No	Not Significant	No	No	[Mycn, Mycn, Myc, Hes1, Arnt, BHLHE41, HES5, MAX, MAX, MAX::MYC, USF1, Mycn, Myc, ARNT::HIF1A, BHLHE40, Arntl, Creb3l2, Id2, Mitf, Mlxip, Npas2, Tcfl5, HEY2, MLX, MLXIPL, TFEB, CLOCK, HEY1, MNT, TFE3, HES7, CREB3L1, Ahr::Arnt, CREB1, Gmeb1, NRF1, Klf12, EGR2, KLF13, Gabpa, ZBTB33, KLF14, Klf1, Egr1, Klf4, HINFP, SP4, EGR3, EGR4, ZIC1, ZIC4, SP3, HINFP, ZIC3, TFAP2A, E2F1, EGR2, KLF16, TFAP2C(var.…	0.000670983	OVER	1.64e-09	OVER	4	2	Yes	1	Yes	Yes	[NFYB, NFYA, NFYA, NFYA, SP2]	0	OVER	0	OVER	Yes	67	No	No	2.77299e-100	OVER	1	OVER
HeLa_S3	ENCFF002CSZ	no	POLR2AphosphoS2	NFYB	GTFs	7156	12797	1573	366.301	0	323	21.98	12.29	No	Not Significant	No	No	[KLF5, KLF16, SP3, SP1, SP1, NHLH1, Klf4, SP4, SP2, SP8, NHLH1, KLF14, ZNF740, ELK4, Gabpa, Klf1, REST, ELK1, Myc, ETV1, Mycn, REST, ETV5, Klf12, ELK4, ELK3, E2F1, GABPA, HEY2, ELK1, HEY1, HES7, Tcfcp2l1, Tcfcp2l1, HES5, Hes1, HINFP, Ahr::Arnt, GCM1, Tcfl5, E2F1, HINFP, ARNT::HIF1A, NRF1, BHLHE40, ESR1, Gmeb1, ZBTB33, PAX5, TFAP2C(var.2), EGR1, SP1, GLI2, CREB1, ESR1, ZIC1, E2F1, TFAP2B(var.2), T…	1.71e-44	UNDER	2.3e-58	UNDER	4	2	Yes	1	Yes	Yes	[NFYB, NFYA, NFYA, NFYA, SP2, SP1, EGR3, TFDP1, E2F4, TFAP2A, E2F1, HINFP]	0	OVER	0	OVER	no matrix	no matrix	no matrix	no matrix	no matrix	no matrix	no matrix	no matrix
HeLa_S3	ENCFF002CTK	no	TCF7L2	NFYB	Other TF	7156	19242	1277	550.783	1.16e-153	152.9	17.85	6.64	No	Not Significant	No	No	[TCF7L2, LEF1, Tcf7, TFAP2A, TFAP2A(var.2), TFAP2A]	0.292737	UNDER	7.85e-06	OVER	4	2	Yes	1	Yes	No	[NFYA]	3.98049e-269	OVER	2.3062e-201	OVER	No	Not Significant	No	No	0.199189	UNDER	1	OVER
HeLa_S3	ENCFF002CTP	no	ZNF143	NFYB	ZNF	7156	7048	871	201.742	3.22e-265	264.5	12.17	12.36	No	Not Significant	No	No	[CTCF, znf143, ZIC4, Mycn, ZIC1, TFAP2A(var.3), E2F1, ZIC3, TFAP2C(var.3), Gmeb1, Tcfl5, Hes1, Gabpa, TFAP2B(var.3), NRF1, HEY2, Myc, HES7, Znf423, HEY1, HES5, TFAP2C, TFAP2B, TFAP2A, TFAP2A(var.2), ZBTB33, HINFP, E2F1, TFAP2C, TFAP2A, PLAG1, ZBTB7A, TFAP2C(var.2), TFAP2A, GLIS2, TFAP2B(var.2), KLF14, E2F4, Zfx, Zfx, EGR2, SP4, E2F3, Klf12, GLIS1, ZNF740, SP8, SP1, NFKB1, GLIS3, Klf4, EGR3, Egr1,…	2.47e-05	OVER	1.69e-07	OVER	4	2	Yes	1	Yes	No	[NFYA]	1.85695e-277	OVER	1.01927e-209	OVER	No	Not Significant	No	No	1.13089e-06	OVER	0.0124006	UNDER
HeLa_S3	ENCFF305QDB	no	TAF1	NFYB	GTFs	7156	18404	2023	526.796	0	323	28.27	10.99	No	Not Significant	No	No	[ETV1, ETS1, ELK3, Gabpa, ELK4, ERF, FLI1, FEV, ETV4, ELK1, ETV5, ELF1, ELF4, ELK4, ETV6, GABPA, ELK1, ZNF740, KLF16, SP3, SP1, SP8, NHLH1, SP1, KLF14, KLF5, SP4, Klf4, SP2, REST, Tcfcp2l1, Tcfcp2l1, PLAG1, E2F1, HINFP, EGR1, Klf1, E2F1, Gmeb1, Klf12, EGR2, EGR4, NR2C2, ZBTB7B, SP1, HINFP, ZBTB7C, EGR3, MZF1, PAX5, ZBTB33, Egr1, GLIS2, TFAP2C(var.2), Pax5, ARNT::HIF1A, INSM1, Ahr::Arnt, ESR1, HES…	2.25e-30	UNDER	6.79e-21	UNDER	4	2	Yes	1	Yes	Yes	[NFYB, NFYA, NFYA, NFYA, SP2, SP1, TFDP1, E2F4, HINFP]	0	OVER	0	OVER	no matrix	no matrix	no matrix	no matrix	no matrix	no matrix	no matrix	no matrix
HeLa_S3	ENCFF712LMP	no	NFE2L2	NFYB	b-Zip	7156	8924	737	255.441	1.43e-132	131.8	10.3	8.26	No	Not Significant	No	No	[FOS::JUN, Mafb, NFE2L2, Nfe2l2, FOS, FOSL1, FOSL2, JUN(var.2), JUNB, JUND, MAFF, MAFK, MAF::NFE2, Bach1::Mafk, Atf3, MAFG, NFE2, NRL, Mafb]	1	UNDER	1	OVER	4	2	Yes	1	Yes	No	[NFYA]	2.28999e-169	OVER	3.35088e-120	OVER	No	Not Significant	No	No	1	UNDER	4.07412e-10	OVER
HeLa_S3	ENCFF793BVO	no	GABPA	NFYB	ETS	7156	7576	1085	216.855	0	323	15.16	14.32	No	Not Significant	No	No	[GABPA, SPI1, ETS1, Ets1, ELF5, ELF5, FEV, ELF1, ELF1, Erg, FLI1, EHF, ELF3, ELF4, ETV6, SPDEF, ERF, ETV2, ELK1, ELK1, Gabpa, ELK4, ELK4, ETS1, FEV, ERG, FLI1, ELK3, ETV1, ETV3, ETV4, ETV5, EHF, HINFP, HINFP, Gmeb1, Tcfcp2l1, Tcfcp2l1, E2F4, ARNT::HIF1A, CENPB, E2F3, HEY2, E2F6, Pax5, HES7, Hes1, E2F1, SP2, HES5, HEY1, Mycn, ZBTB33, TFAP2C(var.2), Tcfl5, KLF14, TFAP2C(var.3), SP1, TFAP2B(var.3), …	1	UNDER	1	OVER	4	2	Yes	1	Yes	No	[NFYA]	4.5506e-305	OVER	2.88621e-245	OVER	Yes	39	No	No	9.56142e-129	OVER	0.00223524	OVER
HeLa_S3	ENCFF950LQM	no	MYC	NFYB	b-HLH	7156	12729	1213	364.355	1.06e-267	267	16.95	9.53	No	Not Significant	No	No	[MAX, Myc, ARNT::HIF1A, Bhlhe40, BHLHE40, USF2, Arntl, Creb3l2, Id2, Mitf, Mlxip, Npas2, Tcfl5, HEY2, MLX, MLXIPL, TFEB, CLOCK, HES5, TFE3, TFEC, Arnt, BHLHE41, HES7, MAX, MAX::MYC, USF1, Mycn, Mycn, Mycn, Myc, HEY1, MNT, Hes1, CREB3L1, Ahr::Arnt, Gmeb1, CREB1, ZIC4, NRF1, ZIC1, TFAP2A, TFAP2C, GCM1, TFAP2B, TFAP2A(var.3), ZIC3, TFAP2A(var.2), TFAP2C(var.3), EGR2, TFAP2B(var.3), TFAP2B(var.2), TF…	1	UNDER	0.850223	OVER	4	2	Yes	1	Yes	No	[NFYA]	1.97537e-299	OVER	4.03728e-245	OVER	No	Not Significant	No	No	1	OVER	1	OVER
K562	ENCFF002CVU	no	CCNT2	NFYB	GTFs	8952	20057	1787	718.201	5.17e-246	245.3	19.96	8.91	No	Not Significant	No	No	[NRF1, Mycn, Hes1, Tcfl5, NHLH1, NHLH1, HEY1, HES7, Myc, HEY2, HES5, ZIC1, ZIC3, ZIC4, EGR2, Gmeb1, HINFP, Mafb, BHLHE40, EGR3, CREB1, TFAP2A(var.3), ZBTB33, TFAP2A, TFAP2C(var.3), Egr1, Zfx, Zfx, Klf12, TFAP2A, GLIS2, TFAP2A(var.2), KLF14, TFAP2B(var.2), TFAP2B(var.3), Klf4, TFAP2C(var.2), Gabpa, SP4, TFAP2B, Tcfcp2l1, Tcfcp2l1, EGR4, TFAP2C, REST, ARNT::HIF1A, EGR2, EGR1, KLF16, E2F1, PAX5, ELK…	4.72e-44	UNDER	0.000605279	OVER	4	2	Yes	1	Yes	Yes	[NFYB, NFYA, NFYA, NFYA, SP4, KLF14, SP2, Klf4, KLF16, SP3, SP1, KLF5, SP1, Hes1, EGR4, EGR1, EGR3, EGR2, Zfx, Zfx, Tcfl5, Egr1, ZNF740, EGR1, TFAP2A(var.3), TFAP2C(var.3), NRF1, TFAP2B, TFAP2C, TFAP2A(var.2), E2F3, TFDP1, E2F1, TFAP2A, E2F4, HINFP, TFAP2B(var.2), TFAP2A]	0	OVER	0	OVER	no matrix	no matrix	no matrix	no matrix	no matrix	no matrix	no matrix	no matrix
K562	ENCFF002CWT	no	HMGN3	NFYB	Other TF	8952	14587	1513	522.331	2.56e-271	270.6	16.9	10.37	No	Not Significant	No	No	[NRF1, ZIC1, ZIC4, ZIC3, Hes1, EGR2, Tcfl5, Mycn, HES7, TFAP2A, HEY1, TFAP2A(var.3), HEY2, TFAP2C(var.3), EGR3, Myc, TFAP2A(var.2), Zfx, Zfx, HES5, HINFP, Egr1, NHLH1, TFAP2B(var.3), TFAP2B, TFAP2A, TFAP2C, TFAP2B(var.2), NHLH1, KLF14, TFAP2C(var.2), GLIS2, ZBTB33, EGR2, EGR1, Gmeb1, Klf12, ARNT::HIF1A, EGR4, Mafb, Tcfcp2l1, Tcfcp2l1, SP4, BHLHE40, Klf4, PAX5, Myog, KLF16, REST, E2F1, SP2, SP3, M…	5.2e-29	UNDER	0.212915	OVER	4	2	Yes	1	Yes	Yes	[NFYA, NFYA, NFYA, NFYB, SP4, KLF14, SP2, Klf4, KLF16, SP1, SP3, KLF5, SP1, EGR4, EGR1, EGR3, EGR2, EGR1, Egr1, Zfx, Zfx, ZNF740, Tcfl5, TFDP1, TFAP2A(var.3), TFAP2B(var.3), TFAP2C(var.3), TFAP2B, TFAP2A(var.2), TFAP2C, NRF1, HINFP, E2F4, TFAP2A, TFAP2B(var.2), TFAP2A, E2F3, E2F1]	0	OVER	0	OVER	no matrix	no matrix	no matrix	no matrix	no matrix	no matrix	no matrix	no matrix
K562	ENCFF076YZO	no	ETS1	NFYB	ETS	8952	11558	976	413.869	3.91e-122	121.4	10.9	8.44	No	Not Significant	No	No	[Gabpa, ELK4, ELK1, ETV1, ELK3, ETV5, ETV4, ELK4, Mycn, GABPA, Myc, NHLH1, NHLH1, ELK1, Hes1, Tcfl5, HEY1, HEY2, HES7, BHLHE40, HINFP, ZIC4, TFAP2A(var.3), HES5, ARNT::HIF1A, TFAP2C(var.3), REST, ZIC1, TFAP2B(var.3), REST, TFAP2A, Gmeb1, E2F1, HINFP, Tcfcp2l1, Tcfcp2l1, E2F1, ZIC3, GCM1, NRF1, ZBTB33, TFAP2A(var.2), TFAP2B, TFAP2C, TFAP2C(var.2), PAX5, CREB1, TFAP2A, TFAP2B(var.2), EGR2, GLI2, E2…	3.43e-98	UNDER	0.000984708	UNDER	4	2	Yes	1	Yes	No	[NFYA]	0	OVER	0	OVER	Yes	129	No	No	2.87121e-22	OVER	1	OVER
K562	ENCFF099SDW	no	MYC_2	NFYB	b-HLH	8952	21468	1616	768.726	3.38e-156	155.5	18.05	7.53	No	Not Significant	No	No	[MAX, MAX, USF1, Myc, ARNT::HIF1A, Bhlhe40, BHLHE40, USF2, Arntl, Creb3l2, Id2, Mitf, Mlxip, Npas2, Tcfl5, BHLHE41, HEY2, MLX, MLXIPL, TFEB, CLOCK, HES5, HEY1, TFE3, TFEC, Arnt, Hes2, HES7, CREB3L1, MAX, MAX::MYC, USF1, Mycn, Mycn, Mycn, Myc, MNT, Hes1, Ahr::Arnt, NHLH1, MTF1, Gmeb1, ZIC4, ZIC1, NHLH1, GLI2, ZBTB33, ELK4, Gabpa, ELK1, EGR2, ETV5, GCM1, ZIC3, NRF1, Egr1, ELK4, E2F1, GLIS1, TFAP2A(…	2.34e-38	UNDER	1	OVER	4	2	Yes	1	Yes	Yes	[NFYB, NFYA, NFYA, NFYA]	0	OVER	0	OVER	no matrix	no matrix	no matrix	no matrix	no matrix	no matrix	no matrix	no matrix
K562	ENCFF122QSN	no	HNRNPLL	NFYB	Other	8952	15382	1631	550.799	1.47e-302	301.8	18.22	10.6	No	Not Significant	No	No	[Gmeb1, CENPB, HINFP, NRF1, HINFP, Gabpa, ETV5, NHLH1, ELK3, ELK1, ELK4, ETV1, CREB1, NHLH1, EGR2, MTF1, Ahr::Arnt, ELK4, E2F1, E2F1, EGR3, GABPA, Tcfl5, Mycn, ARNT::HIF1A, ZIC3, Egr1, Hes1, ZIC1, ELK1, Myc, ZBTB33, E2F1, ZIC4, Pax5, EGR4, E2F3, E2F4, TFAP2C(var.2), HEY2, TFAP2A, TFAP2B(var.2), EGR1, HEY1, TFAP2B(var.3), TFAP2C(var.3), SP4, HES7, TFAP2A, TFAP2A(var.3), KLF14, GCM1, PAX5, SP2, RES…	5.86e-17	UNDER	1	UNDER	4	2	Yes	1	Yes	Yes	[NFYA, NFYA, NFYA, NFYB, KLF14, SP2, SP1, SP1, EGR4, EGR1, EGR1, TFDP1, EGR3, E2F4, E2F1, TFAP2A, NRF1, E2F3, HINFP]	0	OVER	0	OVER	no matrix	no matrix	no matrix	no matrix	no matrix	no matrix	no matrix	no matrix
K562	ENCFF144PPR_ENCFF493ABN	no	NRF1	NFYB	Other TF	8952	17306	1920	619.693	0	323	21.45	11.09	No	Not Significant	No	No	[Ahr::Arnt, ARNT::HIF1A, Myc, Mycn, EGR2, NRF1, Gmeb1, Tcfl5, HEY1, Hes1, HEY2, NHLH1, EGR3, EGR4, NHLH1, BHLHE40, Mycn, HINFP, EGR2, Egr1, KLF14, MAX, Arntl, MTF1, SP3, SP4, Arnt, Klf12, HES7, Klf4, KLF16, Klf1, HES5, SP8, E2F1, ZIC3, KLF13, SP2, TCF4, ZBTB33, KLF5, E2F4, EGR1, PAX1, E2F3, ZIC1, CREB1, SP1, TFAP2A, GCM1, TFAP2C(var.2), Gabpa, Zfx, ZIC4, Zfx, E2F1, TFAP2B(var.2), CENPB, TFAP2C(va…	1	UNDER	5.42e-06	OVER	4	2	Yes	1	Yes	Yes	[NFYA, NFYA, NFYA, NFYB, SP4, KLF14, SP2, SP1, Klf4, KLF5, KLF16, SP3, EGR4, SP1, EGR3, EGR1, EGR1, EGR2, Egr1, Tcfl5, TFDP1, NRF1, Zfx, Zfx, TFAP2C(var.3), TFAP2A(var.3), E2F4, HINFP, TFAP2B, TFAP2A(var.2), E2F3, E2F1, TFAP2A, TFAP2A]	0	OVER	0	OVER	Yes	1	No	No	0	OVER	0.0331054	OVER
K562	ENCFF178MOP	no	SMAD5	NFYB	Other TF	8952	22325	2109	799.414	0	323	23.56	9.45	No	Not Significant	No	No	[KLF16, Klf4, SP3, ETV1, KLF5, ELK3, Gabpa, ELK1, ELK4, SP4, KLF14, ETV5, SP8, SP1, NHLH1, GABPA, SP2, NHLH1, ELK4, REST, Klf1, SP1, Klf12, ZNF740, ELK1, REST, HINFP, E2F1, HINFP, CREB1, Tcfcp2l1, Tcfcp2l1, E2F1, Gmeb1, HEY2, HES7, HES5, Mycn, Myc, SP1, ESR1, EGR1, Hes1, ARNT::HIF1A, EGR2, Ahr::Arnt, PLAG1, HEY1, PAX5, TFAP2C(var.2), GCM1, MZF1, ZBTB33, E2F1, Tcfl5, NFKB1, EGR4, INSM1, NRF1, CENP…	1.94e-135	UNDER	1.26e-82	UNDER	4	2	Yes	1	Yes	Yes	[NFYA, NFYA, NFYA, NFYB, SP4, KLF14, SP2, Klf4, SP1, KLF16, KLF5, SP3, EGR4, SP1, EGR3, EGR1, EGR1, Egr1, EGR2, Tcfl5, TFDP1, Zfx, Zfx, NRF1, TFAP2A(var.2), E2F4, E2F1, TFAP2A, E2F3, HINFP, TFAP2A]	0	OVER	0	OVER	No	Not Significant	No	No	2.3586e-08	UNDER	1	OVER
K562	ENCFF191MPD	no	SIN3A	NFYB	Cofactors	8952	13459	1094	481.94	2.54e-126	125.6	12.22	8.13	No	Not Significant	No	No	[NHLH1, NHLH1, REST, Mycn, Myc, HEY2, HEY1, ARNT::HIF1A, HES5, Hes1, Gabpa, ELK4, ELK1, HES7, Gmeb1, SP1, SP2, ETV5, ELK4, GABPA, E2F1, HINFP, Tcfl5, ZIC1, SP1, KLF5, ZIC4, Ahr::Arnt, ZNF740, HINFP, GLI2, PAX5, ZBTB7A, Znf423, Tcfcp2l1, Tcfcp2l1, ESR1, GCM1, ZIC3, E2F1, GLIS1, Klf4, TFAP2A(var.3), TFAP2B(var.3), SP4, TFAP2C(var.3), ZBTB33, MZF1, GLIS3, KLF16, E2F1, GCM2, CENPB, SP3, ZBTB7B, TFAP2…	1.5e-79	UNDER	0.000158098	UNDER	4	2	Yes	1	Yes	No	[NFYA, NFYA, NFYB]	0	OVER	0	OVER	no matrix	no matrix	no matrix	no matrix	no matrix	no matrix	no matrix	no matrix
K562	ENCFF206YXX	no	POLR2A_0	NFYB	GTFs	8952	19284	2119	690.521	0	323	23.67	10.99	No	Not Significant	No	No	[KLF16, SP3, KLF5, SP1, SP2, Klf4, SP4, KLF14, SP8, SP1, ZNF740, Klf12, EGR1, EGR2, EGR4, SP1, EGR3, NHLH1, Egr1, PLAG1, REST, ETV1, ELK1, ELK4, GABPA, Gabpa, ETV5, ELK1, ELK4, EGR2, E2F1, INSM1, E2F1, GLIS2, HINFP, Gmeb1, ZIC3, ZIC4, Zfx, Zfx, TFAP2A(var.2), Ahr::Arnt, ZBTB7B, Myc, HES5, GCM1, TFAP2A(var.3), ZBTB7A, TFAP2C(var.3), E2F4, HES7, ZBTB7C, HINFP, HEY2, E2F6, E2F3, ZBTB33, TFAP2B(var.3…	1.25e-106	UNDER	2.93e-105	UNDER	4	2	Yes	1	Yes	Yes	[NFYA, NFYA, NFYA, NFYB, SP4, KLF14, SP2, Klf4, KLF16, SP1, SP3, KLF5, SP1, EGR4, EGR3, EGR1, EGR1, EGR2, Zfx, Zfx, Tcfl5, TFDP1, NRF1, TFAP2A(var.2), TFAP2A, E2F4, HINFP, E2F3, E2F1]	0	OVER	0	OVER	no matrix	no matrix	no matrix	no matrix	no matrix	no matrix	no matrix	no matrix
K562	ENCFF270QAB	no	POLR2A_3	NFYB	GTFs	8952	23423	2363	838.731	0	323	26.4	10.09	No	Not Significant	No	No	[KLF16, SP3, KLF5, SP4, KLF14, Klf4, SP8, SP1, SP2, SP1, ZNF740, Klf1, Klf12, ELK4, Gabpa, NHLH1, NHLH1, ETV1, ETV5, ELK3, ETV4, ELK1, REST, ELK4, GABPA, REST, ELK1, EGR1, SP1, EGR4, EGR2, HINFP, EGR3, Tcfcp2l1, Tcfcp2l1, E2F1, PLAG1, HINFP, Myc, Mycn, Egr1, E2F1, Gmeb1, HEY2, ZBTB33, HES7, HES5, ESR1, INSM1, MZF1, GLIS2, Tcfl5, GCM1, PAX5, Hes1, EGR2, HEY1, ARNT::HIF1A, Ahr::Arnt, TFAP2C(var.2),…	3.83e-152	UNDER	1.35e-126	UNDER	4	2	Yes	1	Yes	Yes	[NFYA, NFYA, NFYA, NFYB, SP4, KLF14, Klf4, SP2, KLF16, SP3, SP1, KLF5, EGR4, SP1, EGR3, EGR1, EGR1, Egr1, Zfx, Zfx, EGR2, ZNF740, TFDP1, Tcfl5, NRF1, TFAP2A(var.2), TFAP2A, E2F4, E2F1, HINFP, E2F3, TFAP2A]	0	OVER	0	OVER	no matrix	no matrix	no matrix	no matrix	no matrix	no matrix	no matrix	no matrix
K562	ENCFF350YXB	no	MTA3	NFYB	Cofactors	8952	28818	2033	1031.91	1.02e-166	166	22.71	7.05	No	Not Significant	No	No	[Mycn, HES7, ZIC1, CREB1, Gmeb1, HES5, ZIC4, HEY2, ZIC3, Myc, BHLHE40, Hes1, ESR1, NHLH1, NHLH1, PAX5, HEY1, GCM1, REST, GCM2, ARNT::HIF1A, REST, THAP1, HIC2, GLI2, Tcfl5, GLIS1, Gabpa, Tcfcp2l1, Tcfcp2l1, ZBTB7A, GLIS3, E2F1, TFAP2A(var.3), ELK4, GLIS2, ESR1, TFAP2B(var.3), TFAP2C(var.3), ZBTB33, ETV5, Znf423, HINFP, Ahr::Arnt, Klf12, ZBTB7C, ELK1, Pax5, TFAP2B, TFAP2C, EGR2, TFAP2A(var.2), EGR2…	5.48e-25	UNDER	1	OVER	4	2	Yes	1	Yes	Yes	[NFYB, NFYA, NFYA, NFYA, SP2, SP1, TFDP1, NRF1, HINFP, TFAP2A]	0	OVER	0	OVER	no matrix	no matrix	no matrix	no matrix	no matrix	no matrix	no matrix	no matrix
K562	ENCFF368TYM	no	KDM5B	NFYB	Cofactors	8952	22700	1661	812.842	6.72e-150	149.2	18.55	7.32	No	Not Significant	No	No	[KLF16, SP1, KLF5, Klf4, SP2, SP3, SP4, SP8, KLF14, SP1, ZNF740, Klf12, EGR1, REST, EGR2, EGR4, EGR3, REST, NHLH1, SP1, NHLH1, Egr1, PLAG1, Tcfcp2l1, Tcfcp2l1, EGR2, ESR1, ESR1, E2F1, GLIS2, NRF1, E2F4, HINFP, NR2C2, Gmeb1, INSM1, HES5, PAX5, MZF1, HES7, E2F6, GCM1, E2F1, HINFP, GLI2, E2F3, TFAP2C(var.2), Ahr::Arnt, ZIC3, CREB1, TFAP2A, TFAP2C, Myc, HEY2, GABPA, HIC2, TFAP2A(var.2), TFAP2B(var.2)…	1.12e-285	UNDER	1.63e-76	UNDER	4	2	Yes	1	Yes	Yes	[NFYA, NFYA, NFYA, NFYB, SP2, SP1, TFDP1, NRF1, TFAP2A, E2F4, HINFP, E2F1]	0	OVER	0	OVER	no matrix	no matrix	no matrix	no matrix	no matrix	no matrix	no matrix	no matrix
K562	ENCFF380FJL	no	TBP	NFYB	GTFs	8952	21570	2571	772.379	0	323	28.72	11.92	No	Not Significant	No	No	[ELK4, Gabpa, ELK3, ETV1, ELK1, ETV5, ELK4, GABPA, ELK1, E2F1, Gmeb1, CREB1, Hes1, HES7, HINFP, ARNT::HIF1A, Ahr::Arnt, Tcfl5, HEY2, HES5, Mycn, Tcfcp2l1, Tcfcp2l1, HINFP, HEY1, NHLH1, E2F1, NRF1, REST, ZBTB33, Myc, ZIC1, NFKB2, ZIC3, E2F1, NFKB1, ZIC4, NFKB1, TFAP2C(var.2), TFAP2A, E2F3, EGR2, GLIS1, TFAP2A, Klf12, TFAP2C, Zfx, E2F4, Zfx, TFAP2B(var.2), GLIS3, TFAP2B, SP1, Egr1, TFAP2A(var.2), E…	1	OVER	1	OVER	4	2	Yes	1	Yes	Yes	[NFYA, NFYA, NFYA, NFYB, SP4, KLF14, Klf4, SP2, KLF5, SP3, KLF16, SP1, SP8, EGR4, SP1, E2F1, EGR1, EGR3, EGR1, Zfx, ZNF740, Zfx, EGR2, Egr1, Tcfl5, TFDP1, TFAP2A(var.2), TFAP2A(var.3), TFAP2C(var.3), TFAP2A, NRF1, E2F4, HINFP, E2F1, E2F3, TFAP2A]	0	OVER	0	OVER	Yes	3	No	No	6.75625e-194	OVER	0.0075942	OVER
K562	ENCFF387LTN	no	MYC_1	NFYB	b-HLH	8952	12479	1137	446.848	4.31e-164	163.4	12.7	9.11	No	Not Significant	No	No	[MAX, MAX, Myc, BHLHE40, Arntl, Creb3l2, Id2, Mitf, Mlxip, Npas2, HEY2, MLX, MLXIPL, TFEB, CLOCK, HEY1, TFE3, TFEC, Hes1, Arnt, ARNT::HIF1A, Tcfl5, Bhlhe40, MAX, MAX::MYC, USF1, Mycn, Mycn, Mycn, Myc, MNT, HES5, BHLHE41, Hes2, HES7, Ahr::Arnt, Gmeb1, ZIC1, Gabpa, ZIC4, ZBTB33, EGR2, GLI2, ZIC3, GCM1, Egr1, NRF1, TFAP2A(var.3), GLIS1, HINFP, TFAP2C(var.3), E2F1, TFAP2B(var.3), GLIS2, GCM2, E2F1, K…	9.1e-16	UNDER	1	UNDER	4	2	Yes	1	Yes	No	[NFYA, NFYB, NFYA]	0	OVER	0	OVER	no matrix	no matrix	no matrix	no matrix	no matrix	no matrix	no matrix	no matrix
K562	ENCFF417DTI_ENCFF917COW	no	E2F6	NFYB	E2F	8952	14596	1561	522.654	1.52e-293	292.8	17.44	10.69	No	Not Significant	No	No	[E2F1, MAX, MAX, MAX::MYC, USF1, Mycn, Myc, Myc, ARNT::HIF1A, Bhlhe40, BHLHE40, Arntl, Creb3l2, Id2, Mitf, Mlxip, Npas2, BHLHE41, HEY2, MLX, MLXIPL, TFEB, CLOCK, HES5, HES7, MNT, TFE3, TFEC, Arnt, Hes2, E2F4, Mycn, Mycn, Tcfl5, HEY1, Hes1, Ahr::Arnt, E2F6, E2F3, CREB3L1, ZBTB33, NRF1, E2F1, E2F1, Gmeb1, ID4, TCF3, EGR2, CREB1, MTF1, TCF4, Tcf3, NHLH1, PAX9, PAX1, ZIC1, HINFP, NHLH1, ZIC4, Myod1, …	1.43e-19	UNDER	1	OVER	4	2	Yes	1	Yes	Yes	[NFYA, NFYA, NFYA, NFYB, SP2, SP1, Tcfl5, TFDP1, NRF1, E2F4, HINFP, E2F1, TFAP2A]	0	OVER	0	OVER	No	Not Significant	No	No	5.1985e-11	UNDER	0.00291654	OVER
K562	ENCFF465JKF	no	MYC	NFYB	b-HLH	8952	31436	2224	1125.66	1.71e-183	182.8	24.84	7.07	No	Not Significant	No	No	[Ahr::Arnt, MAX, MAX, MAX::MYC, USF1, USF1, Mycn, CTCF, Myc, ARNT::HIF1A, Bhlhe40, BHLHE40, USF2, Arntl, Creb3l2, Hes2, Id2, Mitf, Mlxip, Npas2, BHLHE41, HEY2, MLX, MLXIPL, TFEB, CLOCK, HES5, HES7, MNT, TFE3, CREB3L1, TFEC, Arnt, MAX, Mycn, Mycn, Myc, Tcfl5, HEY1, Hes1, TCF3, ID4, ZIC4, ZIC1, Tcf3, NHLH1, TCF4, Gmeb1, CREB1, Gabpa, NRF1, ELK4, ZIC3, MTF1, EGR2, ETV5, ELK1, ETV1, NHLH1, HINFP, ZBT…	3.57e-61	UNDER	1	UNDER	4	2	Yes	1	Yes	Yes	[NFYB, NFYA, NFYA, NFYA, KLF14, SP2, SP1, EGR4, Hes1, SP1, EGR1, Tcfl5, EGR3, EGR2, EGR1, TFDP1, NRF1, HINFP, E2F4, E2F1, TFAP2A(var.2), E2F3, TFAP2A]	0	OVER	0	OVER	Yes	52	No	No	8.19285e-140	OVER	7.47696e-05	OVER
K562	ENCFF502KHR	no	ELF4	NFYB	ETS	8952	21065	1900	754.296	1.7e-267	266.8	21.22	9.02	No	Not Significant	No	No	[GABPA, SPI1, SPI1, Spi1, SPI1, ETS1, Ets1, ETS1, ELF5, ELF5, FEV, ELF1, Erg, ERG, FLI1, FLI1, EHF, EHF, ELF3, ETV6, SPDEF, ERF, ETV2, ETV3, ELK1, ELK1, Gabpa, ELK4, ELK4, FEV, ELF1, ELF4, ELK3, ETV1, ETV4, ETV5, HINFP, HINFP, E2F1, CENPB, E2F4, NRF1, E2F3, E2F1, SP2, ZBTB33]	0.0100303	UNDER	0.0941244	OVER	4	2	Yes	1	Yes	Yes	[NFYA, NFYA, NFYA, NFYB]	0	OVER	0	OVER	Yes	53	Yes	No	1.68825e-118	OVER	8.33333e-16	OVER
K562	ENCFF517KRT	no	GABPB1	NFYB	ETS	8952	30655	2338	1097.69	7.27e-232	231.1	26.12	7.63	No	Not Significant	No	No	[GABPA, SPI1, SPI1, Spi1, SPIB, ETS1, Ets1, HINFP, ELF5, ELF5, FEV, ELF1, ELF1, Erg, FLI1, EHF, EHF, ELF3, ELF4, ETV6, SPDEF, ETV2, ELK1, ELK1, Gabpa, ELK4, ELK4, ETS1, FEV, ERG, FLI1, ELK3, ERF, ETV1, ETV3, ETV4, ETV5, EWSR1-FLI1, HINFP, E2F6, ZNF263, E2F3, Gmeb1, E2F4, CENPB, Pax5, E2F1, ARNT::HIF1A, SP2, EGR1, ZIC3, E2F1, NFKB1, SP1, MZF1(var.2), Egr1, HES7, ZIC1, HES5, GLIS1, EGR4, ZIC4, EGR2…	2.67e-24	UNDER	0.929185	OVER	4	2	Yes	1	Yes	Yes	[NFYA, NFYA, NFYA, NFYB, KLF14, SP2, SP1, SP1, EGR3, EGR1, TFDP1, NRF1, TFAP2A, HINFP, E2F4, E2F3, E2F1]	0	OVER	0	OVER	no matrix	no matrix	no matrix	no matrix	no matrix	no matrix	no matrix	no matrix
K562	ENCFF542DOG	no	POLR2AphosphoS5	NFYB	GTFs	8952	30324	2039	1085.84	8.39e-147	146.1	22.78	6.72	No	Not Significant	No	No	[NHLH1, NHLH1, Tcfcp2l1, Tcfcp2l1, REST, Gabpa, ELK4, ELK4, Mycn, Myc, ZIC1, TFAP2C(var.2), HEY2, HES5, HINFP, HES7, ZIC4, TFAP2B(var.2), TFAP2A, TFAP2A, ZIC3, TFAP2C, HEY1, GCM1, TFAP2C, TFAP2B, E2F1, TFAP2A, Hes1, TFAP2A(var.2), TFAP2A(var.3), TFAP2B(var.3), TFAP2C(var.3), Zfx, Zfx, E2F1, ZBTB7A, Ahr::Arnt, Tcfl5, ZBTB33, GCM2, HINFP, E2F3, NRF1, ZBTB7C, ARNT::HIF1A, GLIS1, E2F1, Gmeb1, Egr1, G…	1.78e-99	UNDER	1.39e-17	UNDER	4	2	Yes	1	Yes	Yes	[NFYA, NFYA, NFYA, NFYB, SP2, SP1, EGR1, EGR3, EGR1, TFDP1, NRF1, E2F4, TFAP2A, E2F1, HINFP]	0	OVER	0	OVER	no matrix	no matrix	no matrix	no matrix	no matrix	no matrix	no matrix	no matrix
K562	ENCFF582YPB	no	CREB3L1	NFYB	b-Zip	8952	22194	1553	794.723	2.93e-125	124.5	17.35	7	No	Not Significant	No	No	[CREB3L1, Creb3l2, Mycn, MAX::MYC, HEY2, ARNT::HIF1A, MAX, Myc, HEY1, Mlxip, Id2, USF1, Hes1, Arnt, Mycn, Arntl, HES5, BHLHE40, HES7, Tcfl5, ZBTB33, CREB1, REST, ELK1, Gabpa, ELK4, Ahr::Arnt, GLIS1, HINFP, Gmeb1, ELK4, HINFP, ETV5, ZIC1, ZIC4, E2F1, TFAP2A(var.3), ZIC3, TFAP2C(var.3), Tcfcp2l1, TFAP2B(var.3), Tcfcp2l1, PAX5, GCM1, Pax5, Znf423, GLIS3, GLI2, EGR2, GLIS2, ESR1, Egr1, CENPB, PLAG1, …	3.56e-65	UNDER	1	UNDER	4	2	Yes	1	Yes	Yes	[NFYB, NFYA, NFYA, NFYA]	0	OVER	0	OVER	Yes	120	No	No	6.47896e-37	OVER	1.76259e-05	OVER
K562	ENCFF662YQK	no	POLR2A_1	NFYB	GTFs	8952	19534	2114	699.473	0	323	23.61	10.82	No	Not Significant	No	No	[KLF16, Klf4, SP3, KLF5, SP1, KLF14, SP2, SP4, SP8, SP1, Klf12, ZNF740, EGR1, EGR2, NHLH1, SP1, EGR4, NHLH1, EGR3, REST, Egr1, ETV1, Gabpa, ELK1, ELK4, ELK3, ELK4, PLAG1, ETV5, GABPA, Tcfcp2l1, Tcfcp2l1, ELK1, EGR2, HINFP, E2F1, E2F1, GLIS2, INSM1, ESR1, GCM1, HINFP, GLI2, PAX5, Myc, Zfx, Zfx, ZBTB33, E2F6, ZIC3, TFAP2A(var.2), NFKB1, Gmeb1, HES5, Mycn, HES7, ZIC4, E2F4, TFAP2A(var.3), HEY2, TFAP…	7.57e-117	UNDER	5.04e-103	UNDER	4	2	Yes	1	Yes	Yes	[NFYA, NFYA, NFYA, NFYB, SP4, KLF14, SP2, Klf4, KLF16, SP1, SP3, KLF5, EGR4, SP1, EGR3, EGR1, EGR1, EGR2, Zfx, Zfx, TFDP1, Tcfl5, NRF1, E2F4, TFAP2A(var.2), TFAP2A, E2F3, E2F1, HINFP]	0	OVER	0	OVER	no matrix	no matrix	no matrix	no matrix	no matrix	no matrix	no matrix	no matrix
K562	ENCFF676YJE	no	MYC_3	NFYB	b-HLH	8952	37659	2518	1348.49	8.16e-178	177.1	28.13	6.69	No	Not Significant	No	No	[Ahr::Arnt, MAX, MAX, MAX::MYC, USF1, USF1, Mycn, CTCF, Myc, ARNT::HIF1A, Bhlhe40, BHLHE40, USF2, Arntl, Creb3l2, Hes2, Id2, Mitf, Mlxip, Npas2, BHLHE41, HEY2, MLX, MLXIPL, TFEB, CLOCK, HES5, HES7, MNT, TFE3, CREB3L1, TFEC, Arnt, MAX, Mycn, Mycn, Myc, Tcfl5, HEY1, Hes1, ZIC4, ZIC1, TCF3, Tcf3, ID4, CREB1, Gabpa, ELK4, ZIC3, Gmeb1, TCF4, NHLH1, ELK1, MTF1, ETV5, ZBTB33, GABPA, NRF1, NHLH1, ELK4, E…	1.07e-43	UNDER	0.00072329	OVER	4	2	Yes	1	Yes	Yes	[NFYA, NFYA, NFYA, NFYB, SP4, KLF14, Klf4, SP2, KLF16, SP3, KLF5, SP1, EGR4, Hes1, SP1, EGR1, EGR3, Tcfl5, EGR2, Zfx, Zfx, EGR1, TFDP1, NRF1, HINFP, E2F4, TFAP2A(var.2), E2F3, TFAP2A, E2F1, TFAP2A]	0	OVER	0	OVER	no matrix	no matrix	no matrix	no matrix	no matrix	no matrix	no matrix	no matrix
K562	ENCFF799HIG_ENCFF422NGZ	no	MAX	NFYB	b-HLH	8952	28672	2485	1026.69	0	323	27.76	8.67	No	Not Significant	No	No	[Ahr::Arnt, MAX, MAX, MAX, MAX::MYC, USF1, USF1, Mycn, CTCF, Myc, Myc, ARNT::HIF1A, Bhlhe40, BHLHE40, TCF3, USF2, Arntl, Creb3l2, Hes2, Id2, Mitf, Mlxip, Npas2, BHLHE41, CREB3, HEY2, MLX, MLXIPL, TFEB, CLOCK, FIGLA, HES5, HES7, ID4, MNT, SREBF2(var.2), Srebf1(var.2), TFE3, CREB3L1, TFEC, Arnt, CREB1, NRF1, EGR2, Tcf3, TCF4, Mycn, Mycn, Tcfl5, HEY1, Hes1, Gmeb1, NHLH1, ZIC1, ZIC4, MTF1, Egr1, ZBTB…	2.46e-12	UNDER	1.36e-07	OVER	4	2	Yes	1	Yes	Yes	[NFYB, NFYA, NFYA, NFYA, HEY1, SP4, Hes1, KLF14, Klf4, Tcfl5, SP2, SP3, KLF16, KLF5, SP1, EGR4, EGR1, SP1, EGR3, EGR2, Zfx, Zfx, EGR1, NRF1, TFDP1, HINFP, TFAP2A(var.2), TFAP2A, E2F4, E2F1, E2F3, TFAP2A]	0	OVER	0	OVER	Yes	66	Yes	No	1.1705e-81	OVER	1.46138e-33	OVER
K562	ENCFF801YZV	eGFP	POLR2H	NFYB	GTFs	8952	23424	1563	838.767	1.07e-110	110	17.46	6.67	No	Not Significant	No	No	[Gmeb1]	3.05e-55	UNDER	0.000157387	UNDER	4	2	Yes	1	Yes	Yes	[NFYA, NFYA, NFYA, NFYB]	0	OVER	0	OVER	no matrix	no matrix	no matrix	no matrix	no matrix	no matrix	no matrix	no matrix
K562	ENCFF822FWM	no	TAF1	NFYB	GTFs	8952	19025	2161	681.247	0	323	24.14	11.36	No	Not Significant	No	No	[Gabpa, ELK4, ELK1, ETV5, ETV1, ELK3, ETS1, ETV4, ETV6, ELF4, ELF1, FEV, ERF, ELK4, FLI1, ERG, GABPA, SPDEF, NHLH1, ELK1, NHLH1, Mafb, HINFP, E2F1, Tcfcp2l1, Tcfcp2l1, CREB1, REST, REST, HINFP, NRF1, E2F1, TFAP2C(var.2), Mycn, Gmeb1, TFAP2B(var.2), Myc, EGR2, E2F3, TFAP2A, ZIC1, Tcfl5, TFAP2A, TFAP2A(var.3), Hes1, TFAP2C(var.3), E2F1, HES7, ZBTB33, TFAP2B(var.3), E2F4, Egr1, ZIC3, HEY2, HES5, ZIC…	6.89e-46	UNDER	2.33e-11	UNDER	4	2	Yes	1	Yes	Yes	[NFYA, NFYA, NFYB, NFYA, SP4, KLF14, SP2, Klf4, SP1, KLF5, KLF16, SP3, SP1, EGR4, EGR1, EGR3, EGR1, EGR2, ZNF740, Egr1, Zfx, Zfx, Tcfl5, TFDP1, NRF1, E2F4, TFAP2A(var.2), TFAP2A, HINFP, E2F1, TFAP2A, E2F3]	0	OVER	0	OVER	no matrix	no matrix	no matrix	no matrix	no matrix	no matrix	no matrix	no matrix
K562	ENCFF853ZMA	no	POLR2A_2	NFYB	GTFs	8952	22578	2334	808.473	0	323	26.07	10.34	No	Not Significant	No	No	[KLF16, KLF5, SP1, SP2, Klf4, SP3, SP4, SP8, KLF14, SP1, ZNF740, Klf1, Klf12, NHLH1, NHLH1, REST, REST, EGR1, Gabpa, ELK4, SP1, EGR4, ETV1, EGR2, ELK1, ELK3, ELK4, ETV5, Tcfcp2l1, Tcfcp2l1, GABPA, EGR3, ELK1, HINFP, E2F1, PLAG1, HINFP, E2F1, Mycn, Myc, Egr1, ESR1, ESR1, TFAP2C(var.2), MZF1, HEY2, HES5, HES7, GCM1, ZBTB33, GLIS2, Tcfl5, GLI2, Ahr::Arnt, HEY1, NR2C2, TFAP2B(var.2), ARNT::HIF1A, Hes…	7.24e-166	UNDER	1.22e-121	UNDER	4	2	Yes	1	Yes	Yes	[NFYA, NFYA, NFYA, NFYB, SP4, KLF14, SP2, Klf4, KLF16, SP3, SP1, KLF5, SP8, SP1, EGR4, EGR3, EGR1, E2F1, EGR1, Zfx, EGR2, Zfx, Egr1, ZNF740, Tcfl5, TFDP1, NRF1, TFAP2A(var.3), TFAP2A(var.2), TFAP2C(var.3), TFAP2B, HINFP, E2F4, TFAP2A, E2F3, TFAP2A, E2F1]	0	OVER	0	OVER	no matrix	no matrix	no matrix	no matrix	no matrix	no matrix	no matrix	no matrix
K562	ENCFF872JJJ	no	POLR2B	NFYB	GTFs	8952	20684	1396	740.653	2.31e-102	101.6	15.59	6.75	No	Not Significant	No	No	[SP4, Klf4, KLF16, SP1, KLF14, SP2, KLF5, SP3, SP8, SP1, ZNF740, EGR1, SP1, EGR4, EGR3, EGR2, Egr1, TFAP2A, EGR2, Zfx, Zfx, GLIS2, ZIC3, NRF1, TFAP2C(var.3), TFAP2A(var.3), Tcfl5, ZIC4, TFAP2A(var.2), TFAP2B(var.3), TFAP2B, ZIC1, TFAP2C, E2F4, NFKB1, GCM1, PLAG1, E2F1, TFAP2A, Hes1, ZBTB33, GLI2, E2F1, PAX5, Gmeb1, E2F3, GCM2, Pax5, Ahr::Arnt, TFAP2B(var.2), GLIS3, CENPB, HES5, HEY1, HINFP, ARNT:…	1.53e-258	UNDER	2.83e-83	UNDER	4	2	Yes	1	Yes	Yes	[NFYA, NFYA, NFYA, NFYB]	0	OVER	0	OVER	no matrix	no matrix	no matrix	no matrix	no matrix	no matrix	no matrix	no matrix
K562	ENCFF881QBT	no	PML	NFYB	ZNF	8952	21322	1497	763.498	6.69e-122	121.2	16.72	7.02	No	Not Significant	No	No	[SP2, SP1, HINFP, E2F1, E2F1, HEY1, TFAP2C(var.2), ZBTB33, E2F1, EGR1, TFAP2B(var.2), ZBTB7A, GLIS1, Hes1, E2F3, TFAP2A, TFAP2A, TFAP2C, TFAP2B, Gmeb1, E2F4, TFAP2A(var.2), EGR4, TFAP2B(var.3), PLAG1, TFAP2A(var.3), TFAP2C(var.3), Tcfl5, EGR3, Zfx, Zfx, EGR2, NRF1, GLIS2, Egr1]	3.46e-104	UNDER	9.42e-29	UNDER	4	2	Yes	1	Yes	Yes	[NFYA, NFYA, NFYA, NFYB]	0	OVER	0	OVER	no matrix	no matrix	no matrix	no matrix	no matrix	no matrix	no matrix	no matrix
K562	ENCFF908UIY	no	IRF1_2	NFYB	Other TF	8952	13478	1228	482.62	5.04e-177	176.3	13.72	9.11	No	Not Significant	No	No	[HINFP, E2F4, NRF1]	1.51e-18	UNDER	1	UNDER	4	2	Yes	1	Yes	No	[NFYA, NFYA, NFYA, NFYB]	0	OVER	0	OVER	no matrix	no matrix	no matrix	no matrix	no matrix	no matrix	no matrix	no matrix
K562	ENCFF909LKK	no	IRF1_0	NFYB	Other TF	8952	12543	1104	449.14	1.87e-149	148.7	12.33	8.8	No	Not Significant	No	No	[IRF1, IRF2, STAT1, STAT1::STAT2, IRF7, IRF1, IRF8, IRF9]	3.26e-12	UNDER	1	OVER	4	2	Yes	1	Yes	No	[NFYA, NFYA, NFYB]	0	OVER	0	OVER	no matrix	no matrix	no matrix	no matrix	no matrix	no matrix	no matrix	no matrix
K562	ENCFF925DJG	no	E2F8	NFYB	E2F	8952	12738	1153	456.122	2.25e-164	163.6	12.88	9.05	No	Not Significant	No	No	[ELK3, ELF1, ETV1, ELK1, ETV4, ELK4, ETV5, Gabpa, ELK4, ELK1, GABPA, E2F1, E2F4, Gmeb1, E2F6, HINFP, E2F1, E2F1, E2F3, ZBTB33, CENPB, Tcfl5, Zfx, Zfx, Hes1, HINFP, HEY1, TFAP2A, SP1, TFAP2A, TFAP2B(var.2), KLF16, Egr1, TFAP2A(var.2), EGR4, ZBTB7A, NRF1, SP1, EGR1, KLF14, PLAG1, EGR3, EGR2, TFAP2A(var.3), TFAP2C(var.3), SP2, GLIS2]	9.66e-09	UNDER	0.78038	OVER	4	2	Yes	1	Yes	Yes	[NFYA, NFYB, NFYA, NFYA]	0	OVER	0	OVER	Yes	3	No	No	3.0756e-36	OVER	0.0274151	OVER
K562	ENCFF926FUM_ENCFF328XKC	no	YY1	NFYB	ZNF	8952	12127	1295	434.244	2.2e-243	242.7	14.47	10.68	No	Not Significant	No	No	[YY1, CTCF, YY2, E2F1, Gabpa, Mafb, ELK4, Gmeb1, Mycn, ELK1, ZIC1, ETV5, CREB1, Myc, ZIC4, ETV1, TFAP2A(var.3), ELK3, NHLH1, NRF1, E2F1, TFAP2A, NHLH1, GABPA, HINFP, HES7, ELK4, TFAP2C(var.3), Hes1, HEY2, TFAP2B(var.3), ZIC3, Tcfl5, TFAP2A(var.2), HES5, HEY1, Znf423, TFAP2C(var.2), TFAP2C, TFAP2B, TFAP2A, TFAP2B(var.2), E2F4, ZBTB7A, THAP1, EGR2, ELK1, E2F1, GLI2, ZBTB33, E2F3, REST, HINFP, GLIS2…	5.5e-10	UNDER	1	OVER	4	2	Yes	1	Yes	Yes	[NFYA, NFYA, NFYB, NFYA, TFAP2A]	0	OVER	0	OVER	No	Not Significant	No	No	0.00017227	OVER	0.0483913	UNDER
K562	ENCFF970LCB	no	MXI1	NFYB	b-HLH	8952	9033	1084	323.454	1.12e-241	241	12.11	12	No	Not Significant	No	No	[MAX, Mycn, Myc, USF1, Mycn, MNT, Mycn, Mlxip, Arnt, MAX::MYC, Id2, HEY1, Hes1, HEY2, TFE3, Arntl, Creb3l2, ARNT::HIF1A, BHLHE40, Tcfl5, HES5, HES7, Ahr::Arnt, EGR2, Gmeb1, KLF14, Klf12, SP4, Egr1, SP3, SP8, KLF16, E2F1, ZIC1, NRF1, ZIC4, ZBTB33, EGR3, Klf4, EGR2, EGR4, ZIC3, ZBTB7A, TFAP2A(var.3), HINFP, HINFP, TFAP2C(var.3), GLIS1, TFAP2B(var.3), E2F1, EGR1, KLF5, E2F3, SP2, E2F1, TFAP2A, E2F4,…	0.317911	UNDER	1	OVER	4	2	Yes	1	Yes	No	[NFYB, NFYA, NFYA]	0	OVER	0	OVER	Yes	68	No	No	4.02643e-80	OVER	0.879816	OVER
K562	ENCFF973OME_ENCFF059ONJ	no	MNT	NFYB	b-HLH	8952	17605	1653	630.4	1.15e-250	249.9	18.4651	9.38938	No	Not Significant	No	No	[MAX, MAX, MAX, MAX::MYC, USF1, Mycn, Mycn, Myc, Bhlhe40, BHLHE40, Arntl, Creb3l2, Id2, Mitf, Mlxip, Npas2, MLX, MLXIPL, TFEB, CLOCK, HES5, MNT, TFE3, TFEC, Arnt, BHLHE41, Hes2, HES7, Mycn, Myc, ARNT::HIF1A, Tcfl5, HEY2, HEY1, Hes1, CREB3L1, Ahr::Arnt, Gmeb1, EGR2, CREB1, Egr1, ZIC1, ZIC4, NRF1, GLIS1, ZBTB33, EGR2, EGR4, EGR3, GLI2, ZIC3, GLIS2, ELK4, Gabpa, ELK1, GCM1, HINFP, ETV5, Klf12, ELK4,…	5.4e-12	UNDER	1	OVER	4	2	Yes	1	Yes	Yes	[NFYA, NFYA, NFYA, NFYB, SP2, Tcfl5, TFDP1, NRF1, HINFP, TFAP2A, E2F4]	0	OVER	0	OVER	No	Not Significant	Yes	No	1.07327e-33	UNDER	8.74672e-30	OVER
