# Supplementary material for: On the NF-Y regulome as in ENCODE (2019)
Source: PLoS Comput Biol. 2020 Dec 28;16(12):e1008488. doi: 10.1371/journal.pcbi.1008488 (PMC7793273; doi:10.1371/journal.pcbi.1008488)
Supplement: S3 Table — (XLSX) [file pcbi.1008488.s003.xlsx]

## Sheet: Tab S3 - All vs All inYB
Cell_line	NFY	TF_exp_A	TF_exp_B	TF_name_A	TF_name_B	NFY_peaks	TF_A_peaks_in_YB	TF_B_peaks_in_YB	Overlapping_peaks	expected_value	p-value	score	%_couple_over_nfy
K562	NFYB	ENCFF134CUM	ENCFF134CUM	PHF21A	PHF21A	8952	549	549	549	33.6686	0	323	6.13271
K562	NFYB	ENCFF134CUM	ENCFF137IBM	PHF21A	SRSF9	8952	549	0	0	0	1	0	0
K562	NFYB	ENCFF134CUM	ENCFF152VMJ	PHF21A	CTBP1	8952	549	2152	337	131.976	1.49011e-50	49.8268	3.76452
K562	NFYB	ENCFF134CUM	ENCFF157UUF	PHF21A	NFRKB	8952	549	698	109	42.8063	1.21415e-17	16.9157	1.21761
K562	NFYB	ENCFF134CUM	ENCFF167HYX	PHF21A	GTF2A2	8952	549	175	32	10.7322	7.96098e-08	7.09903	0.357462
K562	NFYB	ENCFF134CUM	ENCFF173NRW	PHF21A	ZNF644	8952	549	389	52	23.8562	2.33356e-07	6.63198	0.580876
K562	NFYB	ENCFF134CUM	ENCFF175IUO	PHF21A	NFE2L1	8952	549	58	9	3.55697	0.00716451	2.14481	0.100536
K562	NFYB	ENCFF134CUM	ENCFF178MOP	PHF21A	SMAD5	8952	549	2109	280	129.339	7.73314e-31	30.1116	3.12779
K562	NFYB	ENCFF134CUM	ENCFF186QUP	PHF21A	VEZF1	8952	549	2580	336	158.224	4.46906e-35	34.3498	3.75335
K562	NFYB	ENCFF134CUM	ENCFF192BTP	PHF21A	JUN_2	8952	549	185	29	11.3455	5.20074e-06	5.28393	0.32395
K562	NFYB	ENCFF134CUM	ENCFF196DHR	PHF21A	IRF9	8952	549	162	39	9.93499	1.84174e-12	11.7348	0.435657
K562	NFYB	ENCFF134CUM	ENCFF209HKW	PHF21A	RLF	8952	549	270	106	16.5583	9.23051e-49	48.0348	1.18409
K562	NFYB	ENCFF134CUM	ENCFF209MQX	PHF21A	TEAD4	8952	549	1125	197	68.993	1.90959e-36	35.7191	2.20063
K562	NFYB	ENCFF134CUM	ENCFF213EPU	PHF21A	ESRRA	8952	549	1586	254	97.2647	3.80652e-40	39.4195	2.83735
K562	NFYB	ENCFF134CUM	ENCFF225TLP	PHF21A	E2F4	8952	549	1863	259	114.252	1.58364e-31	30.8003	2.89321
K562	NFYB	ENCFF134CUM	ENCFF235ZZP	PHF21A	ASH1L	8952	549	2325	225	142.585	4.39238e-11	10.3573	2.5134
K562	NFYB	ENCFF134CUM	ENCFF249EZR	PHF21A	TCF7	8952	549	387	95	23.7336	2.17794e-28	27.662	1.06122
K562	NFYB	ENCFF134CUM	ENCFF002CMJ	PHF21A	SPI1	8952	549	872	100	53.4772	4.18807e-09	8.37799	1.11707
K562	NFYB	ENCFF134CUM	ENCFF002CVM	PHF21A	ATF1	8952	549	1593	197	97.694	3.7643e-19	18.4243	2.20063
K562	NFYB	ENCFF134CUM	ENCFF002CVP	PHF21A	BDP1	8952	549	13	2	0.797252	0.143192	0.844081	0.0223414
K562	NFYB	ENCFF134CUM	ENCFF002CVS	PHF21A	BRF2	8952	549	7	0	0.42929	0.650971	-0.186438	0
K562	NFYB	ENCFF134CUM	ENCFF002CVU	PHF21A	CCNT2	8952	549	1787	282	109.591	3.15165e-43	42.5015	3.15013
K562	NFYB	ENCFF134CUM	ENCFF002CVW	PHF21A	FOS	8952	549	3625	351	222.311	3.95809e-16	15.4025	3.92091
K562	NFYB	ENCFF134CUM	ENCFF002CWR	PHF21A	GTF2B	8952	549	606	83	37.1642	3.83752e-11	10.4159	0.927167
K562	NFYB	ENCFF134CUM	ENCFF002CWT	PHF21A	HMGN3	8952	549	1513	241	92.7879	7.52894e-38	37.1233	2.69214
K562	NFYB	ENCFF134CUM	ENCFF002CXG	PHF21A	NELFE	8952	549	74	12	4.5382	0.00170355	2.76865	0.134048
K562	NFYB	ENCFF134CUM	ENCFF002CXU	PHF21A	RAD21	8952	549	149	20	9.13773	0.000728079	3.13782	0.223414
K562	NFYB	ENCFF134CUM	ENCFF002CXW	PHF21A	POLR3A	8952	549	16	3	0.981233	0.059023	1.22898	0.0335121
K562	NFYB	ENCFF134CUM	ENCFF002CYL	PHF21A	GTF3C2	8952	549	36	10	2.20777	8.33605e-05	4.07904	0.111707
K562	NFYB	ENCFF134CUM	ENCFF007DKB	PHF21A	PTRF	8952	549	51	6	3.12768	0.0569728	1.24433	0.0670241
K562	NFYB	ENCFF134CUM	ENCFF010MMQ	PHF21A	ARHGAP35	8952	549	85	15	5.2128	0.000237508	3.62432	0.16756
K562	NFYB	ENCFF134CUM	ENCFF010STZ	PHF21A	HNRNPL	8952	549	398	73	24.4082	1.09503e-15	14.9606	0.81546
K562	NFYB	ENCFF134CUM	ENCFF011KRN	PHF21A	SMAD2	8952	549	14	4	0.858579	0.00959475	2.01797	0.0446828
K562	NFYB	ENCFF134CUM	ENCFF012VES	PHF21A	NFYA	8952	549	3615	331	221.697	1.56348e-12	11.8059	3.6975
K562	NFYB	ENCFF134CUM	ENCFF019PEL	PHF21A	ELK1	8952	549	476	57	29.1917	1.71492e-06	5.76576	0.636729
K562	NFYB	ENCFF134CUM	ENCFF033KXY	PHF21A	SNRNP70	8952	549	3	0	0.183981	0.831951	-0.079902	0
K562	NFYB	ENCFF134CUM	ENCFF034CQR	PHF21A	TAF7	8952	549	37	5	2.2691	0.0518359	1.28537	0.0558534
K562	NFYB	ENCFF134CUM	ENCFF034PQD	PHF21A	DNMT1	8952	549	43	7	2.63706	0.0125937	1.89985	0.0781948
K562	NFYB	ENCFF134CUM	ENCFF036YVI	PHF21A	TSC22D4	8952	549	8	1	0.490617	0.300379	0.52233	0.0111707
K562	NFYB	ENCFF134CUM	ENCFF041YQC	PHF21A	SMC3	8952	549	438	90	26.8613	6.07773e-22	21.2163	1.00536
K562	NFYB	ENCFF134CUM	ENCFF042RAK	PHF21A	KDM4B	8952	549	695	128	42.6223	3.13868e-26	25.5033	1.42985
K562	NFYB	ENCFF134CUM	ENCFF048OIZ	PHF21A	BMI1	8952	549	278	25	17.0489	0.0157589	1.80247	0.279267
K562	NFYB	ENCFF134CUM	ENCFF057ZUY	PHF21A	BCOR	8952	549	382	111	23.4269	4.14956e-39	38.382	1.23995
K562	NFYB	ENCFF134CUM	ENCFF059WVE	PHF21A	SRSF7	8952	549	3	2	0.183981	0.0140804	1.85138	0.0223414
K562	NFYB	ENCFF134CUM	ENCFF062ARS	PHF21A	CBX5	8952	549	211	51	12.94	7.91133e-16	15.1018	0.569705
K562	NFYB	ENCFF134CUM	ENCFF074EZL	PHF21A	NBN	8952	549	791	200	48.5097	1.58986e-59	58.7986	2.23414
K562	NFYB	ENCFF134CUM	ENCFF076YZO	PHF21A	ETS1	8952	549	976	158	59.8552	3.30671e-26	25.4806	1.76497
K562	NFYB	ENCFF134CUM	ENCFF077UYM	PHF21A	JUN_3	8952	549	495	89	30.3569	3.30663e-18	17.4806	0.994191
K562	NFYB	ENCFF134CUM	ENCFF083YCQ	PHF21A	E4F1	8952	549	2631	317	161.352	9.45857e-28	27.0242	3.54111
K562	NFYB	ENCFF134CUM	ENCFF096XMD	PHF21A	RAD51	8952	549	2127	178	130.443	1.25698e-05	4.90067	1.98838
K562	NFYB	ENCFF134CUM	ENCFF099SDW	PHF21A	MYC_0	8952	549	1616	233	99.1046	1.15615e-30	29.937	2.60277
K562	NFYB	ENCFF134CUM	ENCFF106DAY	PHF21A	E2F1	8952	549	2426	280	148.779	2.9741e-22	21.5266	3.12779
K562	NFYB	ENCFF134CUM	ENCFF113PMT	PHF21A	NFYB	8952	549	8952	549	549	0.0170239	1.76894	6.13271
K562	NFYB	ENCFF134CUM	ENCFF114IWY	PHF21A	ZNF143	8952	549	1419	177	87.0231	9.4896e-18	17.0228	1.97721
K562	NFYB	ENCFF134CUM	ENCFF114PTZ	PHF21A	SMARCC2	8952	549	259	57	15.8837	8.87797e-16	15.0517	0.636729
K562	NFYB	ENCFF134CUM	ENCFF116DIO	PHF21A	ZNF148	8952	549	844	139	51.7601	6.06985e-24	23.2168	1.55273
K562	NFYB	ENCFF134CUM	ENCFF117EWO	PHF21A	CSDE1	8952	549	467	63	28.6397	1.13171e-08	7.94626	0.703753
K562	NFYB	ENCFF134CUM	ENCFF120IDE	PHF21A	RBFOX2	8952	549	2507	321	153.747	2.29833e-32	31.6386	3.58579
K562	NFYB	ENCFF134CUM	ENCFF122QSN	PHF21A	HNRNPLL	8952	549	1631	210	100.024	3.61122e-22	21.4423	2.34584
K562	NFYB	ENCFF134CUM	ENCFF126BCK	PHF21A	GMEB1	8952	549	1653	267	101.374	1.05106e-42	41.9784	2.98257
K562	NFYB	ENCFF134CUM	ENCFF142CPK	PHF21A	FUS	8952	549	197	40	12.0814	1.33719e-10	9.87381	0.446828
K562	NFYB	ENCFF134CUM	ENCFF150VTD	PHF21A	USF2	8952	549	1020	89	62.5536	0.000303447	3.51792	0.994191
K562	NFYB	ENCFF134CUM	ENCFF163VUK	PHF21A	ZKSCAN1	8952	549	665	153	40.7825	2.44617e-41	40.6115	1.70912
K562	NFYB	ENCFF134CUM	ENCFF168HAG	PHF21A	PBX2	8952	549	1779	165	109.101	1.33486e-07	6.87456	1.84316
K562	NFYB	ENCFF134CUM	ENCFF175IIE	PHF21A	NR2F1	8952	549	868	155	53.2319	5.72901e-30	29.2419	1.73146
K562	NFYB	ENCFF134CUM	ENCFF176NOI	PHF21A	ILK	8952	549	11	1	0.674598	0.343614	0.463929	0.0111707
K562	NFYB	ENCFF134CUM	ENCFF179NDS	PHF21A	BHLHE40	8952	549	1665	250	102.11	2.57876e-35	34.5886	2.79267
K562	NFYB	ENCFF134CUM	ENCFF191MPD	PHF21A	SIN3A	8952	549	1094	155	67.0918	2.06976e-20	19.6841	1.73146
K562	NFYB	ENCFF134CUM	ENCFF195ODE	PHF21A	ZHX1	8952	549	290	51	17.7849	6.8874e-11	10.1619	0.569705
K562	NFYB	ENCFF134CUM	ENCFF206YXX	PHF21A	POLR2A_2	8952	549	2119	275	129.952	7.05539e-29	28.1515	3.07194
K562	NFYB	ENCFF134CUM	ENCFF209JJD	PHF21A	RBM39	8952	549	81	21	4.96749	5.6648e-08	7.24682	0.234584
K562	NFYB	ENCFF134CUM	ENCFF225MPC	PHF21A	ARID1B	8952	549	675	134	41.3958	2.48117e-30	29.6053	1.49687
K562	NFYB	ENCFF134CUM	ENCFF226CZE	PHF21A	MCM2	8952	549	10	3	0.613271	0.0208193	1.68153	0.0335121
K562	NFYB	ENCFF134CUM	ENCFF241TBP	PHF21A	SOX6	8952	549	1337	268	81.9943	2.09825e-59	58.6781	2.99374
K562	NFYB	ENCFF134CUM	ENCFF246HIU	PHF21A	YBX3	8952	549	165	23	10.119	0.000204657	3.68897	0.256926
K562	NFYB	ENCFF134CUM	ENCFF248AOD	PHF21A	ZNF766	8952	549	817	129	50.1042	6.71508e-21	20.1729	1.44102
K562	NFYB	ENCFF134CUM	ENCFF253FON	PHF21A	ZBED1	8952	549	411	89	25.2054	3.70427e-23	22.4313	0.994191
K562	NFYB	ENCFF134CUM	ENCFF253FZN	PHF21A	GATAD2A	8952	549	324	118	19.87	7.71248e-51	50.1128	1.31814
K562	NFYB	ENCFF134CUM	ENCFF253NXR	PHF21A	ZSCAN29	8952	549	356	87	21.8324	4.97014e-26	25.3036	0.97185
K562	NFYB	ENCFF134CUM	ENCFF254MPF	PHF21A	STAT1_1	8952	549	79	13	4.84484	0.00102392	2.98974	0.145219
K562	NFYB	ENCFF134CUM	ENCFF255EOB	PHF21A	NR2F2	8952	549	769	142	47.1605	5.44491e-29	28.264	1.58624
K562	NFYB	ENCFF134CUM	ENCFF257RYT	PHF21A	MEF2D	8952	549	295	75	18.0915	1.14532e-23	22.9411	0.837802
K562	NFYB	ENCFF134CUM	ENCFF262BVP	PHF21A	TOE1	8952	549	1364	211	83.6501	9.1792e-32	31.0372	2.35702
K562	NFYB	ENCFF134CUM	ENCFF265LKN	PHF21A	HINFP	8952	549	226	37	13.8599	1.22215e-07	6.91288	0.413315
K562	NFYB	ENCFF134CUM	ENCFF270QAB	PHF21A	POLR2A_3	8952	549	2363	307	144.916	4.57708e-32	31.3394	3.4294
K562	NFYB	ENCFF134CUM	ENCFF273EYJ	PHF21A	POLR2G	8952	549	2355	293	144.425	7.5124e-28	27.1242	3.27301
K562	NFYB	ENCFF134CUM	ENCFF273TYA	PHF21A	ZNF592	8952	549	654	111	40.1079	1.96629e-20	19.7064	1.23995
K562	NFYB	ENCFF134CUM	ENCFF280GTU	PHF21A	SIN3B	8952	549	744	121	45.6273	1.10247e-20	19.9576	1.35165
K562	NFYB	ENCFF134CUM	ENCFF284VUQ	PHF21A	IRF1_0	8952	549	3230	372	198.086	1.07955e-28	27.9668	4.1555
K562	NFYB	ENCFF134CUM	ENCFF289BUU	PHF21A	NUFIP1	8952	549	102	38	6.25536	6.6436e-18	17.1776	0.424486
K562	NFYB	ENCFF134CUM	ENCFF290HTJ	PHF21A	STAT1_0	8952	549	77	15	4.72218	8.80697e-05	4.05517	0.16756
K562	NFYB	ENCFF134CUM	ENCFF292JRY	PHF21A	HNRNPH1	8952	549	15	2	0.919906	0.168635	0.773053	0.0223414
K562	NFYB	ENCFF134CUM	ENCFF294EHN	PHF21A	SETDB1	8952	549	286	59	17.5395	4.34239e-15	14.3623	0.659071
K562	NFYB	ENCFF134CUM	ENCFF294HEI	PHF21A	PRDM10	8952	549	1321	239	81.0131	5.39485e-46	45.268	2.66979
K562	NFYB	ENCFF134CUM	ENCFF294VWT	PHF21A	THRAP3	8952	549	24	8	1.47185	0.000125364	3.90183	0.0893655
K562	NFYB	ENCFF134CUM	ENCFF296CNQ	PHF21A	POLR2AphosphoS2	8952	549	671	91	41.1505	8.04835e-12	11.0943	1.01653
K562	NFYB	ENCFF134CUM	ENCFF300XUA	PHF21A	SP1	8952	549	2565	297	157.304	1.1393e-23	22.9434	3.31769
K562	NFYB	ENCFF134CUM	ENCFF308IXJ	PHF21A	MAFF	8952	549	384	61	23.5496	5.72833e-11	10.242	0.681412
K562	NFYB	ENCFF134CUM	ENCFF310AGG	PHF21A	E2F7	8952	549	371	86	22.7523	2.7462e-24	23.5613	0.960679
K562	NFYB	ENCFF134CUM	ENCFF312RFN	PHF21A	TCF7L2	8952	549	222	48	13.6146	2.66436e-13	12.5744	0.536193
K562	NFYB	ENCFF134CUM	ENCFF314ULQ	PHF21A	L3MBTL2	8952	549	2628	342	161.168	1.3193e-35	34.8797	3.82038
K562	NFYB	ENCFF134CUM	ENCFF315YAF	PHF21A	SMAD1	8952	549	815	155	49.9816	8.48309e-33	32.0714	1.73146
K562	NFYB	ENCFF134CUM	ENCFF322DSX	PHF21A	NCOA6	8952	549	148	36	9.07641	9.38717e-12	11.0275	0.402145
K562	NFYB	ENCFF134CUM	ENCFF332DRG	PHF21A	PTTG1	8952	549	42	6	2.57574	0.0308637	1.51055	0.0670241
K562	NFYB	ENCFF134CUM	ENCFF332ICQ	PHF21A	ARID2	8952	549	79	23	4.84484	1.75729e-09	8.75516	0.256926
K562	NFYB	ENCFF134CUM	ENCFF334FMW	PHF21A	USF1	8952	549	2749	210	168.588	0.000246713	3.60781	2.34584
K562	NFYB	ENCFF134CUM	ENCFF337DKJ	PHF21A	JUND	8952	549	2322	332	142.401	4.27357e-42	41.3692	3.70867
K562	NFYB	ENCFF134CUM	ENCFF338HQY	PHF21A	DDX20	8952	549	2080	237	127.56	1.5194e-18	17.8183	2.64745
K562	NFYB	ENCFF134CUM	ENCFF344QKL	PHF21A	ZNF274	8952	549	56	18	3.43432	2.22474e-08	7.65272	0.201072
K562	NFYB	ENCFF134CUM	ENCFF350YXB	PHF21A	MTA3	8952	549	2033	296	124.678	4.17593e-39	38.3792	3.30652
K562	NFYB	ENCFF134CUM	ENCFF356ASJ	PHF21A	E2F5	8952	549	1026	165	62.9216	5.50974e-27	26.2589	1.84316
K562	NFYB	ENCFF134CUM	ENCFF360BTO	PHF21A	AFF1	8952	549	543	132	33.3006	2.83707e-38	37.5471	1.47453
K562	NFYB	ENCFF134CUM	ENCFF365NKO	PHF21A	MIER1	8952	549	112	33	6.86863	4.95478e-13	12.305	0.368633
K562	NFYB	ENCFF134CUM	ENCFF368TYM	PHF21A	KDM5B	8952	549	1661	235	101.864	8.30868e-30	29.0805	2.62511
K562	NFYB	ENCFF134CUM	ENCFF370ENX	PHF21A	NFIC	8952	549	926	175	56.7889	1.91441e-36	35.718	1.95487
K562	NFYB	ENCFF134CUM	ENCFF379MPS	PHF21A	RBBP5	8952	549	894	138	54.8264	2.13706e-21	20.6702	1.54155
K562	NFYB	ENCFF134CUM	ENCFF380FJL	PHF21A	TBP	8952	549	2571	335	157.672	5.11192e-35	34.2914	3.74218
K562	NFYB	ENCFF134CUM	ENCFF384YDT	PHF21A	IRF2	8952	549	787	141	48.2644	1.41942e-27	26.8479	1.57507
K562	NFYB	ENCFF134CUM	ENCFF386WKY	PHF21A	ZNF280A	8952	549	31	1	1.90114	0.284027	-0.54664	0.0111707
K562	NFYB	ENCFF134CUM	ENCFF387LTN	PHF21A	MYC_3	8952	549	1137	169	69.7289	4.20289e-24	23.3765	1.88785
K562	NFYB	ENCFF134CUM	ENCFF388AJH	PHF21A	IRF1	8952	549	182	25	11.1615	0.000142908	3.84494	0.279267
K562	NFYB	ENCFF134CUM	ENCFF388YOB	PHF21A	ZNF395	8952	549	1005	157	61.6337	1.46223e-24	23.835	1.7538
K562	NFYB	ENCFF134CUM	ENCFF396DNK	PHF21A	ZFP91	8952	549	377	78	23.1203	1.97911e-19	18.7035	0.871314
K562	NFYB	ENCFF134CUM	ENCFF396GUH	PHF21A	ADNP	8952	549	127	24	7.78854	1.65851e-06	5.78028	0.268097
K562	NFYB	ENCFF134CUM	ENCFF396NSO	PHF21A	HLTF	8952	549	195	64	11.9588	4.73055e-26	25.3251	0.714924
K562	NFYB	ENCFF134CUM	ENCFF398EQF	PHF21A	U2AF2	8952	549	0	0	0	1	0	0
K562	NFYB	ENCFF134CUM	ENCFF404YMX	PHF21A	ETV1	8952	549	948	171	58.1381	2.39852e-33	32.6201	1.91019
K562	NFYB	ENCFF134CUM	ENCFF408FQC	PHF21A	ZBTB33	8952	549	476	37	29.1917	0.0250072	1.60194	0.413315
K562	NFYB	ENCFF134CUM	ENCFF408SNO	PHF21A	DIDO1	8952	549	566	100	34.7111	1.00465e-19	18.998	1.11707
K562	NFYB	ENCFF134CUM	ENCFF415YPX	PHF21A	ILF3	8952	549	112	24	6.86863	2.03785e-07	6.69083	0.268097
K562	NFYB	ENCFF134CUM	ENCFF417LEJ	PHF21A	ZBTB40	8952	549	1286	158	78.8666	1.5483e-15	14.8101	1.76497
K562	NFYB	ENCFF134CUM	ENCFF417QAJ	PHF21A	JUN_0	8952	549	290	47	17.7849	4.12888e-09	8.38417	0.525022
K562	NFYB	ENCFF134CUM	ENCFF421KIV	PHF21A	PYGO2	8952	549	78	20	4.78351	1.35319e-07	6.86864	0.223414
K562	NFYB	ENCFF134CUM	ENCFF423EMU	PHF21A	BACH1	8952	549	116	27	7.11394	7.59362e-09	8.11955	0.301609
K562	NFYB	ENCFF134CUM	ENCFF426DUB	PHF21A	JUNB	8952	549	204	46	12.5107	2.00025e-13	12.6989	0.513852
K562	NFYB	ENCFF134CUM	ENCFF433RKB	PHF21A	ZFX	8952	549	920	127	56.4209	2.82262e-16	15.5493	1.41868
K562	NFYB	ENCFF134CUM	ENCFF434QZL	PHF21A	ZBTB11	8952	549	532	88	32.626	5.70199e-16	15.244	0.983021
K562	NFYB	ENCFF134CUM	ENCFF447QUG	PHF21A	ZNF512	8952	549	27	4	1.65583	0.0598046	1.22327	0.0446828
K562	NFYB	ENCFF134CUM	ENCFF452SPE	PHF21A	FOXJ2	8952	549	719	117	44.0942	4.40512e-20	19.356	1.30697
K562	NFYB	ENCFF134CUM	ENCFF455TDM	PHF21A	CBX3	8952	549	1458	232	89.4149	1.88713e-36	35.7242	2.5916
K562	NFYB	ENCFF134CUM	ENCFF456PQY	PHF21A	CBX8	8952	549	3	0	0.183981	0.831951	-0.079902	0
K562	NFYB	ENCFF134CUM	ENCFF462FRU	PHF21A	PHB2	8952	549	94	23	5.76475	3.81814e-08	7.41815	0.256926
K562	NFYB	ENCFF134CUM	ENCFF465JKF	PHF21A	MYC	8952	549	2224	311	136.391	7.18205e-38	37.1438	3.47408
K562	NFYB	ENCFF134CUM	ENCFF470MLY	PHF21A	MBD2	8952	549	2937	354	180.118	9.16658e-31	30.0378	3.95442
K562	NFYB	ENCFF134CUM	ENCFF473GCH	PHF21A	FOSL1	8952	549	202	44	12.3881	1.93861e-12	11.7125	0.49151
K562	NFYB	ENCFF134CUM	ENCFF474NLG	PHF21A	HCFC1	8952	549	1895	240	116.215	3.81888e-24	23.4181	2.68097
K562	NFYB	ENCFF134CUM	ENCFF478MPX	PHF21A	SAFB	8952	549	329	57	20.1766	1.01394e-11	10.994	0.636729
K562	NFYB	ENCFF134CUM	ENCFF481WGW	PHF21A	SKIL	8952	549	1358	233	83.2822	2.15476e-41	40.6666	2.60277
K562	NFYB	ENCFF134CUM	ENCFF484CKD	PHF21A	RCOR1	8952	549	331	104	20.2993	1.41024e-39	38.8507	1.16175
K562	NFYB	ENCFF134CUM	ENCFF484DKT	PHF21A	CBX1	8952	549	963	167	59.058	9.50231e-31	30.0222	1.8655
K562	NFYB	ENCFF134CUM	ENCFF484HCG	PHF21A	SUPT5H	8952	549	1504	205	92.2359	2.05425e-24	23.6873	2.28999
K562	NFYB	ENCFF134CUM	ENCFF494ZUY	PHF21A	SNIP1	8952	549	103	22	6.31669	6.55691e-07	6.1833	0.245755
K562	NFYB	ENCFF134CUM	ENCFF495CSO	PHF21A	NCOA4	8952	549	30	13	1.83981	7.05919e-08	7.15124	0.145219
K562	NFYB	ENCFF134CUM	ENCFF495MHZ	PHF21A	NFE2	8952	549	669	118	41.0278	7.15205e-23	22.1456	1.31814
K562	NFYB	ENCFF134CUM	ENCFF497XOD	PHF21A	MITF	8952	549	1452	135	89.0469	1.24778e-06	5.90386	1.50804
K562	NFYB	ENCFF134CUM	ENCFF498DOQ	PHF21A	STAT1_2	8952	549	44	11	2.69839	9.31327e-05	4.0309	0.122878
K562	NFYB	ENCFF134CUM	ENCFF502KHR	PHF21A	ELF4	8952	549	1900	220	116.521	4.42589e-18	17.354	2.45755
K562	NFYB	ENCFF134CUM	ENCFF511OXK	PHF21A	LARP7	8952	549	85	30	5.2128	6.67705e-14	13.1754	0.335121
K562	NFYB	ENCFF134CUM	ENCFF511QHY	PHF21A	ZMYM3	8952	549	80	15	4.90617	0.000129991	3.88609	0.16756
K562	NFYB	ENCFF134CUM	ENCFF517KRT	PHF21A	GABPB1	8952	549	2338	282	143.383	5.473e-25	24.2618	3.15013
K562	NFYB	ENCFF134CUM	ENCFF517YCC	PHF21A	CUX1	8952	549	205	50	12.5721	1.06478e-15	14.9727	0.558534
K562	NFYB	ENCFF134CUM	ENCFF521CRG	PHF21A	ZFP36	8952	549	420	88	25.7574	5.06698e-22	21.2953	0.983021
K562	NFYB	ENCFF134CUM	ENCFF522JRK	PHF21A	ZC3H11A	8952	549	160	43	9.81233	4.01438e-15	14.3964	0.48034
K562	NFYB	ENCFF134CUM	ENCFF522JUV	PHF21A	RBM22	8952	549	421	71	25.8187	1.27279e-13	12.8952	0.793119
K562	NFYB	ENCFF134CUM	ENCFF526HLP	PHF21A	DACH1	8952	549	492	120	30.1729	4.21461e-35	34.3752	1.34048
K562	NFYB	ENCFF134CUM	ENCFF529FWJ	PHF21A	ZKSCAN8	8952	549	176	38	10.7936	7.14762e-11	10.1458	0.424486
K562	NFYB	ENCFF134CUM	ENCFF542DOG	PHF21A	POLR2AphosphoS5	8952	549	2039	272	125.046	2.54099e-30	29.595	3.03843
K562	NFYB	ENCFF134CUM	ENCFF544XKC	PHF21A	PKNOX1	8952	549	3439	332	210.904	3.23465e-15	14.4902	3.70867
K562	NFYB	ENCFF134CUM	ENCFF545VNY	PHF21A	ETV6	8952	549	250	50	15.3318	1.37416e-12	11.862	0.558534
K562	NFYB	ENCFF134CUM	ENCFF549GMO	PHF21A	BRCA1	8952	549	1	0	0.0613271	0.940516	-0.026634	0
K562	NFYB	ENCFF134CUM	ENCFF549KOD	PHF21A	GATAD2B	8952	549	474	81	29.069	1.41301e-15	14.8499	0.904826
K562	NFYB	ENCFF134CUM	ENCFF549TYR	PHF21A	EP300	8952	549	1149	221	70.4648	1.24835e-46	45.9037	2.46872
K562	NFYB	ENCFF134CUM	ENCFF558DSF	PHF21A	HMBOX1	8952	549	512	88	31.3995	6.67174e-17	16.1758	0.983021
K562	NFYB	ENCFF134CUM	ENCFF561IZB	PHF21A	TRIP13	8952	549	251	16	15.3931	0.0980527	1.00854	0.178731
K562	NFYB	ENCFF134CUM	ENCFF561USY	PHF21A	ZBTB2	8952	549	733	132	44.9527	3.91341e-26	25.4074	1.47453
K562	NFYB	ENCFF134CUM	ENCFF573GQX	PHF21A	JUN_1	8952	549	193	35	11.8361	2.55705e-08	7.59226	0.390974
K562	NFYB	ENCFF134CUM	ENCFF577UJR	PHF21A	MEF2A	8952	549	40	10	2.45308	0.000187068	3.728	0.111707
K562	NFYB	ENCFF134CUM	ENCFF580DYE	PHF21A	HDAC3	8952	549	261	70	16.0064	1.86471e-23	22.7294	0.781948
K562	NFYB	ENCFF134CUM	ENCFF580QGA	PHF21A	RELA	8952	549	141	26	8.64712	9.94584e-07	6.00236	0.290438
K562	NFYB	ENCFF134CUM	ENCFF581YKY	PHF21A	NEUROD1	8952	549	2218	306	136.023	2.70941e-36	35.5671	3.41823
K562	NFYB	ENCFF134CUM	ENCFF581ZZT	PHF21A	ZNF282	8952	549	554	121	33.9752	4.04748e-31	30.3928	1.35165
K562	NFYB	ENCFF134CUM	ENCFF582YPB	PHF21A	CREB3L1	8952	549	1553	230	95.241	7.5345e-32	31.1229	2.56926
K562	NFYB	ENCFF134CUM	ENCFF583DZD	PHF21A	MYNN	8952	549	659	122	40.4145	2.82647e-25	24.5488	1.36282
K562	NFYB	ENCFF134CUM	ENCFF583GKE	PHF21A	CCAR2	8952	549	26	9	1.5945	3.7272e-05	4.42862	0.100536
K562	NFYB	ENCFF134CUM	ENCFF588OLK	PHF21A	ZZZ3	8952	549	153	36	9.38304	2.28473e-11	10.6412	0.402145
K562	NFYB	ENCFF134CUM	ENCFF589EVD	PHF21A	ZBTB8A	8952	549	14	2	0.858579	0.15619	0.806346	0.0223414
K562	NFYB	ENCFF134CUM	ENCFF594LCH	PHF21A	NR2C2	8952	549	79	13	4.84484	0.00102392	2.98974	0.145219
K562	NFYB	ENCFF134CUM	ENCFF597DIY	PHF21A	ZMIZ1	8952	549	73	21	4.47688	1.04196e-08	7.98215	0.234584
K562	NFYB	ENCFF134CUM	ENCFF602AXP	PHF21A	ZNF589	8952	549	618	116	37.9001	1.35491e-24	23.8681	1.2958
K562	NFYB	ENCFF134CUM	ENCFF613RNG	PHF21A	MEIS2	8952	549	2014	254	123.513	3.42979e-25	24.4647	2.83735
K562	NFYB	ENCFF134CUM	ENCFF617CAZ	PHF21A	TAF15	8952	549	30	4	1.83981	0.0758337	1.12014	0.0446828
K562	NFYB	ENCFF134CUM	ENCFF619BDC	PHF21A	TEAD2	8952	549	142	31	8.70845	2.76126e-09	8.55889	0.346291
K562	NFYB	ENCFF134CUM	ENCFF622RBW	PHF21A	SMARCE1	8952	549	489	106	29.9889	2.98234e-27	26.5254	1.18409
K562	NFYB	ENCFF134CUM	ENCFF624NUZ	PHF21A	SAFB2	8952	549	2	1	0.122654	0.108496	0.964586	0.0111707
K562	NFYB	ENCFF134CUM	ENCFF626KTJ	PHF21A	PHF8	8952	549	1055	159	64.7001	2.32078e-23	22.6344	1.77614
K562	NFYB	ENCFF134CUM	ENCFF626MVT	PHF21A	TBL1XR1	8952	549	1010	190	61.9403	3.87928e-39	38.4112	2.12243
K562	NFYB	ENCFF134CUM	ENCFF629BFI	PHF21A	JUN	8952	549	1372	236	84.1408	4.57307e-42	41.3398	2.63628
K562	NFYB	ENCFF134CUM	ENCFF632NQI	PHF21A	GATA1	8952	549	472	87	28.9464	1.83496e-18	17.7364	0.97185
K562	NFYB	ENCFF134CUM	ENCFF634AYU	PHF21A	MYC_1	8952	549	778	118	47.7125	4.85997e-18	17.3134	1.31814
K562	NFYB	ENCFF134CUM	ENCFF641LJY	PHF21A	THAP1	8952	549	728	113	44.6461	4.86917e-18	17.3125	1.26229
K562	NFYB	ENCFF134CUM	ENCFF642BNC	PHF21A	CBFA2T2	8952	549	1271	159	77.9467	2.98324e-16	15.5253	1.77614
K562	NFYB	ENCFF134CUM	ENCFF643TEZ	PHF21A	CDC5L	8952	549	74	30	4.5382	2.05089e-15	14.6881	0.335121
K562	NFYB	ENCFF134CUM	ENCFF648NYF	PHF21A	STAT1_3	8952	549	195	48	11.9588	2.76331e-15	14.5586	0.536193
K562	NFYB	ENCFF134CUM	ENCFF654BMD	PHF21A	ZNF83	8952	549	418	80	25.6347	5.23046e-18	17.2815	0.893655
K562	NFYB	ENCFF134CUM	ENCFF659WAF	PHF21A	LEF1	8952	549	684	146	41.9477	4.24348e-36	35.3723	1.63092
K562	NFYB	ENCFF134CUM	ENCFF662YQK	PHF21A	POLR2A_0	8952	549	2114	271	129.645	9.91595e-28	27.0037	3.02726
K562	NFYB	ENCFF134CUM	ENCFF664ZGR	PHF21A	NR2C1	8952	549	907	135	55.6237	1.05478e-19	18.9768	1.50804
K562	NFYB	ENCFF134CUM	ENCFF665FHC	PHF21A	CREB3	8952	549	330	55	20.2379	8.83562e-11	10.0538	0.614388
K562	NFYB	ENCFF134CUM	ENCFF666LZV	PHF21A	BRD9	8952	549	305	79	18.7048	2.5657e-25	24.5908	0.882484
K562	NFYB	ENCFF134CUM	ENCFF670ZCR	PHF21A	MGA	8952	549	1391	188	85.306	3.51191e-22	21.4545	2.10009
K562	NFYB	ENCFF134CUM	ENCFF671BFH	PHF21A	THRA	8952	549	30	2	1.83981	0.268842	0.570503	0.0223414
K562	NFYB	ENCFF134CUM	ENCFF671DOL	PHF21A	UBTF	8952	549	903	180	55.3784	2.80363e-40	39.5523	2.01072
K562	NFYB	ENCFF134CUM	ENCFF676NPW	PHF21A	HES1	8952	549	504	109	30.9088	6.85424e-28	27.164	1.21761
K562	NFYB	ENCFF134CUM	ENCFF676YJE	PHF21A	MYC_2	8952	549	2518	338	154.422	1.18276e-37	36.9271	3.77569
K562	NFYB	ENCFF134CUM	ENCFF679ITJ	PHF21A	MCM3	8952	549	7	3	0.42929	0.00858344	2.06634	0.0335121
K562	NFYB	ENCFF134CUM	ENCFF680WBN	PHF21A	RBM25	8952	549	3467	297	212.621	7.94517e-09	8.0999	3.31769
K562	NFYB	ENCFF134CUM	ENCFF682SIY	PHF21A	RBM14	8952	549	97	17	5.94873	0.00010731	3.96936	0.189902
K562	NFYB	ENCFF134CUM	ENCFF684MLP	PHF21A	COPS2	8952	549	11	0	0.674598	0.509361	-0.292974	0
K562	NFYB	ENCFF134CUM	ENCFF694BIA	PHF21A	PTBP1	8952	549	157	57	9.62835	1.87576e-25	24.7268	0.636729
K562	NFYB	ENCFF134CUM	ENCFF696KPD	PHF21A	STAT5A	8952	549	409	106	25.0828	2.40552e-33	32.6188	1.18409
K562	NFYB	ENCFF134CUM	ENCFF699ZII	PHF21A	FOXM1	8952	549	1366	214	83.7728	6.72948e-33	32.172	2.39053
K562	NFYB	ENCFF134CUM	ENCFF701MXF	PHF21A	TFDP1	8952	549	1406	196	86.2259	1.7048e-24	23.7683	2.18945
K562	NFYB	ENCFF134CUM	ENCFF706ISJ	PHF21A	ZBTB7A	8952	549	1354	209	83.0369	2.30574e-31	30.6372	2.33467
K562	NFYB	ENCFF134CUM	ENCFF706LIT	PHF21A	YBX1	8952	549	3	1	0.183981	0.153063	0.815129	0.0111707
K562	NFYB	ENCFF134CUM	ENCFF706SJZ	PHF21A	ZNF384	8952	549	618	120	37.9001	1.418e-26	25.8483	1.34048
K562	NFYB	ENCFF134CUM	ENCFF710IEF	PHF21A	ATF4	8952	549	426	54	26.1253	6.48536e-07	6.18807	0.603217
K562	NFYB	ENCFF134CUM	ENCFF712AXK	PHF21A	NR2F6	8952	549	484	90	29.6823	2.89727e-19	18.538	1.00536
K562	NFYB	ENCFF134CUM	ENCFF714VIT	PHF21A	STAT2_1	8952	549	248	74	15.2091	2.2434e-27	26.6491	0.826631
K562	NFYB	ENCFF134CUM	ENCFF714XHL	PHF21A	BRD4	8952	549	160	39	9.81233	1.2826e-12	11.8919	0.435657
K562	NFYB	ENCFF134CUM	ENCFF716LRI	PHF21A	RFX5	8952	549	575	86	35.2631	2.34786e-13	12.6293	0.960679
K562	NFYB	ENCFF134CUM	ENCFF717TWA	PHF21A	KLF1	8952	549	712	126	43.6649	2.08019e-24	23.6819	1.40751
K562	NFYB	ENCFF134CUM	ENCFF718NUA	PHF21A	SAP30	8952	549	676	103	41.4571	4.09581e-16	15.3877	1.15058
K562	NFYB	ENCFF134CUM	ENCFF721LDD	PHF21A	ZNF175	8952	549	526	105	32.258	2.30949e-24	23.6365	1.17292
K562	NFYB	ENCFF134CUM	ENCFF722XRW	PHF21A	SRSF3	8952	549	23	3	1.41052	0.114132	0.942593	0.0335121
K562	NFYB	ENCFF134CUM	ENCFF730RUF	PHF21A	IRF1_3	8952	549	70	7	4.2929	0.0728519	1.13756	0.0781948
K562	NFYB	ENCFF134CUM	ENCFF730URE	PHF21A	U2AF1	8952	549	234	54	14.3505	7.50243e-16	15.1248	0.603217
K562	NFYB	ENCFF134CUM	ENCFF732HOE	PHF21A	GATA2	8952	549	327	59	20.054	9.51604e-13	12.0215	0.659071
K562	NFYB	ENCFF134CUM	ENCFF744SVC	PHF21A	ZNF354B	8952	549	134	18	8.21783	0.0012312	2.90967	0.201072
K562	NFYB	ENCFF134CUM	ENCFF757ODD	PHF21A	SFPQ	8952	549	10	0	0.613271	0.541577	-0.26634	0
K562	NFYB	ENCFF134CUM	ENCFF768TJI	PHF21A	HNRNPUL1	8952	549	26	7	1.5945	0.00105552	2.97654	0.0781948
K562	NFYB	ENCFF134CUM	ENCFF769GYG	PHF21A	MTA1	8952	549	635	132	38.9427	9.44269e-32	31.0249	1.47453
K562	NFYB	ENCFF134CUM	ENCFF772HOY	PHF21A	ETS2	8952	549	22	7	1.3492	0.000418934	3.37785	0.0781948
K562	NFYB	ENCFF134CUM	ENCFF772QPO	PHF21A	KAT8	8952	549	66	8	4.04759	0.0312036	1.5058	0.0893655
K562	NFYB	ENCFF134CUM	ENCFF776YPS	PHF21A	NONO	8952	549	511	117	31.3381	6.78887e-32	31.1682	1.30697
K562	NFYB	ENCFF134CUM	ENCFF777CWV	PHF21A	HNRNPK	8952	549	381	63	23.3656	5.96446e-12	11.2244	0.703753
K562	NFYB	ENCFF134CUM	ENCFF778RMG	PHF21A	GTF2E2	8952	549	780	126	47.8351	3.15087e-21	20.5016	1.40751
K562	NFYB	ENCFF134CUM	ENCFF782GWS	PHF21A	RBM34	8952	549	121	21	7.42058	2.22911e-05	4.65187	0.234584
K562	NFYB	ENCFF134CUM	ENCFF785ACI	PHF21A	PRPF4	8952	549	469	88	28.7624	4.13957e-19	18.383	0.983021
K562	NFYB	ENCFF134CUM	ENCFF785HXY	PHF21A	TAF9B	8952	549	1088	183	66.7239	6.06005e-32	31.2175	2.04424
K562	NFYB	ENCFF134CUM	ENCFF786WZD	PHF21A	DEAF1	8952	549	775	91	47.5285	6.76824e-09	8.16952	1.01653
K562	NFYB	ENCFF134CUM	ENCFF798URE	PHF21A	SRSF1	8952	549	94	19	5.76475	7.34735e-06	5.13387	0.212243
K562	NFYB	ENCFF134CUM	ENCFF801YZV	PHF21A	POLR2H	8952	549	1563	198	95.8542	2.71058e-20	19.5669	2.2118
K562	NFYB	ENCFF134CUM	ENCFF802XZN	PHF21A	KLF13	8952	549	655	116	40.1692	1.19064e-22	21.9242	1.2958
K562	NFYB	ENCFF134CUM	ENCFF803LEC	PHF21A	XRCC3	8952	549	7	0	0.42929	0.650971	-0.186438	0
K562	NFYB	ENCFF134CUM	ENCFF806BDC	PHF21A	EHMT2	8952	549	463	66	28.3944	7.01413e-10	9.15403	0.737265
K562	NFYB	ENCFF134CUM	ENCFF809OEX	PHF21A	ZC3H8	8952	549	273	94	16.7423	5.38445e-39	38.2689	1.05004
K562	NFYB	ENCFF134CUM	ENCFF809YFY	PHF21A	FOXA1	8952	549	17	2	1.04256	0.191599	0.717606	0.0223414
K562	NFYB	ENCFF134CUM	ENCFF812QPN	PHF21A	MAFK	8952	549	603	106	36.9802	1.21668e-20	19.9148	1.18409
K562	NFYB	ENCFF134CUM	ENCFF815TTY	PHF21A	ZNF584	8952	549	348	69	21.3418	1.64071e-16	15.785	0.770777
K562	NFYB	ENCFF134CUM	ENCFF820EVZ	PHF21A	EWSR1	8952	549	10	2	0.613271	0.101844	0.992066	0.0223414
K562	NFYB	ENCFF134CUM	ENCFF822FWM	PHF21A	TAF1	8952	549	2161	299	132.528	1.01163e-35	34.995	3.34004
K562	NFYB	ENCFF134CUM	ENCFF833FCO	PHF21A	GABPA	8952	549	1778	240	109.04	1.13639e-27	26.9445	2.68097
K562	NFYB	ENCFF134CUM	ENCFF834WGJ	PHF21A	ZNF507	8952	549	2	0	0.122654	0.88457	-0.053268	0
K562	NFYB	ENCFF134CUM	ENCFF835KAT	PHF21A	ARID3A	8952	549	570	120	34.9564	1.64617e-29	28.7835	1.34048
K562	NFYB	ENCFF134CUM	ENCFF835YLR	PHF21A	ID3	8952	549	578	124	35.4471	3.76365e-31	30.4244	1.38517
K562	NFYB	ENCFF134CUM	ENCFF836VRV	PHF21A	AGO1	8952	549	401	67	24.5922	8.73348e-13	12.0588	0.748436
K562	NFYB	ENCFF134CUM	ENCFF841YFF	PHF21A	STAT2_0	8952	549	112	24	6.86863	2.03785e-07	6.69083	0.268097
K562	NFYB	ENCFF134CUM	ENCFF844HBQ	PHF21A	KLF16	8952	549	524	110	32.1354	4.08368e-27	26.3889	1.22878
K562	NFYB	ENCFF134CUM	ENCFF853TZC	PHF21A	ZNF197	8952	549	375	72	22.9977	1.84699e-16	15.7335	0.80429
K562	NFYB	ENCFF134CUM	ENCFF853ZMA	PHF21A	POLR2A_1	8952	549	2334	297	143.137	1.08668e-29	28.9639	3.31769
K562	NFYB	ENCFF134CUM	ENCFF859FVX	PHF21A	CHAMP1	8952	549	684	112	41.9477	1.69909e-19	18.7698	1.25112
K562	NFYB	ENCFF134CUM	ENCFF859NPS	PHF21A	NR4A1	8952	549	419	79	25.696	1.85417e-17	16.7319	0.882484
K562	NFYB	ENCFF134CUM	ENCFF861YKK	PHF21A	RBM17	8952	549	0	0	0	1	0	0
K562	NFYB	ENCFF134CUM	ENCFF868QLL	PHF21A	ATF7	8952	549	2939	378	180.24	4.15073e-38	37.3819	4.22252
K562	NFYB	ENCFF134CUM	ENCFF872JJJ	PHF21A	POLR2B	8952	549	1396	193	85.6126	9.18147e-24	23.0371	2.15594
K562	NFYB	ENCFF134CUM	ENCFF874QUM	PHF21A	CC2D1A	8952	549	1405	206	86.1645	3.22642e-28	27.4913	2.30116
K562	NFYB	ENCFF134CUM	ENCFF877ANE	PHF21A	MYBL2	8952	549	512	75	31.3995	1.72958e-11	10.7621	0.837802
K562	NFYB	ENCFF134CUM	ENCFF881QBT	PHF21A	PML	8952	549	1497	218	91.8066	2.28891e-29	28.6404	2.43521
K562	NFYB	ENCFF134CUM	ENCFF881XQF	PHF21A	PCBP2	8952	549	37	7	2.2691	0.00635461	2.19691	0.0781948
K562	NFYB	ENCFF134CUM	ENCFF883WYX	PHF21A	FIP1L1	8952	549	674	123	41.3345	5.89697e-25	24.2294	1.37399
K562	NFYB	ENCFF134CUM	ENCFF891MVM	PHF21A	ZNF263	8952	549	94	23	5.76475	3.81814e-08	7.41815	0.256926
K562	NFYB	ENCFF134CUM	ENCFF906PGD	PHF21A	NKRF	8952	549	538	95	32.994	8.09253e-19	18.0919	1.06122
K562	NFYB	ENCFF134CUM	ENCFF908UIY	PHF21A	IRF1_2	8952	549	1228	179	75.3097	1.59221e-24	23.798	1.99955
K562	NFYB	ENCFF134CUM	ENCFF909LKK	PHF21A	IRF1_1	8952	549	1104	160	67.7051	6.63759e-22	21.178	1.78731
K562	NFYB	ENCFF134CUM	ENCFF920RYJ	PHF21A	MCM5	8952	549	1	0	0.0613271	0.940516	-0.026634	0
K562	NFYB	ENCFF134CUM	ENCFF921WMN	PHF21A	ZNF318	8952	549	328	80	20.1153	4.91367e-24	23.3086	0.893655
K562	NFYB	ENCFF134CUM	ENCFF925ANU	PHF21A	EP400	8952	549	1839	270	112.78	1.99352e-36	35.7004	3.01609
K562	NFYB	ENCFF134CUM	ENCFF925DJG	PHF21A	E2F8	8952	549	1153	210	70.7101	4.545e-41	40.3425	2.34584
K562	NFYB	ENCFF134CUM	ENCFF925MHB	PHF21A	CEBPZ	8952	549	593	58	36.367	0.000226915	3.64414	0.6479
K562	NFYB	ENCFF134CUM	ENCFF927JBT	PHF21A	MAFG	8952	549	569	59	34.8951	5.32515e-05	4.27367	0.659071
K562	NFYB	ENCFF134CUM	ENCFF939ZFS	PHF21A	HDAC8	8952	549	232	43	14.2279	4.21496e-10	9.37521	0.48034
K562	NFYB	ENCFF134CUM	ENCFF941RVL	PHF21A	PCBP1	8952	549	622	95	38.1454	4.53521e-15	14.3434	1.06122
K562	NFYB	ENCFF134CUM	ENCFF944GJH	PHF21A	SMARCB1	8952	549	77	10	4.72218	0.013516	1.86915	0.111707
K562	NFYB	ENCFF134CUM	ENCFF948TXN	PHF21A	CREM	8952	549	3223	404	197.657	3.03243e-38	37.5182	4.51296
K562	NFYB	ENCFF134CUM	ENCFF948YVM	PHF21A	PHF20	8952	549	727	144	44.5848	2.37487e-32	31.6244	1.60858
K562	NFYB	ENCFF134CUM	ENCFF954NAJ	PHF21A	NR0B1	8952	549	0	0	0	1	0	0
K562	NFYB	ENCFF134CUM	ENCFF958KNK	PHF21A	ATF3	8952	549	1033	154	63.3509	2.93116e-22	21.533	1.72029
K562	NFYB	ENCFF134CUM	ENCFF962FQM	PHF21A	CTCFL	8952	549	434	83	26.616	1.35369e-18	17.8685	0.927167
K562	NFYB	ENCFF134CUM	ENCFF962VSZ	PHF21A	KHSRP	8952	549	308	63	18.8887	7.94833e-16	15.0997	0.703753
K562	NFYB	ENCFF134CUM	ENCFF968KBN	PHF21A	ATF2	8952	549	826	110	50.6562	2.03678e-13	12.6911	1.22878
K562	NFYB	ENCFF134CUM	ENCFF970LCB	PHF21A	MXI1	8952	549	1084	153	66.4786	4.97283e-20	19.3034	1.70912
K562	NFYB	ENCFF134CUM	ENCFF971VJZ	PHF21A	RBM15	8952	549	15	2	0.919906	0.168635	0.773053	0.0223414
K562	NFYB	ENCFF134CUM	ENCFF975IRM	PHF21A	RB1	8952	549	1520	270	93.2172	2.86136e-50	49.5434	3.01609
K562	NFYB	ENCFF134CUM	ENCFF985TSH	PHF21A	SREBF1	8952	549	462	83	28.3331	4.35918e-17	16.3606	0.927167
K562	NFYB	ENCFF134CUM	ENCFF986MHU	PHF21A	NFXL1	8952	549	52	9	3.18901	0.00387408	2.41183	0.100536
K562	NFYB	ENCFF134CUM	ENCFF990CFV	PHF21A	POU5F1	8952	549	302	46	18.5208	3.37507e-08	7.47172	0.513852
K562	NFYB	ENCFF134CUM	ENCFF993GXU	PHF21A	CBFA2T3	8952	549	635	157	38.9427	5.18803e-46	45.285	1.7538
K562	NFYB	ENCFF134CUM	ENCFF995NIE	PHF21A	SMARCA5	8952	549	88	16	5.39678	0.000112136	3.95025	0.178731
K562	NFYB	ENCFF134CUM	ENCFF996IVU	PHF21A	ZNF830	8952	549	80	24	4.90617	4.51219e-10	9.34561	0.268097
K562	NFYB	ENCFF134CUM	ENCFF996ZGL	PHF21A	C11orf30	8952	549	1723	218	105.667	4.48933e-22	21.3478	2.43521
K562	NFYB	ENCFF134CUM	ENCFF998HOR	PHF21A	HDAC6	8952	549	85	19	5.2128	1.88524e-06	5.72463	0.212243
K562	NFYB	ENCFF134CUM	ENCFF998KKJ	PHF21A	XRCC5	8952	549	805	190	49.3683	2.13245e-52	51.6711	2.12243
K562	NFYB	ENCFF134CUM	ENCFF002CVR	PHF21A	BRF1	8952	549	10	3	0.613271	0.0208193	1.68153	0.0335121
K562	NFYB	ENCFF134CUM	ENCFF002CXT	PHF21A	POLR3G	8952	549	5	2	0.306635	0.0345975	1.46096	0.0223414
K562	NFYB	ENCFF134CUM	ENCFF002CXZ	PHF21A	SIRT6	8952	549	107	29	6.562	7.90073e-11	10.1023	0.32395
K562	NFYB	ENCFF134CUM	ENCFF813LOW_ENCFF429XKT	PHF21A	CEBPB	8952	549	594	100	36.4283	2.25562e-18	17.6467	1.11707
K562	NFYB	ENCFF134CUM	ENCFF002DDJ_ENCFF002DBD	PHF21A	CTCF	8952	549	445	68	27.2905	2.52489e-11	10.5978	0.759607
K562	NFYB	ENCFF134CUM	ENCFF774QKS_ENCFF823SYE	PHF21A	DPF2	8952	549	347	77	21.2805	7.09049e-21	20.1493	0.860143
K562	NFYB	ENCFF134CUM	ENCFF417DTI_ENCFF917COW	PHF21A	E2F6	8952	549	1561	210	95.7316	2.63823e-24	23.5787	2.34584
K562	NFYB	ENCFF134CUM	ENCFF838COI_ENCFF738WCE	PHF21A	KDM1A	8952	549	357	127	21.8938	1.71163e-53	52.7666	1.41868
K562	NFYB	ENCFF134CUM	ENCFF799HIG_ENCFF422NGZ	PHF21A	MAX	8952	549	2485	323	152.398	1.16813e-33	32.9325	3.60813
K562	NFYB	ENCFF134CUM	ENCFF973OME_ENCFF059ONJ	PHF21A	MNT	8952	549	1653	236	101.374	1.87445e-30	29.7271	2.63628
K562	NFYB	ENCFF134CUM	ENCFF165BCW_ENCFF366UBB	PHF21A	NCOR1	8952	549	450	106	27.5972	4.86487e-30	29.3129	1.18409
K562	NFYB	ENCFF134CUM	ENCFF144PPR_ENCFF493ABN	PHF21A	NRF1	8952	549	1920	249	117.748	2.62104e-26	25.5815	2.7815
K562	NFYB	ENCFF134CUM	ENCFF237UAN_ENCFF010UHD	PHF21A	RFX1	8952	549	750	49	45.9953	0.0516832	1.28665	0.547364
K562	NFYB	ENCFF134CUM	ENCFF033EBX_ENCFF002CMM	PHF21A	SIX5	8952	549	637	53	39.0653	0.00586369	2.23183	0.592046
K562	NFYB	ENCFF134CUM	ENCFF284LRP_ENCFF482CEV	PHF21A	TAL1	8952	549	296	60	18.1528	5.40501e-15	14.2672	0.670241
K562	NFYB	ENCFF134CUM	ENCFF049CRW_ENCFF646VQW	PHF21A	TRIM24	8952	549	277	59	16.9876	1.14326e-15	14.9419	0.659071
K562	NFYB	ENCFF134CUM	ENCFF926FUM_ENCFF328XKC	PHF21A	YY1	8952	549	1295	185	79.4186	2.39536e-24	23.6206	2.06658
K562	NFYB	ENCFF137IBM	ENCFF134CUM	SRSF9	PHF21A	8952	0	549	0	0	1	0	0
K562	NFYB	ENCFF137IBM	ENCFF137IBM	SRSF9	SRSF9	8952	0	0	0	0	1	0	0
K562	NFYB	ENCFF137IBM	ENCFF152VMJ	SRSF9	CTBP1	8952	0	2152	0	0	1	0	0
K562	NFYB	ENCFF137IBM	ENCFF157UUF	SRSF9	NFRKB	8952	0	698	0	0	1	0	0
K562	NFYB	ENCFF137IBM	ENCFF167HYX	SRSF9	GTF2A2	8952	0	175	0	0	1	0	0
K562	NFYB	ENCFF137IBM	ENCFF173NRW	SRSF9	ZNF644	8952	0	389	0	0	1	0	0
K562	NFYB	ENCFF137IBM	ENCFF175IUO	SRSF9	NFE2L1	8952	0	58	0	0	1	0	0
K562	NFYB	ENCFF137IBM	ENCFF178MOP	SRSF9	SMAD5	8952	0	2109	0	0	1	0	0
K562	NFYB	ENCFF137IBM	ENCFF186QUP	SRSF9	VEZF1	8952	0	2580	0	0	1	0	0
K562	NFYB	ENCFF137IBM	ENCFF192BTP	SRSF9	JUN_2	8952	0	185	0	0	1	0	0
K562	NFYB	ENCFF137IBM	ENCFF196DHR	SRSF9	IRF9	8952	0	162	0	0	1	0	0
K562	NFYB	ENCFF137IBM	ENCFF209HKW	SRSF9	RLF	8952	0	270	0	0	1	0	0
K562	NFYB	ENCFF137IBM	ENCFF209MQX	SRSF9	TEAD4	8952	0	1125	0	0	1	0	0
K562	NFYB	ENCFF137IBM	ENCFF213EPU	SRSF9	ESRRA	8952	0	1586	0	0	1	0	0
K562	NFYB	ENCFF137IBM	ENCFF225TLP	SRSF9	E2F4	8952	0	1863	0	0	1	0	0
K562	NFYB	ENCFF137IBM	ENCFF235ZZP	SRSF9	ASH1L	8952	0	2325	0	0	1	0	0
K562	NFYB	ENCFF137IBM	ENCFF249EZR	SRSF9	TCF7	8952	0	387	0	0	1	0	0
K562	NFYB	ENCFF137IBM	ENCFF002CMJ	SRSF9	SPI1	8952	0	872	0	0	1	0	0
K562	NFYB	ENCFF137IBM	ENCFF002CVM	SRSF9	ATF1	8952	0	1593	0	0	1	0	0
K562	NFYB	ENCFF137IBM	ENCFF002CVP	SRSF9	BDP1	8952	0	13	0	0	1	0	0
K562	NFYB	ENCFF137IBM	ENCFF002CVS	SRSF9	BRF2	8952	0	7	0	0	1	0	0
K562	NFYB	ENCFF137IBM	ENCFF002CVU	SRSF9	CCNT2	8952	0	1787	0	0	1	0	0
K562	NFYB	ENCFF137IBM	ENCFF002CVW	SRSF9	FOS	8952	0	3625	0	0	1	0	0
K562	NFYB	ENCFF137IBM	ENCFF002CWR	SRSF9	GTF2B	8952	0	606	0	0	1	0	0
K562	NFYB	ENCFF137IBM	ENCFF002CWT	SRSF9	HMGN3	8952	0	1513	0	0	1	0	0
K562	NFYB	ENCFF137IBM	ENCFF002CXG	SRSF9	NELFE	8952	0	74	0	0	1	0	0
K562	NFYB	ENCFF137IBM	ENCFF002CXU	SRSF9	RAD21	8952	0	149	0	0	1	0	0
K562	NFYB	ENCFF137IBM	ENCFF002CXW	SRSF9	POLR3A	8952	0	16	0	0	1	0	0
K562	NFYB	ENCFF137IBM	ENCFF002CYL	SRSF9	GTF3C2	8952	0	36	0	0	1	0	0
K562	NFYB	ENCFF137IBM	ENCFF007DKB	SRSF9	PTRF	8952	0	51	0	0	1	0	0
K562	NFYB	ENCFF137IBM	ENCFF010MMQ	SRSF9	ARHGAP35	8952	0	85	0	0	1	0	0
K562	NFYB	ENCFF137IBM	ENCFF010STZ	SRSF9	HNRNPL	8952	0	398	0	0	1	0	0
K562	NFYB	ENCFF137IBM	ENCFF011KRN	SRSF9	SMAD2	8952	0	14	0	0	1	0	0
K562	NFYB	ENCFF137IBM	ENCFF012VES	SRSF9	NFYA	8952	0	3615	0	0	1	0	0
K562	NFYB	ENCFF137IBM	ENCFF019PEL	SRSF9	ELK1	8952	0	476	0	0	1	0	0
K562	NFYB	ENCFF137IBM	ENCFF033KXY	SRSF9	SNRNP70	8952	0	3	0	0	1	0	0
K562	NFYB	ENCFF137IBM	ENCFF034CQR	SRSF9	TAF7	8952	0	37	0	0	1	0	0
K562	NFYB	ENCFF137IBM	ENCFF034PQD	SRSF9	DNMT1	8952	0	43	0	0	1	0	0
K562	NFYB	ENCFF137IBM	ENCFF036YVI	SRSF9	TSC22D4	8952	0	8	0	0	1	0	0
K562	NFYB	ENCFF137IBM	ENCFF041YQC	SRSF9	SMC3	8952	0	438	0	0	1	0	0
K562	NFYB	ENCFF137IBM	ENCFF042RAK	SRSF9	KDM4B	8952	0	695	0	0	1	0	0
K562	NFYB	ENCFF137IBM	ENCFF048OIZ	SRSF9	BMI1	8952	0	278	0	0	1	0	0
K562	NFYB	ENCFF137IBM	ENCFF057ZUY	SRSF9	BCOR	8952	0	382	0	0	1	0	0
K562	NFYB	ENCFF137IBM	ENCFF059WVE	SRSF9	SRSF7	8952	0	3	0	0	1	0	0
K562	NFYB	ENCFF137IBM	ENCFF062ARS	SRSF9	CBX5	8952	0	211	0	0	1	0	0
K562	NFYB	ENCFF137IBM	ENCFF074EZL	SRSF9	NBN	8952	0	791	0	0	1	0	0
K562	NFYB	ENCFF137IBM	ENCFF076YZO	SRSF9	ETS1	8952	0	976	0	0	1	0	0
K562	NFYB	ENCFF137IBM	ENCFF077UYM	SRSF9	JUN_3	8952	0	495	0	0	1	0	0
K562	NFYB	ENCFF137IBM	ENCFF083YCQ	SRSF9	E4F1	8952	0	2631	0	0	1	0	0
K562	NFYB	ENCFF137IBM	ENCFF096XMD	SRSF9	RAD51	8952	0	2127	0	0	1	0	0
K562	NFYB	ENCFF137IBM	ENCFF099SDW	SRSF9	MYC_0	8952	0	1616	0	0	1	0	0
K562	NFYB	ENCFF137IBM	ENCFF106DAY	SRSF9	E2F1	8952	0	2426	0	0	1	0	0
K562	NFYB	ENCFF137IBM	ENCFF113PMT	SRSF9	NFYB	8952	0	8952	0	0	1	0	0
K562	NFYB	ENCFF137IBM	ENCFF114IWY	SRSF9	ZNF143	8952	0	1419	0	0	1	0	0
K562	NFYB	ENCFF137IBM	ENCFF114PTZ	SRSF9	SMARCC2	8952	0	259	0	0	1	0	0
K562	NFYB	ENCFF137IBM	ENCFF116DIO	SRSF9	ZNF148	8952	0	844	0	0	1	0	0
K562	NFYB	ENCFF137IBM	ENCFF117EWO	SRSF9	CSDE1	8952	0	467	0	0	1	0	0
K562	NFYB	ENCFF137IBM	ENCFF120IDE	SRSF9	RBFOX2	8952	0	2507	0	0	1	0	0
K562	NFYB	ENCFF137IBM	ENCFF122QSN	SRSF9	HNRNPLL	8952	0	1631	0	0	1	0	0
K562	NFYB	ENCFF137IBM	ENCFF126BCK	SRSF9	GMEB1	8952	0	1653	0	0	1	0	0
K562	NFYB	ENCFF137IBM	ENCFF142CPK	SRSF9	FUS	8952	0	197	0	0	1	0	0
K562	NFYB	ENCFF137IBM	ENCFF150VTD	SRSF9	USF2	8952	0	1020	0	0	1	0	0
K562	NFYB	ENCFF137IBM	ENCFF163VUK	SRSF9	ZKSCAN1	8952	0	665	0	0	1	0	0
K562	NFYB	ENCFF137IBM	ENCFF168HAG	SRSF9	PBX2	8952	0	1779	0	0	1	0	0
K562	NFYB	ENCFF137IBM	ENCFF175IIE	SRSF9	NR2F1	8952	0	868	0	0	1	0	0
K562	NFYB	ENCFF137IBM	ENCFF176NOI	SRSF9	ILK	8952	0	11	0	0	1	0	0
K562	NFYB	ENCFF137IBM	ENCFF179NDS	SRSF9	BHLHE40	8952	0	1665	0	0	1	0	0
K562	NFYB	ENCFF137IBM	ENCFF191MPD	SRSF9	SIN3A	8952	0	1094	0	0	1	0	0
K562	NFYB	ENCFF137IBM	ENCFF195ODE	SRSF9	ZHX1	8952	0	290	0	0	1	0	0
K562	NFYB	ENCFF137IBM	ENCFF206YXX	SRSF9	POLR2A_2	8952	0	2119	0	0	1	0	0
K562	NFYB	ENCFF137IBM	ENCFF209JJD	SRSF9	RBM39	8952	0	81	0	0	1	0	0
K562	NFYB	ENCFF137IBM	ENCFF225MPC	SRSF9	ARID1B	8952	0	675	0	0	1	0	0
K562	NFYB	ENCFF137IBM	ENCFF226CZE	SRSF9	MCM2	8952	0	10	0	0	1	0	0
K562	NFYB	ENCFF137IBM	ENCFF241TBP	SRSF9	SOX6	8952	0	1337	0	0	1	0	0
K562	NFYB	ENCFF137IBM	ENCFF246HIU	SRSF9	YBX3	8952	0	165	0	0	1	0	0
K562	NFYB	ENCFF137IBM	ENCFF248AOD	SRSF9	ZNF766	8952	0	817	0	0	1	0	0
K562	NFYB	ENCFF137IBM	ENCFF253FON	SRSF9	ZBED1	8952	0	411	0	0	1	0	0
K562	NFYB	ENCFF137IBM	ENCFF253FZN	SRSF9	GATAD2A	8952	0	324	0	0	1	0	0
K562	NFYB	ENCFF137IBM	ENCFF253NXR	SRSF9	ZSCAN29	8952	0	356	0	0	1	0	0
K562	NFYB	ENCFF137IBM	ENCFF254MPF	SRSF9	STAT1_1	8952	0	79	0	0	1	0	0
K562	NFYB	ENCFF137IBM	ENCFF255EOB	SRSF9	NR2F2	8952	0	769	0	0	1	0	0
K562	NFYB	ENCFF137IBM	ENCFF257RYT	SRSF9	MEF2D	8952	0	295	0	0	1	0	0
K562	NFYB	ENCFF137IBM	ENCFF262BVP	SRSF9	TOE1	8952	0	1364	0	0	1	0	0
K562	NFYB	ENCFF137IBM	ENCFF265LKN	SRSF9	HINFP	8952	0	226	0	0	1	0	0
K562	NFYB	ENCFF137IBM	ENCFF270QAB	SRSF9	POLR2A_3	8952	0	2363	0	0	1	0	0
K562	NFYB	ENCFF137IBM	ENCFF273EYJ	SRSF9	POLR2G	8952	0	2355	0	0	1	0	0
K562	NFYB	ENCFF137IBM	ENCFF273TYA	SRSF9	ZNF592	8952	0	654	0	0	1	0	0
K562	NFYB	ENCFF137IBM	ENCFF280GTU	SRSF9	SIN3B	8952	0	744	0	0	1	0	0
K562	NFYB	ENCFF137IBM	ENCFF284VUQ	SRSF9	IRF1_0	8952	0	3230	0	0	1	0	0
K562	NFYB	ENCFF137IBM	ENCFF289BUU	SRSF9	NUFIP1	8952	0	102	0	0	1	0	0
K562	NFYB	ENCFF137IBM	ENCFF290HTJ	SRSF9	STAT1_0	8952	0	77	0	0	1	0	0
K562	NFYB	ENCFF137IBM	ENCFF292JRY	SRSF9	HNRNPH1	8952	0	15	0	0	1	0	0
K562	NFYB	ENCFF137IBM	ENCFF294EHN	SRSF9	SETDB1	8952	0	286	0	0	1	0	0
K562	NFYB	ENCFF137IBM	ENCFF294HEI	SRSF9	PRDM10	8952	0	1321	0	0	1	0	0
K562	NFYB	ENCFF137IBM	ENCFF294VWT	SRSF9	THRAP3	8952	0	24	0	0	1	0	0
K562	NFYB	ENCFF137IBM	ENCFF296CNQ	SRSF9	POLR2AphosphoS2	8952	0	671	0	0	1	0	0
K562	NFYB	ENCFF137IBM	ENCFF300XUA	SRSF9	SP1	8952	0	2565	0	0	1	0	0
K562	NFYB	ENCFF137IBM	ENCFF308IXJ	SRSF9	MAFF	8952	0	384	0	0	1	0	0
K562	NFYB	ENCFF137IBM	ENCFF310AGG	SRSF9	E2F7	8952	0	371	0	0	1	0	0
K562	NFYB	ENCFF137IBM	ENCFF312RFN	SRSF9	TCF7L2	8952	0	222	0	0	1	0	0
K562	NFYB	ENCFF137IBM	ENCFF314ULQ	SRSF9	L3MBTL2	8952	0	2628	0	0	1	0	0
K562	NFYB	ENCFF137IBM	ENCFF315YAF	SRSF9	SMAD1	8952	0	815	0	0	1	0	0
K562	NFYB	ENCFF137IBM	ENCFF322DSX	SRSF9	NCOA6	8952	0	148	0	0	1	0	0
K562	NFYB	ENCFF137IBM	ENCFF332DRG	SRSF9	PTTG1	8952	0	42	0	0	1	0	0
K562	NFYB	ENCFF137IBM	ENCFF332ICQ	SRSF9	ARID2	8952	0	79	0	0	1	0	0
K562	NFYB	ENCFF137IBM	ENCFF334FMW	SRSF9	USF1	8952	0	2749	0	0	1	0	0
K562	NFYB	ENCFF137IBM	ENCFF337DKJ	SRSF9	JUND	8952	0	2322	0	0	1	0	0
K562	NFYB	ENCFF137IBM	ENCFF338HQY	SRSF9	DDX20	8952	0	2080	0	0	1	0	0
K562	NFYB	ENCFF137IBM	ENCFF344QKL	SRSF9	ZNF274	8952	0	56	0	0	1	0	0
K562	NFYB	ENCFF137IBM	ENCFF350YXB	SRSF9	MTA3	8952	0	2033	0	0	1	0	0
K562	NFYB	ENCFF137IBM	ENCFF356ASJ	SRSF9	E2F5	8952	0	1026	0	0	1	0	0
K562	NFYB	ENCFF137IBM	ENCFF360BTO	SRSF9	AFF1	8952	0	543	0	0	1	0	0
K562	NFYB	ENCFF137IBM	ENCFF365NKO	SRSF9	MIER1	8952	0	112	0	0	1	0	0
K562	NFYB	ENCFF137IBM	ENCFF368TYM	SRSF9	KDM5B	8952	0	1661	0	0	1	0	0
K562	NFYB	ENCFF137IBM	ENCFF370ENX	SRSF9	NFIC	8952	0	926	0	0	1	0	0
K562	NFYB	ENCFF137IBM	ENCFF379MPS	SRSF9	RBBP5	8952	0	894	0	0	1	0	0
K562	NFYB	ENCFF137IBM	ENCFF380FJL	SRSF9	TBP	8952	0	2571	0	0	1	0	0
K562	NFYB	ENCFF137IBM	ENCFF384YDT	SRSF9	IRF2	8952	0	787	0	0	1	0	0
K562	NFYB	ENCFF137IBM	ENCFF386WKY	SRSF9	ZNF280A	8952	0	31	0	0	1	0	0
K562	NFYB	ENCFF137IBM	ENCFF387LTN	SRSF9	MYC_3	8952	0	1137	0	0	1	0	0
K562	NFYB	ENCFF137IBM	ENCFF388AJH	SRSF9	IRF1	8952	0	182	0	0	1	0	0
K562	NFYB	ENCFF137IBM	ENCFF388YOB	SRSF9	ZNF395	8952	0	1005	0	0	1	0	0
K562	NFYB	ENCFF137IBM	ENCFF396DNK	SRSF9	ZFP91	8952	0	377	0	0	1	0	0
K562	NFYB	ENCFF137IBM	ENCFF396GUH	SRSF9	ADNP	8952	0	127	0	0	1	0	0
K562	NFYB	ENCFF137IBM	ENCFF396NSO	SRSF9	HLTF	8952	0	195	0	0	1	0	0
K562	NFYB	ENCFF137IBM	ENCFF398EQF	SRSF9	U2AF2	8952	0	0	0	0	1	0	0
K562	NFYB	ENCFF137IBM	ENCFF404YMX	SRSF9	ETV1	8952	0	948	0	0	1	0	0
K562	NFYB	ENCFF137IBM	ENCFF408FQC	SRSF9	ZBTB33	8952	0	476	0	0	1	0	0
K562	NFYB	ENCFF137IBM	ENCFF408SNO	SRSF9	DIDO1	8952	0	566	0	0	1	0	0
K562	NFYB	ENCFF137IBM	ENCFF415YPX	SRSF9	ILF3	8952	0	112	0	0	1	0	0
K562	NFYB	ENCFF137IBM	ENCFF417LEJ	SRSF9	ZBTB40	8952	0	1286	0	0	1	0	0
K562	NFYB	ENCFF137IBM	ENCFF417QAJ	SRSF9	JUN_0	8952	0	290	0	0	1	0	0
K562	NFYB	ENCFF137IBM	ENCFF421KIV	SRSF9	PYGO2	8952	0	78	0	0	1	0	0
K562	NFYB	ENCFF137IBM	ENCFF423EMU	SRSF9	BACH1	8952	0	116	0	0	1	0	0
K562	NFYB	ENCFF137IBM	ENCFF426DUB	SRSF9	JUNB	8952	0	204	0	0	1	0	0
K562	NFYB	ENCFF137IBM	ENCFF433RKB	SRSF9	ZFX	8952	0	920	0	0	1	0	0
K562	NFYB	ENCFF137IBM	ENCFF434QZL	SRSF9	ZBTB11	8952	0	532	0	0	1	0	0
K562	NFYB	ENCFF137IBM	ENCFF447QUG	SRSF9	ZNF512	8952	0	27	0	0	1	0	0
K562	NFYB	ENCFF137IBM	ENCFF452SPE	SRSF9	FOXJ2	8952	0	719	0	0	1	0	0
K562	NFYB	ENCFF137IBM	ENCFF455TDM	SRSF9	CBX3	8952	0	1458	0	0	1	0	0
K562	NFYB	ENCFF137IBM	ENCFF456PQY	SRSF9	CBX8	8952	0	3	0	0	1	0	0
K562	NFYB	ENCFF137IBM	ENCFF462FRU	SRSF9	PHB2	8952	0	94	0	0	1	0	0
K562	NFYB	ENCFF137IBM	ENCFF465JKF	SRSF9	MYC	8952	0	2224	0	0	1	0	0
K562	NFYB	ENCFF137IBM	ENCFF470MLY	SRSF9	MBD2	8952	0	2937	0	0	1	0	0
K562	NFYB	ENCFF137IBM	ENCFF473GCH	SRSF9	FOSL1	8952	0	202	0	0	1	0	0
K562	NFYB	ENCFF137IBM	ENCFF474NLG	SRSF9	HCFC1	8952	0	1895	0	0	1	0	0
K562	NFYB	ENCFF137IBM	ENCFF478MPX	SRSF9	SAFB	8952	0	329	0	0	1	0	0
K562	NFYB	ENCFF137IBM	ENCFF481WGW	SRSF9	SKIL	8952	0	1358	0	0	1	0	0
K562	NFYB	ENCFF137IBM	ENCFF484CKD	SRSF9	RCOR1	8952	0	331	0	0	1	0	0
K562	NFYB	ENCFF137IBM	ENCFF484DKT	SRSF9	CBX1	8952	0	963	0	0	1	0	0
K562	NFYB	ENCFF137IBM	ENCFF484HCG	SRSF9	SUPT5H	8952	0	1504	0	0	1	0	0
K562	NFYB	ENCFF137IBM	ENCFF494ZUY	SRSF9	SNIP1	8952	0	103	0	0	1	0	0
K562	NFYB	ENCFF137IBM	ENCFF495CSO	SRSF9	NCOA4	8952	0	30	0	0	1	0	0
K562	NFYB	ENCFF137IBM	ENCFF495MHZ	SRSF9	NFE2	8952	0	669	0	0	1	0	0
K562	NFYB	ENCFF137IBM	ENCFF497XOD	SRSF9	MITF	8952	0	1452	0	0	1	0	0
K562	NFYB	ENCFF137IBM	ENCFF498DOQ	SRSF9	STAT1_2	8952	0	44	0	0	1	0	0
K562	NFYB	ENCFF137IBM	ENCFF502KHR	SRSF9	ELF4	8952	0	1900	0	0	1	0	0
K562	NFYB	ENCFF137IBM	ENCFF511OXK	SRSF9	LARP7	8952	0	85	0	0	1	0	0
K562	NFYB	ENCFF137IBM	ENCFF511QHY	SRSF9	ZMYM3	8952	0	80	0	0	1	0	0
K562	NFYB	ENCFF137IBM	ENCFF517KRT	SRSF9	GABPB1	8952	0	2338	0	0	1	0	0
K562	NFYB	ENCFF137IBM	ENCFF517YCC	SRSF9	CUX1	8952	0	205	0	0	1	0	0
K562	NFYB	ENCFF137IBM	ENCFF521CRG	SRSF9	ZFP36	8952	0	420	0	0	1	0	0
K562	NFYB	ENCFF137IBM	ENCFF522JRK	SRSF9	ZC3H11A	8952	0	160	0	0	1	0	0
K562	NFYB	ENCFF137IBM	ENCFF522JUV	SRSF9	RBM22	8952	0	421	0	0	1	0	0
K562	NFYB	ENCFF137IBM	ENCFF526HLP	SRSF9	DACH1	8952	0	492	0	0	1	0	0
K562	NFYB	ENCFF137IBM	ENCFF529FWJ	SRSF9	ZKSCAN8	8952	0	176	0	0	1	0	0
K562	NFYB	ENCFF137IBM	ENCFF542DOG	SRSF9	POLR2AphosphoS5	8952	0	2039	0	0	1	0	0
K562	NFYB	ENCFF137IBM	ENCFF544XKC	SRSF9	PKNOX1	8952	0	3439	0	0	1	0	0
K562	NFYB	ENCFF137IBM	ENCFF545VNY	SRSF9	ETV6	8952	0	250	0	0	1	0	0
K562	NFYB	ENCFF137IBM	ENCFF549GMO	SRSF9	BRCA1	8952	0	1	0	0	1	0	0
K562	NFYB	ENCFF137IBM	ENCFF549KOD	SRSF9	GATAD2B	8952	0	474	0	0	1	0	0
K562	NFYB	ENCFF137IBM	ENCFF549TYR	SRSF9	EP300	8952	0	1149	0	0	1	0	0
K562	NFYB	ENCFF137IBM	ENCFF558DSF	SRSF9	HMBOX1	8952	0	512	0	0	1	0	0
K562	NFYB	ENCFF137IBM	ENCFF561IZB	SRSF9	TRIP13	8952	0	251	0	0	1	0	0
K562	NFYB	ENCFF137IBM	ENCFF561USY	SRSF9	ZBTB2	8952	0	733	0	0	1	0	0
K562	NFYB	ENCFF137IBM	ENCFF573GQX	SRSF9	JUN_1	8952	0	193	0	0	1	0	0
K562	NFYB	ENCFF137IBM	ENCFF577UJR	SRSF9	MEF2A	8952	0	40	0	0	1	0	0
K562	NFYB	ENCFF137IBM	ENCFF580DYE	SRSF9	HDAC3	8952	0	261	0	0	1	0	0
K562	NFYB	ENCFF137IBM	ENCFF580QGA	SRSF9	RELA	8952	0	141	0	0	1	0	0
K562	NFYB	ENCFF137IBM	ENCFF581YKY	SRSF9	NEUROD1	8952	0	2218	0	0	1	0	0
K562	NFYB	ENCFF137IBM	ENCFF581ZZT	SRSF9	ZNF282	8952	0	554	0	0	1	0	0
K562	NFYB	ENCFF137IBM	ENCFF582YPB	SRSF9	CREB3L1	8952	0	1553	0	0	1	0	0
K562	NFYB	ENCFF137IBM	ENCFF583DZD	SRSF9	MYNN	8952	0	659	0	0	1	0	0
K562	NFYB	ENCFF137IBM	ENCFF583GKE	SRSF9	CCAR2	8952	0	26	0	0	1	0	0
K562	NFYB	ENCFF137IBM	ENCFF588OLK	SRSF9	ZZZ3	8952	0	153	0	0	1	0	0
K562	NFYB	ENCFF137IBM	ENCFF589EVD	SRSF9	ZBTB8A	8952	0	14	0	0	1	0	0
K562	NFYB	ENCFF137IBM	ENCFF594LCH	SRSF9	NR2C2	8952	0	79	0	0	1	0	0
K562	NFYB	ENCFF137IBM	ENCFF597DIY	SRSF9	ZMIZ1	8952	0	73	0	0	1	0	0
K562	NFYB	ENCFF137IBM	ENCFF602AXP	SRSF9	ZNF589	8952	0	618	0	0	1	0	0
K562	NFYB	ENCFF137IBM	ENCFF613RNG	SRSF9	MEIS2	8952	0	2014	0	0	1	0	0
K562	NFYB	ENCFF137IBM	ENCFF617CAZ	SRSF9	TAF15	8952	0	30	0	0	1	0	0
K562	NFYB	ENCFF137IBM	ENCFF619BDC	SRSF9	TEAD2	8952	0	142	0	0	1	0	0
K562	NFYB	ENCFF137IBM	ENCFF622RBW	SRSF9	SMARCE1	8952	0	489	0	0	1	0	0
K562	NFYB	ENCFF137IBM	ENCFF624NUZ	SRSF9	SAFB2	8952	0	2	0	0	1	0	0
K562	NFYB	ENCFF137IBM	ENCFF626KTJ	SRSF9	PHF8	8952	0	1055	0	0	1	0	0
K562	NFYB	ENCFF137IBM	ENCFF626MVT	SRSF9	TBL1XR1	8952	0	1010	0	0	1	0	0
K562	NFYB	ENCFF137IBM	ENCFF629BFI	SRSF9	JUN	8952	0	1372	0	0	1	0	0
K562	NFYB	ENCFF137IBM	ENCFF632NQI	SRSF9	GATA1	8952	0	472	0	0	1	0	0
K562	NFYB	ENCFF137IBM	ENCFF634AYU	SRSF9	MYC_1	8952	0	778	0	0	1	0	0
K562	NFYB	ENCFF137IBM	ENCFF641LJY	SRSF9	THAP1	8952	0	728	0	0	1	0	0
K562	NFYB	ENCFF137IBM	ENCFF642BNC	SRSF9	CBFA2T2	8952	0	1271	0	0	1	0	0
K562	NFYB	ENCFF137IBM	ENCFF643TEZ	SRSF9	CDC5L	8952	0	74	0	0	1	0	0
K562	NFYB	ENCFF137IBM	ENCFF648NYF	SRSF9	STAT1_3	8952	0	195	0	0	1	0	0
K562	NFYB	ENCFF137IBM	ENCFF654BMD	SRSF9	ZNF83	8952	0	418	0	0	1	0	0
K562	NFYB	ENCFF137IBM	ENCFF659WAF	SRSF9	LEF1	8952	0	684	0	0	1	0	0
K562	NFYB	ENCFF137IBM	ENCFF662YQK	SRSF9	POLR2A_0	8952	0	2114	0	0	1	0	0
K562	NFYB	ENCFF137IBM	ENCFF664ZGR	SRSF9	NR2C1	8952	0	907	0	0	1	0	0
K562	NFYB	ENCFF137IBM	ENCFF665FHC	SRSF9	CREB3	8952	0	330	0	0	1	0	0
K562	NFYB	ENCFF137IBM	ENCFF666LZV	SRSF9	BRD9	8952	0	305	0	0	1	0	0
K562	NFYB	ENCFF137IBM	ENCFF670ZCR	SRSF9	MGA	8952	0	1391	0	0	1	0	0
K562	NFYB	ENCFF137IBM	ENCFF671BFH	SRSF9	THRA	8952	0	30	0	0	1	0	0
K562	NFYB	ENCFF137IBM	ENCFF671DOL	SRSF9	UBTF	8952	0	903	0	0	1	0	0
K562	NFYB	ENCFF137IBM	ENCFF676NPW	SRSF9	HES1	8952	0	504	0	0	1	0	0
K562	NFYB	ENCFF137IBM	ENCFF676YJE	SRSF9	MYC_2	8952	0	2518	0	0	1	0	0
K562	NFYB	ENCFF137IBM	ENCFF679ITJ	SRSF9	MCM3	8952	0	7	0	0	1	0	0
K562	NFYB	ENCFF137IBM	ENCFF680WBN	SRSF9	RBM25	8952	0	3467	0	0	1	0	0
K562	NFYB	ENCFF137IBM	ENCFF682SIY	SRSF9	RBM14	8952	0	97	0	0	1	0	0
K562	NFYB	ENCFF137IBM	ENCFF684MLP	SRSF9	COPS2	8952	0	11	0	0	1	0	0
K562	NFYB	ENCFF137IBM	ENCFF694BIA	SRSF9	PTBP1	8952	0	157	0	0	1	0	0
K562	NFYB	ENCFF137IBM	ENCFF696KPD	SRSF9	STAT5A	8952	0	409	0	0	1	0	0
K562	NFYB	ENCFF137IBM	ENCFF699ZII	SRSF9	FOXM1	8952	0	1366	0	0	1	0	0
K562	NFYB	ENCFF137IBM	ENCFF701MXF	SRSF9	TFDP1	8952	0	1406	0	0	1	0	0
K562	NFYB	ENCFF137IBM	ENCFF706ISJ	SRSF9	ZBTB7A	8952	0	1354	0	0	1	0	0
K562	NFYB	ENCFF137IBM	ENCFF706LIT	SRSF9	YBX1	8952	0	3	0	0	1	0	0
K562	NFYB	ENCFF137IBM	ENCFF706SJZ	SRSF9	ZNF384	8952	0	618	0	0	1	0	0
K562	NFYB	ENCFF137IBM	ENCFF710IEF	SRSF9	ATF4	8952	0	426	0	0	1	0	0
K562	NFYB	ENCFF137IBM	ENCFF712AXK	SRSF9	NR2F6	8952	0	484	0	0	1	0	0
K562	NFYB	ENCFF137IBM	ENCFF714VIT	SRSF9	STAT2_1	8952	0	248	0	0	1	0	0
K562	NFYB	ENCFF137IBM	ENCFF714XHL	SRSF9	BRD4	8952	0	160	0	0	1	0	0
K562	NFYB	ENCFF137IBM	ENCFF716LRI	SRSF9	RFX5	8952	0	575	0	0	1	0	0
K562	NFYB	ENCFF137IBM	ENCFF717TWA	SRSF9	KLF1	8952	0	712	0	0	1	0	0
K562	NFYB	ENCFF137IBM	ENCFF718NUA	SRSF9	SAP30	8952	0	676	0	0	1	0	0
K562	NFYB	ENCFF137IBM	ENCFF721LDD	SRSF9	ZNF175	8952	0	526	0	0	1	0	0
K562	NFYB	ENCFF137IBM	ENCFF722XRW	SRSF9	SRSF3	8952	0	23	0	0	1	0	0
K562	NFYB	ENCFF137IBM	ENCFF730RUF	SRSF9	IRF1_3	8952	0	70	0	0	1	0	0
K562	NFYB	ENCFF137IBM	ENCFF730URE	SRSF9	U2AF1	8952	0	234	0	0	1	0	0
K562	NFYB	ENCFF137IBM	ENCFF732HOE	SRSF9	GATA2	8952	0	327	0	0	1	0	0
K562	NFYB	ENCFF137IBM	ENCFF744SVC	SRSF9	ZNF354B	8952	0	134	0	0	1	0	0
K562	NFYB	ENCFF137IBM	ENCFF757ODD	SRSF9	SFPQ	8952	0	10	0	0	1	0	0
K562	NFYB	ENCFF137IBM	ENCFF768TJI	SRSF9	HNRNPUL1	8952	0	26	0	0	1	0	0
K562	NFYB	ENCFF137IBM	ENCFF769GYG	SRSF9	MTA1	8952	0	635	0	0	1	0	0
K562	NFYB	ENCFF137IBM	ENCFF772HOY	SRSF9	ETS2	8952	0	22	0	0	1	0	0
K562	NFYB	ENCFF137IBM	ENCFF772QPO	SRSF9	KAT8	8952	0	66	0	0	1	0	0
K562	NFYB	ENCFF137IBM	ENCFF776YPS	SRSF9	NONO	8952	0	511	0	0	1	0	0
K562	NFYB	ENCFF137IBM	ENCFF777CWV	SRSF9	HNRNPK	8952	0	381	0	0	1	0	0
K562	NFYB	ENCFF137IBM	ENCFF778RMG	SRSF9	GTF2E2	8952	0	780	0	0	1	0	0
K562	NFYB	ENCFF137IBM	ENCFF782GWS	SRSF9	RBM34	8952	0	121	0	0	1	0	0
K562	NFYB	ENCFF137IBM	ENCFF785ACI	SRSF9	PRPF4	8952	0	469	0	0	1	0	0
K562	NFYB	ENCFF137IBM	ENCFF785HXY	SRSF9	TAF9B	8952	0	1088	0	0	1	0	0
K562	NFYB	ENCFF137IBM	ENCFF786WZD	SRSF9	DEAF1	8952	0	775	0	0	1	0	0
K562	NFYB	ENCFF137IBM	ENCFF798URE	SRSF9	SRSF1	8952	0	94	0	0	1	0	0
K562	NFYB	ENCFF137IBM	ENCFF801YZV	SRSF9	POLR2H	8952	0	1563	0	0	1	0	0
K562	NFYB	ENCFF137IBM	ENCFF802XZN	SRSF9	KLF13	8952	0	655	0	0	1	0	0
K562	NFYB	ENCFF137IBM	ENCFF803LEC	SRSF9	XRCC3	8952	0	7	0	0	1	0	0
K562	NFYB	ENCFF137IBM	ENCFF806BDC	SRSF9	EHMT2	8952	0	463	0	0	1	0	0
K562	NFYB	ENCFF137IBM	ENCFF809OEX	SRSF9	ZC3H8	8952	0	273	0	0	1	0	0
K562	NFYB	ENCFF137IBM	ENCFF809YFY	SRSF9	FOXA1	8952	0	17	0	0	1	0	0
K562	NFYB	ENCFF137IBM	ENCFF812QPN	SRSF9	MAFK	8952	0	603	0	0	1	0	0
K562	NFYB	ENCFF137IBM	ENCFF815TTY	SRSF9	ZNF584	8952	0	348	0	0	1	0	0
K562	NFYB	ENCFF137IBM	ENCFF820EVZ	SRSF9	EWSR1	8952	0	10	0	0	1	0	0
K562	NFYB	ENCFF137IBM	ENCFF822FWM	SRSF9	TAF1	8952	0	2161	0	0	1	0	0
K562	NFYB	ENCFF137IBM	ENCFF833FCO	SRSF9	GABPA	8952	0	1778	0	0	1	0	0
K562	NFYB	ENCFF137IBM	ENCFF834WGJ	SRSF9	ZNF507	8952	0	2	0	0	1	0	0
K562	NFYB	ENCFF137IBM	ENCFF835KAT	SRSF9	ARID3A	8952	0	570	0	0	1	0	0
K562	NFYB	ENCFF137IBM	ENCFF835YLR	SRSF9	ID3	8952	0	578	0	0	1	0	0
K562	NFYB	ENCFF137IBM	ENCFF836VRV	SRSF9	AGO1	8952	0	401	0	0	1	0	0
K562	NFYB	ENCFF137IBM	ENCFF841YFF	SRSF9	STAT2_0	8952	0	112	0	0	1	0	0
K562	NFYB	ENCFF137IBM	ENCFF844HBQ	SRSF9	KLF16	8952	0	524	0	0	1	0	0
K562	NFYB	ENCFF137IBM	ENCFF853TZC	SRSF9	ZNF197	8952	0	375	0	0	1	0	0
K562	NFYB	ENCFF137IBM	ENCFF853ZMA	SRSF9	POLR2A_1	8952	0	2334	0	0	1	0	0
K562	NFYB	ENCFF137IBM	ENCFF859FVX	SRSF9	CHAMP1	8952	0	684	0	0	1	0	0
K562	NFYB	ENCFF137IBM	ENCFF859NPS	SRSF9	NR4A1	8952	0	419	0	0	1	0	0
K562	NFYB	ENCFF137IBM	ENCFF861YKK	SRSF9	RBM17	8952	0	0	0	0	1	0	0
K562	NFYB	ENCFF137IBM	ENCFF868QLL	SRSF9	ATF7	8952	0	2939	0	0	1	0	0
K562	NFYB	ENCFF137IBM	ENCFF872JJJ	SRSF9	POLR2B	8952	0	1396	0	0	1	0	0
K562	NFYB	ENCFF137IBM	ENCFF874QUM	SRSF9	CC2D1A	8952	0	1405	0	0	1	0	0
K562	NFYB	ENCFF137IBM	ENCFF877ANE	SRSF9	MYBL2	8952	0	512	0	0	1	0	0
K562	NFYB	ENCFF137IBM	ENCFF881QBT	SRSF9	PML	8952	0	1497	0	0	1	0	0
K562	NFYB	ENCFF137IBM	ENCFF881XQF	SRSF9	PCBP2	8952	0	37	0	0	1	0	0
K562	NFYB	ENCFF137IBM	ENCFF883WYX	SRSF9	FIP1L1	8952	0	674	0	0	1	0	0
K562	NFYB	ENCFF137IBM	ENCFF891MVM	SRSF9	ZNF263	8952	0	94	0	0	1	0	0
K562	NFYB	ENCFF137IBM	ENCFF906PGD	SRSF9	NKRF	8952	0	538	0	0	1	0	0
K562	NFYB	ENCFF137IBM	ENCFF908UIY	SRSF9	IRF1_2	8952	0	1228	0	0	1	0	0
K562	NFYB	ENCFF137IBM	ENCFF909LKK	SRSF9	IRF1_1	8952	0	1104	0	0	1	0	0
K562	NFYB	ENCFF137IBM	ENCFF920RYJ	SRSF9	MCM5	8952	0	1	0	0	1	0	0
K562	NFYB	ENCFF137IBM	ENCFF921WMN	SRSF9	ZNF318	8952	0	328	0	0	1	0	0
K562	NFYB	ENCFF137IBM	ENCFF925ANU	SRSF9	EP400	8952	0	1839	0	0	1	0	0
K562	NFYB	ENCFF137IBM	ENCFF925DJG	SRSF9	E2F8	8952	0	1153	0	0	1	0	0
K562	NFYB	ENCFF137IBM	ENCFF925MHB	SRSF9	CEBPZ	8952	0	593	0	0	1	0	0
K562	NFYB	ENCFF137IBM	ENCFF927JBT	SRSF9	MAFG	8952	0	569	0	0	1	0	0
K562	NFYB	ENCFF137IBM	ENCFF939ZFS	SRSF9	HDAC8	8952	0	232	0	0	1	0	0
K562	NFYB	ENCFF137IBM	ENCFF941RVL	SRSF9	PCBP1	8952	0	622	0	0	1	0	0
K562	NFYB	ENCFF137IBM	ENCFF944GJH	SRSF9	SMARCB1	8952	0	77	0	0	1	0	0
K562	NFYB	ENCFF137IBM	ENCFF948TXN	SRSF9	CREM	8952	0	3223	0	0	1	0	0
K562	NFYB	ENCFF137IBM	ENCFF948YVM	SRSF9	PHF20	8952	0	727	0	0	1	0	0
K562	NFYB	ENCFF137IBM	ENCFF954NAJ	SRSF9	NR0B1	8952	0	0	0	0	1	0	0
K562	NFYB	ENCFF137IBM	ENCFF958KNK	SRSF9	ATF3	8952	0	1033	0	0	1	0	0
K562	NFYB	ENCFF137IBM	ENCFF962FQM	SRSF9	CTCFL	8952	0	434	0	0	1	0	0
K562	NFYB	ENCFF137IBM	ENCFF962VSZ	SRSF9	KHSRP	8952	0	308	0	0	1	0	0
K562	NFYB	ENCFF137IBM	ENCFF968KBN	SRSF9	ATF2	8952	0	826	0	0	1	0	0
K562	NFYB	ENCFF137IBM	ENCFF970LCB	SRSF9	MXI1	8952	0	1084	0	0	1	0	0
K562	NFYB	ENCFF137IBM	ENCFF971VJZ	SRSF9	RBM15	8952	0	15	0	0	1	0	0
K562	NFYB	ENCFF137IBM	ENCFF975IRM	SRSF9	RB1	8952	0	1520	0	0	1	0	0
K562	NFYB	ENCFF137IBM	ENCFF985TSH	SRSF9	SREBF1	8952	0	462	0	0	1	0	0
K562	NFYB	ENCFF137IBM	ENCFF986MHU	SRSF9	NFXL1	8952	0	52	0	0	1	0	0
K562	NFYB	ENCFF137IBM	ENCFF990CFV	SRSF9	POU5F1	8952	0	302	0	0	1	0	0
K562	NFYB	ENCFF137IBM	ENCFF993GXU	SRSF9	CBFA2T3	8952	0	635	0	0	1	0	0
K562	NFYB	ENCFF137IBM	ENCFF995NIE	SRSF9	SMARCA5	8952	0	88	0	0	1	0	0
K562	NFYB	ENCFF137IBM	ENCFF996IVU	SRSF9	ZNF830	8952	0	80	0	0	1	0	0
K562	NFYB	ENCFF137IBM	ENCFF996ZGL	SRSF9	C11orf30	8952	0	1723	0	0	1	0	0
K562	NFYB	ENCFF137IBM	ENCFF998HOR	SRSF9	HDAC6	8952	0	85	0	0	1	0	0
K562	NFYB	ENCFF137IBM	ENCFF998KKJ	SRSF9	XRCC5	8952	0	805	0	0	1	0	0
K562	NFYB	ENCFF137IBM	ENCFF002CVR	SRSF9	BRF1	8952	0	10	0	0	1	0	0
K562	NFYB	ENCFF137IBM	ENCFF002CXT	SRSF9	POLR3G	8952	0	5	0	0	1	0	0
K562	NFYB	ENCFF137IBM	ENCFF002CXZ	SRSF9	SIRT6	8952	0	107	0	0	1	0	0
K562	NFYB	ENCFF137IBM	ENCFF813LOW_ENCFF429XKT	SRSF9	CEBPB	8952	0	594	0	0	1	0	0
K562	NFYB	ENCFF137IBM	ENCFF002DDJ_ENCFF002DBD	SRSF9	CTCF	8952	0	445	0	0	1	0	0
K562	NFYB	ENCFF137IBM	ENCFF774QKS_ENCFF823SYE	SRSF9	DPF2	8952	0	347	0	0	1	0	0
K562	NFYB	ENCFF137IBM	ENCFF417DTI_ENCFF917COW	SRSF9	E2F6	8952	0	1561	0	0	1	0	0
K562	NFYB	ENCFF137IBM	ENCFF838COI_ENCFF738WCE	SRSF9	KDM1A	8952	0	357	0	0	1	0	0
K562	NFYB	ENCFF137IBM	ENCFF799HIG_ENCFF422NGZ	SRSF9	MAX	8952	0	2485	0	0	1	0	0
K562	NFYB	ENCFF137IBM	ENCFF973OME_ENCFF059ONJ	SRSF9	MNT	8952	0	1653	0	0	1	0	0
K562	NFYB	ENCFF137IBM	ENCFF165BCW_ENCFF366UBB	SRSF9	NCOR1	8952	0	450	0	0	1	0	0
K562	NFYB	ENCFF137IBM	ENCFF144PPR_ENCFF493ABN	SRSF9	NRF1	8952	0	1920	0	0	1	0	0
K562	NFYB	ENCFF137IBM	ENCFF237UAN_ENCFF010UHD	SRSF9	RFX1	8952	0	750	0	0	1	0	0
K562	NFYB	ENCFF137IBM	ENCFF033EBX_ENCFF002CMM	SRSF9	SIX5	8952	0	637	0	0	1	0	0
K562	NFYB	ENCFF137IBM	ENCFF284LRP_ENCFF482CEV	SRSF9	TAL1	8952	0	296	0	0	1	0	0
K562	NFYB	ENCFF137IBM	ENCFF049CRW_ENCFF646VQW	SRSF9	TRIM24	8952	0	277	0	0	1	0	0
K562	NFYB	ENCFF137IBM	ENCFF926FUM_ENCFF328XKC	SRSF9	YY1	8952	0	1295	0	0	1	0	0
K562	NFYB	ENCFF152VMJ	ENCFF134CUM	CTBP1	PHF21A	8952	2152	549	340	131.976	8.79238e-52	51.0559	3.79803
K562	NFYB	ENCFF152VMJ	ENCFF137IBM	CTBP1	SRSF9	8952	2152	0	0	0	1	0	0
K562	NFYB	ENCFF152VMJ	ENCFF152VMJ	CTBP1	CTBP1	8952	2152	2152	2152	517.326	0	323	24.0393
K562	NFYB	ENCFF152VMJ	ENCFF157UUF	CTBP1	NFRKB	8952	2152	698	379	167.794	8.38208e-45	44.0766	4.23369
K562	NFYB	ENCFF152VMJ	ENCFF167HYX	CTBP1	GTF2A2	8952	2152	175	82	42.0688	1.64991e-08	7.78254	0.915996
K562	NFYB	ENCFF152VMJ	ENCFF173NRW	CTBP1	ZNF644	8952	2152	389	220	93.513	4.17795e-29	28.379	2.45755
K562	NFYB	ENCFF152VMJ	ENCFF175IUO	CTBP1	NFE2L1	8952	2152	58	26	13.9428	0.00123652	2.9078	0.290438
K562	NFYB	ENCFF152VMJ	ENCFF178MOP	CTBP1	SMAD5	8952	2152	2109	1128	506.989	1.02378e-124	123.99	12.6005
K562	NFYB	ENCFF152VMJ	ENCFF186QUP	CTBP1	VEZF1	8952	2152	2580	1342	620.214	4.48569e-139	138.348	14.9911
K562	NFYB	ENCFF152VMJ	ENCFF192BTP	CTBP1	JUN_2	8952	2152	185	105	44.4727	5.03048e-15	14.2984	1.17292
K562	NFYB	ENCFF152VMJ	ENCFF196DHR	CTBP1	IRF9	8952	2152	162	98	38.9437	9.45027e-16	15.0246	1.09473
K562	NFYB	ENCFF152VMJ	ENCFF209HKW	CTBP1	RLF	8952	2152	270	198	64.9062	2.22446e-40	39.6528	2.2118
K562	NFYB	ENCFF152VMJ	ENCFF209MQX	CTBP1	TEAD4	8952	2152	1125	680	270.442	5.72759e-97	96.242	7.59607
K562	NFYB	ENCFF152VMJ	ENCFF213EPU	CTBP1	ESRRA	8952	2152	1586	1056	381.264	8.09518e-177	176.092	11.7962
K562	NFYB	ENCFF152VMJ	ENCFF225TLP	CTBP1	E2F4	8952	2152	1863	1048	447.853	6.05799e-129	128.218	11.7069
K562	NFYB	ENCFF152VMJ	ENCFF235ZZP	CTBP1	ASH1L	8952	2152	2325	798	558.914	3.6866e-22	21.4334	8.91421
K562	NFYB	ENCFF152VMJ	ENCFF249EZR	CTBP1	TCF7	8952	2152	387	262	93.0322	9.1278e-47	46.0396	2.92672
K562	NFYB	ENCFF152VMJ	ENCFF002CMJ	CTBP1	SPI1	8952	2152	872	426	209.623	1.15318e-39	38.9381	4.75871
K562	NFYB	ENCFF152VMJ	ENCFF002CVM	CTBP1	ATF1	8952	2152	1593	803	382.946	2.23194e-78	77.6513	8.97006
K562	NFYB	ENCFF152VMJ	ENCFF002CVP	CTBP1	BDP1	8952	2152	13	10	3.12511	0.00107566	2.96833	0.111707
K562	NFYB	ENCFF152VMJ	ENCFF002CVS	CTBP1	BRF2	8952	2152	7	1	1.68275	0.312759	-0.50479	0.0111707
K562	NFYB	ENCFF152VMJ	ENCFF002CVU	CTBP1	CCNT2	8952	2152	1787	1170	429.583	3.25975e-190	189.487	13.0697
K562	NFYB	ENCFF152VMJ	ENCFF002CVW	CTBP1	FOS	8952	2152	3625	1333	871.425	2.66718e-48	47.5739	14.8905
K562	NFYB	ENCFF152VMJ	ENCFF002CWR	CTBP1	GTF2B	8952	2152	606	304	145.678	9.90962e-31	30.0039	3.39589
K562	NFYB	ENCFF152VMJ	ENCFF002CWT	CTBP1	HMGN3	8952	2152	1513	989	363.715	1.011e-160	159.995	11.0478
K562	NFYB	ENCFF152VMJ	ENCFF002CXG	CTBP1	NELFE	8952	2152	74	49	17.7891	5.5941e-10	9.25227	0.547364
K562	NFYB	ENCFF152VMJ	ENCFF002CXU	CTBP1	RAD21	8952	2152	149	81	35.8186	3.66233e-11	10.4362	0.904826
K562	NFYB	ENCFF152VMJ	ENCFF002CXW	CTBP1	POLR3A	8952	2152	16	12	3.84629	0.000467462	3.33025	0.134048
K562	NFYB	ENCFF152VMJ	ENCFF002CYL	CTBP1	GTF3C2	8952	2152	36	23	8.65416	2.42785e-05	4.61478	0.256926
K562	NFYB	ENCFF152VMJ	ENCFF007DKB	CTBP1	PTRF	8952	2152	51	16	12.2601	0.0589909	1.22922	0.178731
K562	NFYB	ENCFF152VMJ	ENCFF010MMQ	CTBP1	ARHGAP35	8952	2152	85	46	20.4334	4.58141e-07	6.339	0.513852
K562	NFYB	ENCFF152VMJ	ENCFF010STZ	CTBP1	HNRNPL	8952	2152	398	291	95.6765	4.15175e-58	57.3818	3.25067
K562	NFYB	ENCFF152VMJ	ENCFF011KRN	CTBP1	SMAD2	8952	2152	14	11	3.3655	0.000542971	3.26522	0.122878
K562	NFYB	ENCFF152VMJ	ENCFF012VES	CTBP1	NFYA	8952	2152	3615	1303	869.021	2.00476e-43	42.6979	14.5554
K562	NFYB	ENCFF152VMJ	ENCFF019PEL	CTBP1	ELK1	8952	2152	476	274	114.427	5.98185e-37	36.2232	3.06077
K562	NFYB	ENCFF152VMJ	ENCFF033KXY	CTBP1	SNRNP70	8952	2152	3	0	0.72118	0.486178	-0.313204	0
K562	NFYB	ENCFF152VMJ	ENCFF034CQR	CTBP1	TAF7	8952	2152	37	19	8.89455	0.00121732	2.91459	0.212243
K562	NFYB	ENCFF152VMJ	ENCFF034PQD	CTBP1	DNMT1	8952	2152	43	20	10.3369	0.0025848	2.58757	0.223414
K562	NFYB	ENCFF152VMJ	ENCFF036YVI	CTBP1	TSC22D4	8952	2152	8	2	1.92315	0.270261	0.568217	0.0223414
K562	NFYB	ENCFF152VMJ	ENCFF041YQC	CTBP1	SMC3	8952	2152	438	290	105.292	9.69756e-50	49.0133	3.2395
K562	NFYB	ENCFF152VMJ	ENCFF042RAK	CTBP1	KDM4B	8952	2152	695	427	167.073	1.44191e-63	62.8411	4.76988
K562	NFYB	ENCFF152VMJ	ENCFF048OIZ	CTBP1	BMI1	8952	2152	278	149	66.8293	2.06861e-18	17.6843	1.66443
K562	NFYB	ENCFF152VMJ	ENCFF057ZUY	CTBP1	BCOR	8952	2152	382	274	91.8302	2.58005e-53	52.5884	3.06077
K562	NFYB	ENCFF152VMJ	ENCFF059WVE	CTBP1	SRSF7	8952	2152	3	2	0.72118	0.126431	0.898147	0.0223414
K562	NFYB	ENCFF152VMJ	ENCFF062ARS	CTBP1	CBX5	8952	2152	211	145	50.723	2.09067e-27	26.6797	1.61975
K562	NFYB	ENCFF152VMJ	ENCFF074EZL	CTBP1	NBN	8952	2152	791	536	190.151	1.589e-93	92.7989	5.98749
K562	NFYB	ENCFF152VMJ	ENCFF076YZO	CTBP1	ETS1	8952	2152	976	630	234.624	4.57844e-101	100.339	7.03753
K562	NFYB	ENCFF152VMJ	ENCFF077UYM	CTBP1	JUN_3	8952	2152	495	304	118.995	7.46311e-46	45.1271	3.39589
K562	NFYB	ENCFF152VMJ	ENCFF083YCQ	CTBP1	E4F1	8952	2152	2631	1205	632.475	2.35783e-91	90.6275	13.4607
K562	NFYB	ENCFF152VMJ	ENCFF096XMD	CTBP1	RAD51	8952	2152	2127	526	511.316	0.0141139	1.85035	5.87578
K562	NFYB	ENCFF152VMJ	ENCFF099SDW	CTBP1	MYC_0	8952	2152	1616	912	388.475	2.94423e-113	112.531	10.1877
K562	NFYB	ENCFF152VMJ	ENCFF106DAY	CTBP1	E2F1	8952	2152	2426	1149	583.194	2.56205e-95	94.5914	12.8351
K562	NFYB	ENCFF152VMJ	ENCFF113PMT	CTBP1	NFYB	8952	2152	8952	2152	2152	0.00859948	2.06553	24.0393
K562	NFYB	ENCFF152VMJ	ENCFF114IWY	CTBP1	ZNF143	8952	2152	1419	664	341.118	2.21157e-54	53.6553	7.41734
K562	NFYB	ENCFF152VMJ	ENCFF114PTZ	CTBP1	SMARCC2	8952	2152	259	186	62.2618	6.31881e-37	36.1994	2.07775
K562	NFYB	ENCFF152VMJ	ENCFF116DIO	CTBP1	ZNF148	8952	2152	844	419	202.892	1.51529e-40	39.8195	4.68052
K562	NFYB	ENCFF152VMJ	ENCFF117EWO	CTBP1	CSDE1	8952	2152	467	261	112.264	2.27543e-33	32.6429	2.91555
K562	NFYB	ENCFF152VMJ	ENCFF120IDE	CTBP1	RBFOX2	8952	2152	2507	1349	602.666	1.26424e-150	149.898	15.0693
K562	NFYB	ENCFF152VMJ	ENCFF122QSN	CTBP1	HNRNPLL	8952	2152	1631	936	392.081	4.18793e-120	119.378	10.4558
K562	NFYB	ENCFF152VMJ	ENCFF126BCK	CTBP1	GMEB1	8952	2152	1653	1032	397.37	9.16632e-155	154.038	11.5282
K562	NFYB	ENCFF152VMJ	ENCFF142CPK	CTBP1	FUS	8952	2152	197	166	47.3575	3.91717e-41	40.407	1.85433
K562	NFYB	ENCFF152VMJ	ENCFF150VTD	CTBP1	USF2	8952	2152	1020	270	245.201	0.00721031	2.14205	3.01609
K562	NFYB	ENCFF152VMJ	ENCFF163VUK	CTBP1	ZKSCAN1	8952	2152	665	449	159.861	2.93998e-78	77.5317	5.01564
K562	NFYB	ENCFF152VMJ	ENCFF168HAG	CTBP1	PBX2	8952	2152	1779	669	427.66	9.89844e-28	27.0044	7.47319
K562	NFYB	ENCFF152VMJ	ENCFF175IIE	CTBP1	NR2F1	8952	2152	868	513	208.661	1.00437e-70	69.9981	5.73056
K562	NFYB	ENCFF152VMJ	ENCFF176NOI	CTBP1	ILK	8952	2152	11	5	2.64433	0.0765557	1.11602	0.0558534
K562	NFYB	ENCFF152VMJ	ENCFF179NDS	CTBP1	BHLHE40	8952	2152	1665	967	400.255	6.22943e-127	126.206	10.8021
K562	NFYB	ENCFF152VMJ	ENCFF191MPD	CTBP1	SIN3A	8952	2152	1094	634	262.99	1.10763e-83	82.9556	7.08222
K562	NFYB	ENCFF152VMJ	ENCFF195ODE	CTBP1	ZHX1	8952	2152	290	186	69.714	4.97121e-31	30.3035	2.07775
K562	NFYB	ENCFF152VMJ	ENCFF206YXX	CTBP1	POLR2A_2	8952	2152	2119	1095	509.393	2.96283e-112	111.528	12.2319
K562	NFYB	ENCFF152VMJ	ENCFF209JJD	CTBP1	RBM39	8952	2152	81	43	19.4718	1.61008e-06	5.79315	0.48034
K562	NFYB	ENCFF152VMJ	ENCFF225MPC	CTBP1	ARID1B	8952	2152	675	414	162.265	1.63935e-61	60.7853	4.62466
K562	NFYB	ENCFF152VMJ	ENCFF226CZE	CTBP1	MCM2	8952	2152	10	5	2.40393	0.0604526	1.21858	0.0558534
K562	NFYB	ENCFF152VMJ	ENCFF241TBP	CTBP1	SOX6	8952	2152	1337	949	321.406	2.76187e-176	175.559	10.601
K562	NFYB	ENCFF152VMJ	ENCFF246HIU	CTBP1	YBX3	8952	2152	165	84	39.6649	3.30745e-10	9.48051	0.938338
K562	NFYB	ENCFF152VMJ	ENCFF248AOD	CTBP1	ZNF766	8952	2152	817	472	196.401	1.65326e-62	61.7817	5.27256
K562	NFYB	ENCFF152VMJ	ENCFF253FON	CTBP1	ZBED1	8952	2152	411	273	98.8016	3.42192e-47	46.4657	3.0496
K562	NFYB	ENCFF152VMJ	ENCFF253FZN	CTBP1	GATAD2A	8952	2152	324	244	77.8874	3.4973e-51	50.4563	2.72565
K562	NFYB	ENCFF152VMJ	ENCFF253NXR	CTBP1	ZSCAN29	8952	2152	356	208	85.58	2.42262e-29	28.6157	2.3235
K562	NFYB	ENCFF152VMJ	ENCFF254MPF	CTBP1	STAT1_1	8952	2152	79	53	18.9911	7.66432e-11	10.1155	0.592046
K562	NFYB	ENCFF152VMJ	ENCFF255EOB	CTBP1	NR2F2	8952	2152	769	480	184.862	3.37565e-73	72.4716	5.36193
K562	NFYB	ENCFF152VMJ	ENCFF257RYT	CTBP1	MEF2D	8952	2152	295	172	70.916	1.58588e-24	23.7997	1.92136
K562	NFYB	ENCFF152VMJ	ENCFF262BVP	CTBP1	TOE1	8952	2152	1364	595	327.896	1.7414e-40	39.7591	6.64656
K562	NFYB	ENCFF152VMJ	ENCFF265LKN	CTBP1	HINFP	8952	2152	226	99	54.3289	1.59699e-08	7.7967	1.1059
K562	NFYB	ENCFF152VMJ	ENCFF270QAB	CTBP1	POLR2A_3	8952	2152	2363	1210	568.049	3.10354e-121	120.508	13.5165
K562	NFYB	ENCFF152VMJ	ENCFF273EYJ	CTBP1	POLR2G	8952	2152	2355	1284	566.126	1.43963e-147	146.842	14.3432
K562	NFYB	ENCFF152VMJ	ENCFF273TYA	CTBP1	ZNF592	8952	2152	654	344	157.217	2.95909e-38	37.5288	3.84272
K562	NFYB	ENCFF152VMJ	ENCFF280GTU	CTBP1	SIN3B	8952	2152	744	489	178.853	2.23663e-81	80.6504	5.46247
K562	NFYB	ENCFF152VMJ	ENCFF284VUQ	CTBP1	IRF1_0	8952	2152	3230	1555	776.47	1.31658e-133	132.881	17.3704
K562	NFYB	ENCFF152VMJ	ENCFF289BUU	CTBP1	NUFIP1	8952	2152	102	75	24.5201	1.48122e-16	15.8294	0.837802
K562	NFYB	ENCFF152VMJ	ENCFF290HTJ	CTBP1	STAT1_0	8952	2152	77	45	18.5103	8.25768e-08	7.08314	0.502681
K562	NFYB	ENCFF152VMJ	ENCFF292JRY	CTBP1	HNRNPH1	8952	2152	15	11	3.6059	0.000911949	3.04003	0.122878
K562	NFYB	ENCFF152VMJ	ENCFF294EHN	CTBP1	SETDB1	8952	2152	286	193	68.7525	7.98055e-35	34.098	2.15594
K562	NFYB	ENCFF152VMJ	ENCFF294HEI	CTBP1	PRDM10	8952	2152	1321	687	317.559	2.47107e-72	71.6071	7.67426
K562	NFYB	ENCFF152VMJ	ENCFF294VWT	CTBP1	THRAP3	8952	2152	24	14	5.76944	0.00162116	2.79017	0.15639
K562	NFYB	ENCFF152VMJ	ENCFF296CNQ	CTBP1	POLR2AphosphoS2	8952	2152	671	335	161.304	2.78311e-33	32.5555	3.74218
K562	NFYB	ENCFF152VMJ	ENCFF300XUA	CTBP1	SP1	8952	2152	2565	1332	616.609	1.52155e-137	136.818	14.8794
K562	NFYB	ENCFF152VMJ	ENCFF308IXJ	CTBP1	MAFF	8952	2152	384	177	92.311	1.64163e-15	14.7847	1.97721
K562	NFYB	ENCFF152VMJ	ENCFF310AGG	CTBP1	E2F7	8952	2152	371	211	89.1859	2.69573e-28	27.5693	2.35702
K562	NFYB	ENCFF152VMJ	ENCFF312RFN	CTBP1	TCF7L2	8952	2152	222	134	53.3673	9.51168e-21	20.0217	1.49687
K562	NFYB	ENCFF152VMJ	ENCFF314ULQ	CTBP1	L3MBTL2	8952	2152	2628	1336	631.753	2.20048e-131	130.657	14.924
K562	NFYB	ENCFF152VMJ	ENCFF315YAF	CTBP1	SMAD1	8952	2152	815	512	195.92	8.24976e-79	78.0836	5.71939
K562	NFYB	ENCFF152VMJ	ENCFF322DSX	CTBP1	NCOA6	8952	2152	148	105	35.5782	2.44857e-21	20.6111	1.17292
K562	NFYB	ENCFF152VMJ	ENCFF332DRG	CTBP1	PTTG1	8952	2152	42	18	10.0965	0.00765394	2.11611	0.201072
K562	NFYB	ENCFF152VMJ	ENCFF332ICQ	CTBP1	ARID2	8952	2152	79	58	18.9911	3.44328e-13	12.463	0.6479
K562	NFYB	ENCFF152VMJ	ENCFF334FMW	CTBP1	USF1	8952	2152	2749	721	660.841	0.00104042	2.98279	8.05407
K562	NFYB	ENCFF152VMJ	ENCFF337DKJ	CTBP1	JUND	8952	2152	2322	1263	558.193	1.82068e-144	143.74	14.1086
K562	NFYB	ENCFF152VMJ	ENCFF338HQY	CTBP1	DDX20	8952	2152	2080	890	500.018	4.29808e-56	55.3667	9.94191
K562	NFYB	ENCFF152VMJ	ENCFF344QKL	CTBP1	ZNF274	8952	2152	56	45	13.462	7.68541e-12	11.1143	0.502681
K562	NFYB	ENCFF152VMJ	ENCFF350YXB	CTBP1	MTA3	8952	2152	2033	1260	488.719	5.77806e-186	185.238	14.0751
K562	NFYB	ENCFF152VMJ	ENCFF356ASJ	CTBP1	E2F5	8952	2152	1026	559	246.643	1.76017e-65	64.7544	6.24441
K562	NFYB	ENCFF152VMJ	ENCFF360BTO	CTBP1	AFF1	8952	2152	543	352	130.534	7.2501e-58	57.1397	3.93208
K562	NFYB	ENCFF152VMJ	ENCFF365NKO	CTBP1	MIER1	8952	2152	112	57	26.924	1.64925e-07	6.78271	0.636729
K562	NFYB	ENCFF152VMJ	ENCFF368TYM	CTBP1	KDM5B	8952	2152	1661	932	399.293	2.37779e-114	113.624	10.4111
K562	NFYB	ENCFF152VMJ	ENCFF370ENX	CTBP1	NFIC	8952	2152	926	539	222.604	4.34587e-72	71.3619	6.021
K562	NFYB	ENCFF152VMJ	ENCFF379MPS	CTBP1	RBBP5	8952	2152	894	557	214.912	2.64466e-84	83.5776	6.22207
K562	NFYB	ENCFF152VMJ	ENCFF380FJL	CTBP1	TBP	8952	2152	2571	1301	618.051	1.23756e-126	125.907	14.5331
K562	NFYB	ENCFF152VMJ	ENCFF384YDT	CTBP1	IRF2	8952	2152	787	450	189.189	1.58778e-58	57.7992	5.02681
K562	NFYB	ENCFF152VMJ	ENCFF386WKY	CTBP1	ZNF280A	8952	2152	31	2	7.45219	0.0161099	-1.79291	0.0223414
K562	NFYB	ENCFF152VMJ	ENCFF387LTN	CTBP1	MYC_3	8952	2152	1137	662	273.327	4.62235e-88	87.3351	7.395
K562	NFYB	ENCFF152VMJ	ENCFF388AJH	CTBP1	IRF1	8952	2152	182	82	43.7516	7.64512e-08	7.11662	0.915996
K562	NFYB	ENCFF152VMJ	ENCFF388YOB	CTBP1	ZNF395	8952	2152	1005	539	241.595	3.58549e-61	60.4455	6.021
K562	NFYB	ENCFF152VMJ	ENCFF396DNK	CTBP1	ZFP91	8952	2152	377	204	90.6282	6.30749e-25	24.2001	2.27882
K562	NFYB	ENCFF152VMJ	ENCFF396GUH	CTBP1	ADNP	8952	2152	127	65	30.5299	2.14719e-08	7.66813	0.726095
K562	NFYB	ENCFF152VMJ	ENCFF396NSO	CTBP1	HLTF	8952	2152	195	128	46.8767	8.67021e-23	22.062	1.42985
K562	NFYB	ENCFF152VMJ	ENCFF398EQF	CTBP1	U2AF2	8952	2152	0	0	0	1	0	0
K562	NFYB	ENCFF152VMJ	ENCFF404YMX	CTBP1	ETV1	8952	2152	948	560	227.893	6.35177e-77	76.1971	6.25559
K562	NFYB	ENCFF152VMJ	ENCFF408FQC	CTBP1	ZBTB33	8952	2152	476	82	114.427	0.000267471	-3.57272	0.915996
K562	NFYB	ENCFF152VMJ	ENCFF408SNO	CTBP1	DIDO1	8952	2152	566	333	136.063	2.68817e-46	45.5705	3.71984
K562	NFYB	ENCFF152VMJ	ENCFF415YPX	CTBP1	ILF3	8952	2152	112	78	26.924	6.36743e-16	15.196	0.871314
K562	NFYB	ENCFF152VMJ	ENCFF417LEJ	CTBP1	ZBTB40	8952	2152	1286	673	309.146	6.79905e-72	71.1676	7.51787
K562	NFYB	ENCFF152VMJ	ENCFF417QAJ	CTBP1	JUN_0	8952	2152	290	156	69.714	2.55946e-19	18.5919	1.74263
K562	NFYB	ENCFF152VMJ	ENCFF421KIV	CTBP1	PYGO2	8952	2152	78	56	18.7507	1.9668e-12	11.7062	0.625559
K562	NFYB	ENCFF152VMJ	ENCFF423EMU	CTBP1	BACH1	8952	2152	116	68	27.8856	6.03708e-11	10.2192	0.759607
K562	NFYB	ENCFF152VMJ	ENCFF426DUB	CTBP1	JUNB	8952	2152	204	132	49.0402	6.4044e-23	22.1935	1.47453
K562	NFYB	ENCFF152VMJ	ENCFF433RKB	CTBP1	ZFX	8952	2152	920	508	221.162	2.25996e-61	60.6459	5.67471
K562	NFYB	ENCFF152VMJ	ENCFF434QZL	CTBP1	ZBTB11	8952	2152	532	292	127.889	8.79427e-36	35.0558	3.26184
K562	NFYB	ENCFF152VMJ	ENCFF447QUG	CTBP1	ZNF512	8952	2152	27	8	6.49062	0.118557	0.926072	0.0893655
K562	NFYB	ENCFF152VMJ	ENCFF452SPE	CTBP1	FOXJ2	8952	2152	719	384	172.843	7.72537e-44	43.1121	4.28954
K562	NFYB	ENCFF152VMJ	ENCFF455TDM	CTBP1	CBX3	8952	2152	1458	756	350.493	7.69686e-79	78.1137	8.44504
K562	NFYB	ENCFF152VMJ	ENCFF456PQY	CTBP1	CBX8	8952	2152	3	1	0.72118	0.350622	0.455161	0.0111707
K562	NFYB	ENCFF152VMJ	ENCFF462FRU	CTBP1	PHB2	8952	2152	94	77	22.597	1.93287e-19	18.7138	0.860143
K562	NFYB	ENCFF152VMJ	ENCFF465JKF	CTBP1	MYC	8952	2152	2224	1254	534.634	1.53652e-154	153.813	14.008
K562	NFYB	ENCFF152VMJ	ENCFF470MLY	CTBP1	MBD2	8952	2152	2937	1396	706.035	2.38641e-116	115.622	15.5943
K562	NFYB	ENCFF152VMJ	ENCFF473GCH	CTBP1	FOSL1	8952	2152	202	138	48.5594	5.97989e-26	25.2233	1.54155
K562	NFYB	ENCFF152VMJ	ENCFF474NLG	CTBP1	HCFC1	8952	2152	1895	987	455.545	3.09815e-103	102.509	11.0255
K562	NFYB	ENCFF152VMJ	ENCFF478MPX	CTBP1	SAFB	8952	2152	329	229	79.0894	6.20745e-43	42.2071	2.55809
K562	NFYB	ENCFF152VMJ	ENCFF481WGW	CTBP1	SKIL	8952	2152	1358	944	326.454	9.65132e-170	169.015	10.5451
K562	NFYB	ENCFF152VMJ	ENCFF484CKD	CTBP1	RCOR1	8952	2152	331	238	79.5702	9.35206e-47	46.0291	2.65862
K562	NFYB	ENCFF152VMJ	ENCFF484DKT	CTBP1	CBX1	8952	2152	963	589	231.499	3.96093e-86	85.4022	6.57954
K562	NFYB	ENCFF152VMJ	ENCFF484HCG	CTBP1	SUPT5H	8952	2152	1504	811	361.551	6.30071e-92	91.2006	9.05943
K562	NFYB	ENCFF152VMJ	ENCFF494ZUY	CTBP1	SNIP1	8952	2152	103	63	24.7605	5.70503e-11	10.2437	0.703753
K562	NFYB	ENCFF152VMJ	ENCFF495CSO	CTBP1	NCOA4	8952	2152	30	21	7.2118	1.50843e-05	4.82147	0.234584
K562	NFYB	ENCFF152VMJ	ENCFF495MHZ	CTBP1	NFE2	8952	2152	669	371	160.823	8.17176e-46	45.0877	4.14433
K562	NFYB	ENCFF152VMJ	ENCFF497XOD	CTBP1	MITF	8952	2152	1452	419	349.051	2.69739e-05	4.56906	4.68052
K562	NFYB	ENCFF152VMJ	ENCFF498DOQ	CTBP1	STAT1_2	8952	2152	44	27	10.5773	1.06531e-05	4.97252	0.301609
K562	NFYB	ENCFF152VMJ	ENCFF502KHR	CTBP1	ELF4	8952	2152	1900	855	456.747	1.93063e-62	61.7143	9.55094
K562	NFYB	ENCFF152VMJ	ENCFF511OXK	CTBP1	LARP7	8952	2152	85	52	20.4334	2.27492e-09	8.64303	0.580876
K562	NFYB	ENCFF152VMJ	ENCFF511QHY	CTBP1	ZMYM3	8952	2152	80	36	19.2315	0.000200349	3.69821	0.402145
K562	NFYB	ENCFF152VMJ	ENCFF517KRT	CTBP1	GABPB1	8952	2152	2338	1125	562.039	3.21343e-97	96.493	12.567
K562	NFYB	ENCFF152VMJ	ENCFF517YCC	CTBP1	CUX1	8952	2152	205	107	49.2806	4.22053e-13	12.3746	1.19526
K562	NFYB	ENCFF152VMJ	ENCFF521CRG	CTBP1	ZFP36	8952	2152	420	269	100.965	7.60807e-44	43.1187	3.00492
K562	NFYB	ENCFF152VMJ	ENCFF522JRK	CTBP1	ZC3H11A	8952	2152	160	113	38.4629	1.14024e-22	21.943	1.26229
K562	NFYB	ENCFF152VMJ	ENCFF522JUV	CTBP1	RBM22	8952	2152	421	267	101.206	7.98319e-43	42.0978	2.98257
K562	NFYB	ENCFF152VMJ	ENCFF526HLP	CTBP1	DACH1	8952	2152	492	298	118.273	6.6358e-44	43.1781	3.32887
K562	NFYB	ENCFF152VMJ	ENCFF529FWJ	CTBP1	ZKSCAN8	8952	2152	176	94	42.3092	2.97747e-12	11.5262	1.05004
K562	NFYB	ENCFF152VMJ	ENCFF542DOG	CTBP1	POLR2AphosphoS5	8952	2152	2039	1093	490.162	1.65974e-121	120.78	12.2096
K562	NFYB	ENCFF152VMJ	ENCFF544XKC	CTBP1	PKNOX1	8952	2152	3439	1355	826.712	5.06754e-64	63.2952	15.1363
K562	NFYB	ENCFF152VMJ	ENCFF545VNY	CTBP1	ETV6	8952	2152	250	160	60.0983	6.9845e-27	26.1559	1.78731
K562	NFYB	ENCFF152VMJ	ENCFF549GMO	CTBP1	BRCA1	8952	2152	1	0	0.240393	0.786319	-0.104401	0
K562	NFYB	ENCFF152VMJ	ENCFF549KOD	CTBP1	GATAD2B	8952	2152	474	325	113.946	1.17452e-58	57.9301	3.63047
K562	NFYB	ENCFF152VMJ	ENCFF549TYR	CTBP1	EP300	8952	2152	1149	716	276.212	9.60949e-108	107.017	7.99821
K562	NFYB	ENCFF152VMJ	ENCFF558DSF	CTBP1	HMBOX1	8952	2152	512	273	123.081	1.10054e-31	30.9584	3.0496
K562	NFYB	ENCFF152VMJ	ENCFF561IZB	CTBP1	TRIP13	8952	2152	251	53	60.3387	0.0343476	-1.4641	0.592046
K562	NFYB	ENCFF152VMJ	ENCFF561USY	CTBP1	ZBTB2	8952	2152	733	465	176.208	5.30062e-73	72.2757	5.19437
K562	NFYB	ENCFF152VMJ	ENCFF573GQX	CTBP1	JUN_1	8952	2152	193	115	46.3959	1.07035e-17	16.9705	1.28463
K562	NFYB	ENCFF152VMJ	ENCFF577UJR	CTBP1	MEF2A	8952	2152	40	27	9.61573	2.12558e-06	5.67252	0.301609
K562	NFYB	ENCFF152VMJ	ENCFF580DYE	CTBP1	HDAC3	8952	2152	261	183	62.7426	4.18818e-35	34.378	2.04424
K562	NFYB	ENCFF152VMJ	ENCFF580QGA	CTBP1	RELA	8952	2152	141	78	33.8954	3.77058e-11	10.4236	0.871314
K562	NFYB	ENCFF152VMJ	ENCFF581YKY	CTBP1	NEUROD1	8952	2152	2218	1154	533.192	5.26663e-120	119.278	12.891
K562	NFYB	ENCFF152VMJ	ENCFF581ZZT	CTBP1	ZNF282	8952	2152	554	409	133.178	6.03728e-82	81.2192	4.56881
K562	NFYB	ENCFF152VMJ	ENCFF582YPB	CTBP1	CREB3L1	8952	2152	1553	948	373.331	1.04393e-136	135.981	10.5898
K562	NFYB	ENCFF152VMJ	ENCFF583DZD	CTBP1	MYNN	8952	2152	659	433	158.419	2.81175e-72	71.551	4.83691
K562	NFYB	ENCFF152VMJ	ENCFF583GKE	CTBP1	CCAR2	8952	2152	26	20	6.25022	6.56672e-06	5.18265	0.223414
K562	NFYB	ENCFF152VMJ	ENCFF588OLK	CTBP1	ZZZ3	8952	2152	153	99	36.7802	1.12804e-17	16.9477	1.1059
K562	NFYB	ENCFF152VMJ	ENCFF589EVD	CTBP1	ZBTB8A	8952	2152	14	7	3.3655	0.0335198	1.4747	0.0781948
K562	NFYB	ENCFF152VMJ	ENCFF594LCH	CTBP1	NR2C2	8952	2152	79	45	18.9911	1.6188e-07	6.79081	0.502681
K562	NFYB	ENCFF152VMJ	ENCFF597DIY	CTBP1	ZMIZ1	8952	2152	73	46	17.5487	7.47132e-09	8.1266	0.513852
K562	NFYB	ENCFF152VMJ	ENCFF602AXP	CTBP1	ZNF589	8952	2152	618	347	148.563	4.67098e-44	43.3306	3.87623
K562	NFYB	ENCFF152VMJ	ENCFF613RNG	CTBP1	MEIS2	8952	2152	2014	1047	484.152	6.67327e-109	108.176	11.6957
K562	NFYB	ENCFF152VMJ	ENCFF617CAZ	CTBP1	TAF15	8952	2152	30	17	7.2118	0.000800989	3.09637	0.189902
K562	NFYB	ENCFF152VMJ	ENCFF619BDC	CTBP1	TEAD2	8952	2152	142	82	34.1358	1.6643e-12	11.7788	0.915996
K562	NFYB	ENCFF152VMJ	ENCFF622RBW	CTBP1	SMARCE1	8952	2152	489	337	117.552	3.15145e-61	60.5015	3.76452
K562	NFYB	ENCFF152VMJ	ENCFF624NUZ	CTBP1	SAFB2	8952	2152	2	2	0.480786	0.0714614	1.14593	0.0223414
K562	NFYB	ENCFF152VMJ	ENCFF626KTJ	CTBP1	PHF8	8952	2152	1055	565	253.615	8.10936e-64	63.091	6.31144
K562	NFYB	ENCFF152VMJ	ENCFF626MVT	CTBP1	TBL1XR1	8952	2152	1010	635	242.797	2.50815e-97	96.6006	7.09339
K562	NFYB	ENCFF152VMJ	ENCFF629BFI	CTBP1	JUN	8952	2152	1372	815	329.819	4.55246e-112	111.342	9.10411
K562	NFYB	ENCFF152VMJ	ENCFF632NQI	CTBP1	GATA1	8952	2152	472	295	113.466	6.20453e-46	45.2073	3.29535
K562	NFYB	ENCFF152VMJ	ENCFF634AYU	CTBP1	MYC_1	8952	2152	778	466	187.026	4.59137e-66	65.3381	5.20554
K562	NFYB	ENCFF152VMJ	ENCFF641LJY	CTBP1	THAP1	8952	2152	728	441	175.006	6.12959e-64	63.2126	4.92627
K562	NFYB	ENCFF152VMJ	ENCFF642BNC	CTBP1	CBFA2T2	8952	2152	1271	451	305.54	1.50747e-15	14.8218	5.03798
K562	NFYB	ENCFF152VMJ	ENCFF643TEZ	CTBP1	CDC5L	8952	2152	74	51	17.7891	6.94221e-11	10.1585	0.569705
K562	NFYB	ENCFF152VMJ	ENCFF648NYF	CTBP1	STAT1_3	8952	2152	195	127	46.8767	2.36746e-22	21.6257	1.41868
K562	NFYB	ENCFF152VMJ	ENCFF654BMD	CTBP1	ZNF83	8952	2152	418	216	100.484	6.49502e-24	23.1874	2.41287
K562	NFYB	ENCFF152VMJ	ENCFF659WAF	CTBP1	LEF1	8952	2152	684	459	164.429	3.6519e-79	78.4375	5.12735
K562	NFYB	ENCFF152VMJ	ENCFF662YQK	CTBP1	POLR2A_0	8952	2152	2114	1093	508.191	3.44073e-112	111.463	12.2096
K562	NFYB	ENCFF152VMJ	ENCFF664ZGR	CTBP1	NR2C1	8952	2152	907	468	218.037	3.80326e-49	48.4198	5.22788
K562	NFYB	ENCFF152VMJ	ENCFF665FHC	CTBP1	CREB3	8952	2152	330	178	79.3298	7.1172e-22	21.1477	1.98838
K562	NFYB	ENCFF152VMJ	ENCFF666LZV	CTBP1	BRD9	8952	2152	305	195	73.3199	2.89893e-32	31.5378	2.17828
K562	NFYB	ENCFF152VMJ	ENCFF670ZCR	CTBP1	MGA	8952	2152	1391	643	334.387	4.34862e-51	50.3616	7.18275
K562	NFYB	ENCFF152VMJ	ENCFF671BFH	CTBP1	THRA	8952	2152	30	17	7.2118	0.000800989	3.09637	0.189902
K562	NFYB	ENCFF152VMJ	ENCFF671DOL	CTBP1	UBTF	8952	2152	903	597	217.075	8.15877e-100	99.0884	6.6689
K562	NFYB	ENCFF152VMJ	ENCFF676NPW	CTBP1	HES1	8952	2152	504	316	121.158	2.55873e-49	48.592	3.52994
K562	NFYB	ENCFF152VMJ	ENCFF676YJE	CTBP1	MYC_2	8952	2152	2518	1402	605.31	4.14826e-168	167.382	15.6613
K562	NFYB	ENCFF152VMJ	ENCFF679ITJ	CTBP1	MCM3	8952	2152	7	1	1.68275	0.312759	-0.50479	0.0111707
K562	NFYB	ENCFF152VMJ	ENCFF680WBN	CTBP1	RBM25	8952	2152	3467	1266	833.443	1.13413e-44	43.9453	14.1421
K562	NFYB	ENCFF152VMJ	ENCFF682SIY	CTBP1	RBM14	8952	2152	97	68	23.3181	3.03242e-14	13.5182	0.759607
K562	NFYB	ENCFF152VMJ	ENCFF684MLP	CTBP1	COPS2	8952	2152	11	2	2.64433	0.248418	-0.604816	0.0223414
K562	NFYB	ENCFF152VMJ	ENCFF694BIA	CTBP1	PTBP1	8952	2152	157	104	37.7417	3.85167e-19	18.4144	1.16175
K562	NFYB	ENCFF152VMJ	ENCFF696KPD	CTBP1	STAT5A	8952	2152	409	276	98.3208	6.67825e-49	48.1753	3.08311
K562	NFYB	ENCFF152VMJ	ENCFF699ZII	CTBP1	FOXM1	8952	2152	1366	639	328.377	2.224e-52	51.6529	7.13807
K562	NFYB	ENCFF152VMJ	ENCFF701MXF	CTBP1	TFDP1	8952	2152	1406	723	337.993	4.17749e-74	73.3791	8.07641
K562	NFYB	ENCFF152VMJ	ENCFF706ISJ	CTBP1	ZBTB7A	8952	2152	1354	754	325.492	1.50825e-91	90.8215	8.4227
K562	NFYB	ENCFF152VMJ	ENCFF706LIT	CTBP1	YBX1	8952	2152	3	1	0.72118	0.350622	0.455161	0.0111707
K562	NFYB	ENCFF152VMJ	ENCFF706SJZ	CTBP1	ZNF384	8952	2152	618	296	148.563	6.01766e-27	26.2206	3.30652
K562	NFYB	ENCFF152VMJ	ENCFF710IEF	CTBP1	ATF4	8952	2152	426	208	102.408	1.95786e-20	19.7082	2.3235
K562	NFYB	ENCFF152VMJ	ENCFF712AXK	CTBP1	NR2F6	8952	2152	484	293	116.35	3.6561e-43	42.437	3.27301
K562	NFYB	ENCFF152VMJ	ENCFF714VIT	CTBP1	STAT2_1	8952	2152	248	169	59.6175	3.28317e-31	30.4837	1.88785
K562	NFYB	ENCFF152VMJ	ENCFF714XHL	CTBP1	BRD4	8952	2152	160	87	38.4629	7.42365e-12	11.1294	0.97185
K562	NFYB	ENCFF152VMJ	ENCFF716LRI	CTBP1	RFX5	8952	2152	575	257	138.226	5.72113e-20	19.2425	2.87087
K562	NFYB	ENCFF152VMJ	ENCFF717TWA	CTBP1	KLF1	8952	2152	712	475	171.16	4.51973e-81	80.3449	5.30608
K562	NFYB	ENCFF152VMJ	ENCFF718NUA	CTBP1	SAP30	8952	2152	676	395	162.506	8.14372e-54	53.0892	4.41242
K562	NFYB	ENCFF152VMJ	ENCFF721LDD	CTBP1	ZNF175	8952	2152	526	290	126.447	7.20625e-36	35.1423	3.2395
K562	NFYB	ENCFF152VMJ	ENCFF722XRW	CTBP1	SRSF3	8952	2152	23	12	5.52904	0.00676441	2.16977	0.134048
K562	NFYB	ENCFF152VMJ	ENCFF730RUF	CTBP1	IRF1_3	8952	2152	70	31	16.8275	0.000607441	3.2165	0.346291
K562	NFYB	ENCFF152VMJ	ENCFF730URE	CTBP1	U2AF1	8952	2152	234	183	56.252	5.783e-41	40.2378	2.04424
K562	NFYB	ENCFF152VMJ	ENCFF732HOE	CTBP1	GATA2	8952	2152	327	207	78.6086	1.44163e-33	32.8411	2.31233
K562	NFYB	ENCFF152VMJ	ENCFF744SVC	CTBP1	ZNF354B	8952	2152	134	42	32.2127	0.0158366	1.80034	0.469169
K562	NFYB	ENCFF152VMJ	ENCFF757ODD	CTBP1	SFPQ	8952	2152	10	8	2.40393	0.00249944	2.60216	0.0893655
K562	NFYB	ENCFF152VMJ	ENCFF768TJI	CTBP1	HNRNPUL1	8952	2152	26	15	6.25022	0.00128084	2.8925	0.16756
K562	NFYB	ENCFF152VMJ	ENCFF769GYG	CTBP1	MTA1	8952	2152	635	438	152.65	5.0039e-79	78.3007	4.89276
K562	NFYB	ENCFF152VMJ	ENCFF772HOY	CTBP1	ETS2	8952	2152	22	14	5.28865	0.000775511	3.11041	0.15639
K562	NFYB	ENCFF152VMJ	ENCFF772QPO	CTBP1	KAT8	8952	2152	66	35	15.866	1.29296e-05	4.88841	0.390974
K562	NFYB	ENCFF152VMJ	ENCFF776YPS	CTBP1	NONO	8952	2152	511	367	122.841	8.16367e-71	70.0881	4.09964
K562	NFYB	ENCFF152VMJ	ENCFF777CWV	CTBP1	HNRNPK	8952	2152	381	256	91.5898	3.33066e-45	44.4775	2.8597
K562	NFYB	ENCFF152VMJ	ENCFF778RMG	CTBP1	GTF2E2	8952	2152	780	422	187.507	2.8744e-49	48.5415	4.71403
K562	NFYB	ENCFF152VMJ	ENCFF782GWS	CTBP1	RBM34	8952	2152	121	90	29.0876	8.49513e-20	19.0708	1.00536
K562	NFYB	ENCFF152VMJ	ENCFF785ACI	CTBP1	PRPF4	8952	2152	469	300	112.744	1.5081e-48	47.8216	3.35121
K562	NFYB	ENCFF152VMJ	ENCFF785HXY	CTBP1	TAF9B	8952	2152	1088	612	261.548	2.85972e-76	75.5437	6.83646
K562	NFYB	ENCFF152VMJ	ENCFF786WZD	CTBP1	DEAF1	8952	2152	775	326	186.305	6.26794e-21	20.2029	3.64164
K562	NFYB	ENCFF152VMJ	ENCFF798URE	CTBP1	SRSF1	8952	2152	94	59	22.597	8.5742e-11	10.0668	0.659071
K562	NFYB	ENCFF152VMJ	ENCFF801YZV	CTBP1	POLR2H	8952	2152	1563	781	375.735	9.56774e-75	74.0192	8.72431
K562	NFYB	ENCFF152VMJ	ENCFF802XZN	CTBP1	KLF13	8952	2152	655	429	157.458	2.97129e-71	70.5271	4.79223
K562	NFYB	ENCFF152VMJ	ENCFF803LEC	CTBP1	XRCC3	8952	2152	7	1	1.68275	0.312759	-0.50479	0.0111707
K562	NFYB	ENCFF152VMJ	ENCFF806BDC	CTBP1	EHMT2	8952	2152	463	226	111.302	5.21906e-22	21.2824	2.52458
K562	NFYB	ENCFF152VMJ	ENCFF809OEX	CTBP1	ZC3H8	8952	2152	273	209	65.6273	3.68786e-45	44.4332	2.33467
K562	NFYB	ENCFF152VMJ	ENCFF809YFY	CTBP1	FOXA1	8952	2152	17	11	4.08668	0.0022341	2.6509	0.122878
K562	NFYB	ENCFF152VMJ	ENCFF812QPN	CTBP1	MAFK	8952	2152	603	322	144.957	4.21845e-37	36.3748	3.59696
K562	NFYB	ENCFF152VMJ	ENCFF815TTY	CTBP1	ZNF584	8952	2152	348	208	83.6568	1.46683e-30	29.8336	2.3235
K562	NFYB	ENCFF152VMJ	ENCFF820EVZ	CTBP1	EWSR1	8952	2152	10	3	2.40393	0.209219	0.679399	0.0335121
K562	NFYB	ENCFF152VMJ	ENCFF822FWM	CTBP1	TAF1	8952	2152	2161	1168	519.49	5.39811e-132	131.268	13.0474
K562	NFYB	ENCFF152VMJ	ENCFF833FCO	CTBP1	GABPA	8952	2152	1778	932	427.419	5.16541e-99	98.2869	10.4111
K562	NFYB	ENCFF152VMJ	ENCFF834WGJ	CTBP1	ZNF507	8952	2152	2	0	0.480786	0.618297	-0.208803	0
K562	NFYB	ENCFF152VMJ	ENCFF835KAT	CTBP1	ARID3A	8952	2152	570	282	137.024	8.79827e-28	27.0556	3.15013
K562	NFYB	ENCFF152VMJ	ENCFF835YLR	CTBP1	ID3	8952	2152	578	387	138.947	7.4767e-67	66.1263	4.32306
K562	NFYB	ENCFF152VMJ	ENCFF836VRV	CTBP1	AGO1	8952	2152	401	233	96.3977	2.73082e-32	31.5637	2.60277
K562	NFYB	ENCFF152VMJ	ENCFF841YFF	CTBP1	STAT2_0	8952	2152	112	67	26.924	3.66846e-11	10.4355	0.748436
K562	NFYB	ENCFF152VMJ	ENCFF844HBQ	CTBP1	KLF16	8952	2152	524	350	125.966	1.95158e-60	59.7096	3.90974
K562	NFYB	ENCFF152VMJ	ENCFF853TZC	CTBP1	ZNF197	8952	2152	375	229	90.1475	1.01332e-34	33.9943	2.55809
K562	NFYB	ENCFF152VMJ	ENCFF853ZMA	CTBP1	POLR2A_1	8952	2152	2334	1242	561.078	1.45277e-135	134.838	13.874
K562	NFYB	ENCFF152VMJ	ENCFF859FVX	CTBP1	CHAMP1	8952	2152	684	285	164.429	4.56804e-18	17.3403	3.18365
K562	NFYB	ENCFF152VMJ	ENCFF859NPS	CTBP1	NR4A1	8952	2152	419	252	100.725	5.43827e-37	36.2645	2.81501
K562	NFYB	ENCFF152VMJ	ENCFF861YKK	CTBP1	RBM17	8952	2152	0	0	0	1	0	0
K562	NFYB	ENCFF152VMJ	ENCFF868QLL	CTBP1	ATF7	8952	2152	2939	1647	706.516	1.11924e-199	198.951	18.3981
K562	NFYB	ENCFF152VMJ	ENCFF872JJJ	CTBP1	POLR2B	8952	2152	1396	758	335.589	2.42516e-87	86.6153	8.46738
K562	NFYB	ENCFF152VMJ	ENCFF874QUM	CTBP1	CC2D1A	8952	2152	1405	564	337.752	7.7878e-30	29.1086	6.30027
K562	NFYB	ENCFF152VMJ	ENCFF877ANE	CTBP1	MYBL2	8952	2152	512	223	123.081	1.82638e-16	15.7384	2.49106
K562	NFYB	ENCFF152VMJ	ENCFF881QBT	CTBP1	PML	8952	2152	1497	829	359.869	2.78239e-99	98.5556	9.2605
K562	NFYB	ENCFF152VMJ	ENCFF881XQF	CTBP1	PCBP2	8952	2152	37	21	8.89455	0.0002293	3.6396	0.234584
K562	NFYB	ENCFF152VMJ	ENCFF883WYX	CTBP1	FIP1L1	8952	2152	674	457	162.025	3.75137e-80	79.4258	5.105
K562	NFYB	ENCFF152VMJ	ENCFF891MVM	CTBP1	ZNF263	8952	2152	94	64	22.597	5.52142e-13	12.2579	0.714924
K562	NFYB	ENCFF152VMJ	ENCFF906PGD	CTBP1	NKRF	8952	2152	538	323	129.332	1.15735e-46	45.9365	3.60813
K562	NFYB	ENCFF152VMJ	ENCFF908UIY	CTBP1	IRF1_2	8952	2152	1228	680	295.203	7.51272e-82	81.1242	7.59607
K562	NFYB	ENCFF152VMJ	ENCFF909LKK	CTBP1	IRF1_1	8952	2152	1104	616	265.394	1.61276e-75	74.7924	6.88114
K562	NFYB	ENCFF152VMJ	ENCFF920RYJ	CTBP1	MCM5	8952	2152	1	0	0.240393	0.786319	-0.104401	0
K562	NFYB	ENCFF152VMJ	ENCFF921WMN	CTBP1	ZNF318	8952	2152	328	239	78.849	7.26812e-48	47.1386	2.66979
K562	NFYB	ENCFF152VMJ	ENCFF925ANU	CTBP1	EP400	8952	2152	1839	1008	442.083	1.131e-117	116.947	11.2601
K562	NFYB	ENCFF152VMJ	ENCFF925DJG	CTBP1	E2F8	8952	2152	1153	704	277.173	3.55981e-102	101.449	7.86416
K562	NFYB	ENCFF152VMJ	ENCFF925MHB	CTBP1	CEBPZ	8952	2152	593	252	142.553	3.81468e-17	16.4185	2.81501
K562	NFYB	ENCFF152VMJ	ENCFF927JBT	CTBP1	MAFG	8952	2152	569	186	136.784	1.03113e-05	4.98669	2.07775
K562	NFYB	ENCFF152VMJ	ENCFF939ZFS	CTBP1	HDAC8	8952	2152	232	154	55.7712	1.72229e-27	26.7639	1.72029
K562	NFYB	ENCFF152VMJ	ENCFF941RVL	CTBP1	PCBP1	8952	2152	622	385	149.525	2.72725e-58	57.5643	4.30071
K562	NFYB	ENCFF152VMJ	ENCFF944GJH	CTBP1	SMARCB1	8952	2152	77	47	18.5103	1.30866e-08	7.88317	0.525022
K562	NFYB	ENCFF152VMJ	ENCFF948TXN	CTBP1	CREM	8952	2152	3223	1635	774.787	1.95707e-159	158.708	18.2641
K562	NFYB	ENCFF152VMJ	ENCFF948YVM	CTBP1	PHF20	8952	2152	727	461	174.766	2.42804e-72	71.6147	5.14969
K562	NFYB	ENCFF152VMJ	ENCFF954NAJ	CTBP1	NR0B1	8952	2152	0	0	0	1	0	0
K562	NFYB	ENCFF152VMJ	ENCFF958KNK	CTBP1	ATF3	8952	2152	1033	492	248.326	9.66706e-43	42.0147	5.49598
K562	NFYB	ENCFF152VMJ	ENCFF962FQM	CTBP1	CTCFL	8952	2152	434	279	104.331	1.12012e-45	44.9507	3.11662
K562	NFYB	ENCFF152VMJ	ENCFF962VSZ	CTBP1	KHSRP	8952	2152	308	192	74.0411	1.70974e-30	29.7671	2.14477
K562	NFYB	ENCFF152VMJ	ENCFF968KBN	CTBP1	ATF2	8952	2152	826	425	198.565	1.4769e-44	43.8307	4.74754
K562	NFYB	ENCFF152VMJ	ENCFF970LCB	CTBP1	MXI1	8952	2152	1084	614	260.586	1.41658e-77	76.8488	6.8588
K562	NFYB	ENCFF152VMJ	ENCFF971VJZ	CTBP1	RBM15	8952	2152	15	7	3.6059	0.0427211	1.36936	0.0781948
K562	NFYB	ENCFF152VMJ	ENCFF975IRM	CTBP1	RB1	8952	2152	1520	970	365.398	2.49555e-151	150.603	10.8356
K562	NFYB	ENCFF152VMJ	ENCFF985TSH	CTBP1	SREBF1	8952	2152	462	286	111.062	7.21144e-44	43.142	3.19482
K562	NFYB	ENCFF152VMJ	ENCFF986MHU	CTBP1	NFXL1	8952	2152	52	16	12.5004	0.0632869	1.19869	0.178731
K562	NFYB	ENCFF152VMJ	ENCFF990CFV	CTBP1	POU5F1	8952	2152	302	193	72.5987	6.22738e-32	31.2057	2.15594
K562	NFYB	ENCFF152VMJ	ENCFF993GXU	CTBP1	CBFA2T3	8952	2152	635	397	152.65	4.25466e-61	60.3711	4.43476
K562	NFYB	ENCFF152VMJ	ENCFF995NIE	CTBP1	SMARCA5	8952	2152	88	41	21.1546	4.26426e-05	4.37016	0.457998
K562	NFYB	ENCFF152VMJ	ENCFF996IVU	CTBP1	ZNF830	8952	2152	80	44	19.2315	5.24591e-07	6.28018	0.49151
K562	NFYB	ENCFF152VMJ	ENCFF996ZGL	CTBP1	C11orf30	8952	2152	1723	753	414.197	6.80974e-51	50.1669	8.41153
K562	NFYB	ENCFF152VMJ	ENCFF998HOR	CTBP1	HDAC6	8952	2152	85	59	20.4334	1.96779e-12	11.706	0.659071
K562	NFYB	ENCFF152VMJ	ENCFF998KKJ	CTBP1	XRCC5	8952	2152	805	523	193.517	3.24796e-85	84.4884	5.84227
K562	NFYB	ENCFF152VMJ	ENCFF002CVR	CTBP1	BRF1	8952	2152	10	6	2.40393	0.0242207	1.61581	0.0670241
K562	NFYB	ENCFF152VMJ	ENCFF002CXT	CTBP1	POLR3G	8952	2152	5	3	1.20197	0.0869998	1.06048	0.0335121
K562	NFYB	ENCFF152VMJ	ENCFF002CXZ	CTBP1	SIRT6	8952	2152	107	82	25.7221	6.26771e-19	18.2029	0.915996
K562	NFYB	ENCFF152VMJ	ENCFF813LOW_ENCFF429XKT	CTBP1	CEBPB	8952	2152	594	293	142.794	1.37593e-28	27.8614	3.27301
K562	NFYB	ENCFF152VMJ	ENCFF002DDJ_ENCFF002DBD	CTBP1	CTCF	8952	2152	445	258	106.975	2.19391e-35	34.6588	2.88204
K562	NFYB	ENCFF152VMJ	ENCFF774QKS_ENCFF823SYE	CTBP1	DPF2	8952	2152	347	251	83.4164	1.25201e-49	48.9024	2.80384
K562	NFYB	ENCFF152VMJ	ENCFF417DTI_ENCFF917COW	CTBP1	E2F6	8952	2152	1561	866	375.254	5.43896e-104	103.264	9.67382
K562	NFYB	ENCFF152VMJ	ENCFF838COI_ENCFF738WCE	CTBP1	KDM1A	8952	2152	357	234	85.8204	6.81375e-40	39.1666	2.61394
K562	NFYB	ENCFF152VMJ	ENCFF799HIG_ENCFF422NGZ	CTBP1	MAX	8952	2152	2485	1310	597.377	6.17563e-140	139.209	14.6336
K562	NFYB	ENCFF152VMJ	ENCFF973OME_ENCFF059ONJ	CTBP1	MNT	8952	2152	1653	937	397.37	2.50673e-117	116.601	10.4669
K562	NFYB	ENCFF152VMJ	ENCFF165BCW_ENCFF366UBB	CTBP1	NCOR1	8952	2152	450	306	108.177	1.21859e-54	53.9141	3.41823
K562	NFYB	ENCFF152VMJ	ENCFF144PPR_ENCFF493ABN	CTBP1	NRF1	8952	2152	1920	1078	461.555	4.71055e-132	131.327	12.042
K562	NFYB	ENCFF152VMJ	ENCFF237UAN_ENCFF010UHD	CTBP1	RFX1	8952	2152	750	320	180.295	1.94127e-21	20.7119	3.57462
K562	NFYB	ENCFF152VMJ	ENCFF033EBX_ENCFF002CMM	CTBP1	SIX5	8952	2152	637	269	153.13	7.68439e-18	17.1144	3.00492
K562	NFYB	ENCFF152VMJ	ENCFF284LRP_ENCFF482CEV	CTBP1	TAL1	8952	2152	296	187	71.1564	2.01677e-30	29.6953	2.08892
K562	NFYB	ENCFF152VMJ	ENCFF049CRW_ENCFF646VQW	CTBP1	TRIM24	8952	2152	277	192	66.5889	4.20487e-36	35.3762	2.14477
K562	NFYB	ENCFF152VMJ	ENCFF926FUM_ENCFF328XKC	CTBP1	YY1	8952	2152	1295	704	311.309	1.72388e-81	80.7635	7.86416
K562	NFYB	ENCFF157UUF	ENCFF134CUM	NFRKB	PHF21A	8952	698	549	108	42.8063	3.09167e-17	16.5098	1.20643
K562	NFYB	ENCFF157UUF	ENCFF137IBM	NFRKB	SRSF9	8952	698	0	0	0	1	0	0
K562	NFYB	ENCFF157UUF	ENCFF152VMJ	NFRKB	CTBP1	8952	698	2152	375	167.794	2.14734e-43	42.6681	4.18901
K562	NFYB	ENCFF157UUF	ENCFF157UUF	NFRKB	NFRKB	8952	698	698	698	54.424	0	323	7.79714
K562	NFYB	ENCFF157UUF	ENCFF167HYX	NFRKB	GTF2A2	8952	698	175	50	13.645	2.18599e-14	13.6604	0.558534
K562	NFYB	ENCFF157UUF	ENCFF173NRW	NFRKB	ZNF644	8952	698	389	113	30.3309	8.5493e-31	30.0681	1.26229
K562	NFYB	ENCFF157UUF	ENCFF175IUO	NFRKB	NFE2L1	8952	698	58	13	4.52234	0.000577318	3.23858	0.145219
K562	NFYB	ENCFF157UUF	ENCFF178MOP	NFRKB	SMAD5	8952	698	2109	478	164.442	8.41263e-88	87.0751	5.33959
K562	NFYB	ENCFF157UUF	ENCFF186QUP	NFRKB	VEZF1	8952	698	2580	376	201.166	1.28421e-28	27.8914	4.20018
K562	NFYB	ENCFF157UUF	ENCFF192BTP	NFRKB	JUN_2	8952	698	185	40	14.4247	1.54194e-08	7.81193	0.446828
K562	NFYB	ENCFF157UUF	ENCFF196DHR	NFRKB	IRF9	8952	698	162	41	12.6314	1.41027e-10	9.8507	0.457998
K562	NFYB	ENCFF157UUF	ENCFF209HKW	NFRKB	RLF	8952	698	270	68	21.0523	2.79894e-16	15.553	0.759607
K562	NFYB	ENCFF157UUF	ENCFF209MQX	NFRKB	TEAD4	8952	698	1125	245	87.7178	2.65336e-43	42.5762	2.73682
K562	NFYB	ENCFF157UUF	ENCFF213EPU	NFRKB	ESRRA	8952	698	1586	348	123.663	2.443e-61	60.6121	3.8874
K562	NFYB	ENCFF157UUF	ENCFF225TLP	NFRKB	E2F4	8952	698	1863	351	145.261	1.5517e-47	46.8092	3.92091
K562	NFYB	ENCFF157UUF	ENCFF235ZZP	NFRKB	ASH1L	8952	698	2325	387	181.284	1.54532e-40	39.811	4.32306
K562	NFYB	ENCFF157UUF	ENCFF249EZR	NFRKB	TCF7	8952	698	387	95	30.1749	2.80216e-21	20.5525	1.06122
K562	NFYB	ENCFF157UUF	ENCFF002CMJ	NFRKB	SPI1	8952	698	872	157	67.9911	1.25173e-20	19.9025	1.7538
K562	NFYB	ENCFF157UUF	ENCFF002CVM	NFRKB	ATF1	8952	698	1593	318	124.208	4.79092e-48	47.3196	3.55228
K562	NFYB	ENCFF157UUF	ENCFF002CVP	NFRKB	BDP1	8952	698	13	3	1.01363	0.06299	1.20073	0.0335121
K562	NFYB	ENCFF157UUF	ENCFF002CVS	NFRKB	BRF2	8952	698	7	1	0.5458	0.316225	0.500004	0.0111707
K562	NFYB	ENCFF157UUF	ENCFF002CVU	NFRKB	CCNT2	8952	698	1787	241	139.335	1.63936e-15	14.7853	2.69214
K562	NFYB	ENCFF157UUF	ENCFF002CVW	NFRKB	FOS	8952	698	3625	454	282.646	1.78394e-21	20.7486	5.07149
K562	NFYB	ENCFF157UUF	ENCFF002CWR	NFRKB	GTF2B	8952	698	606	182	47.2507	2.51666e-50	49.5992	2.03307
K562	NFYB	ENCFF157UUF	ENCFF002CWT	NFRKB	HMGN3	8952	698	1513	206	117.971	6.3574e-14	13.1967	2.30116
K562	NFYB	ENCFF157UUF	ENCFF002CXG	NFRKB	NELFE	8952	698	74	22	5.76988	1.54554e-07	6.81092	0.245755
K562	NFYB	ENCFF157UUF	ENCFF002CXU	NFRKB	RAD21	8952	698	149	5	11.6177	0.0158821	-1.79909	0.0558534
K562	NFYB	ENCFF157UUF	ENCFF002CXW	NFRKB	POLR3A	8952	698	16	3	1.24754	0.0929424	1.03179	0.0335121
K562	NFYB	ENCFF157UUF	ENCFF002CYL	NFRKB	GTF3C2	8952	698	36	4	2.80697	0.156203	0.806312	0.0446828
K562	NFYB	ENCFF157UUF	ENCFF007DKB	NFRKB	PTRF	8952	698	51	16	3.97654	3.50331e-06	5.45552	0.178731
K562	NFYB	ENCFF157UUF	ENCFF010MMQ	NFRKB	ARHGAP35	8952	698	85	29	6.62757	9.8723e-11	10.0056	0.32395
K562	NFYB	ENCFF157UUF	ENCFF010STZ	NFRKB	HNRNPL	8952	698	398	63	31.0326	1.62192e-07	6.78997	0.703753
K562	NFYB	ENCFF157UUF	ENCFF011KRN	NFRKB	SMAD2	8952	698	14	3	1.0916	0.0727718	1.13804	0.0335121
K562	NFYB	ENCFF157UUF	ENCFF012VES	NFRKB	NFYA	8952	698	3615	478	281.867	6.23871e-27	26.2049	5.33959
K562	NFYB	ENCFF157UUF	ENCFF019PEL	NFRKB	ELK1	8952	698	476	131	37.1144	3.66019e-33	32.4365	1.46336
K562	NFYB	ENCFF157UUF	ENCFF033KXY	NFRKB	SNRNP70	8952	698	3	1	0.233914	0.185127	0.732531	0.0111707
K562	NFYB	ENCFF157UUF	ENCFF034CQR	NFRKB	TAF7	8952	698	37	13	2.88494	8.60176e-06	5.06541	0.145219
K562	NFYB	ENCFF157UUF	ENCFF034PQD	NFRKB	DNMT1	8952	698	43	17	3.35277	8.40827e-08	7.07529	0.189902
K562	NFYB	ENCFF157UUF	ENCFF036YVI	NFRKB	TSC22D4	8952	698	8	2	0.623771	0.104261	0.98188	0.0223414
K562	NFYB	ENCFF157UUF	ENCFF041YQC	NFRKB	SMC3	8952	698	438	62	34.1515	5.51688e-06	5.25831	0.692583
K562	NFYB	ENCFF157UUF	ENCFF042RAK	NFRKB	KDM4B	8952	698	695	185	54.1901	4.22274e-44	43.3744	2.06658
K562	NFYB	ENCFF157UUF	ENCFF048OIZ	NFRKB	BMI1	8952	698	278	29	21.6761	0.02416	1.6169	0.32395
K562	NFYB	ENCFF157UUF	ENCFF057ZUY	NFRKB	BCOR	8952	698	382	86	29.7851	2.78031e-17	16.5559	0.960679
K562	NFYB	ENCFF157UUF	ENCFF059WVE	NFRKB	SRSF7	8952	698	3	0	0.233914	0.79143	-0.101588	0
K562	NFYB	ENCFF157UUF	ENCFF062ARS	NFRKB	CBX5	8952	698	211	53	16.452	4.82638e-13	12.3164	0.592046
K562	NFYB	ENCFF157UUF	ENCFF074EZL	NFRKB	NBN	8952	698	791	236	61.6754	3.81664e-64	63.4183	2.63628
K562	NFYB	ENCFF157UUF	ENCFF076YZO	NFRKB	ETS1	8952	698	976	226	76.1001	4.88585e-44	43.3111	2.52458
K562	NFYB	ENCFF157UUF	ENCFF077UYM	NFRKB	JUN_3	8952	698	495	111	38.5958	1.25256e-21	20.9022	1.23995
K562	NFYB	ENCFF157UUF	ENCFF083YCQ	NFRKB	E4F1	8952	698	2631	528	205.143	4.67308e-79	78.3304	5.89812
K562	NFYB	ENCFF157UUF	ENCFF096XMD	NFRKB	RAD51	8952	698	2127	205	165.845	0.000379421	3.42088	2.28999
K562	NFYB	ENCFF157UUF	ENCFF099SDW	NFRKB	MYC_0	8952	698	1616	370	126.002	1.54359e-69	68.8115	4.13315
K562	NFYB	ENCFF157UUF	ENCFF106DAY	NFRKB	E2F1	8952	698	2426	475	189.159	2.91591e-68	67.5352	5.30608
K562	NFYB	ENCFF157UUF	ENCFF113PMT	NFRKB	NFYB	8952	698	8952	698	698	0.0150984	1.82107	7.79714
K562	NFYB	ENCFF157UUF	ENCFF114IWY	NFRKB	ZNF143	8952	698	1419	248	110.641	1.33412e-29	28.8748	2.77033
K562	NFYB	ENCFF157UUF	ENCFF114PTZ	NFRKB	SMARCC2	8952	698	259	56	20.1946	2.95731e-11	10.5291	0.625559
K562	NFYB	ENCFF157UUF	ENCFF116DIO	NFRKB	ZNF148	8952	698	844	134	65.8079	5.88488e-14	13.2303	1.49687
K562	NFYB	ENCFF157UUF	ENCFF117EWO	NFRKB	CSDE1	8952	698	467	114	36.4126	5.80098e-25	24.2365	1.27346
K562	NFYB	ENCFF157UUF	ENCFF120IDE	NFRKB	RBFOX2	8952	698	2507	451	195.474	3.12584e-55	54.505	5.03798
K562	NFYB	ENCFF157UUF	ENCFF122QSN	NFRKB	HNRNPLL	8952	698	1631	314	127.171	1.71124e-44	43.7667	3.5076
K562	NFYB	ENCFF157UUF	ENCFF126BCK	NFRKB	GMEB1	8952	698	1653	388	128.887	1.355e-75	74.8681	4.33423
K562	NFYB	ENCFF157UUF	ENCFF142CPK	NFRKB	FUS	8952	698	197	27	15.3604	0.00211318	2.67506	0.301609
K562	NFYB	ENCFF157UUF	ENCFF150VTD	NFRKB	USF2	8952	698	1020	104	79.5308	0.00126794	2.8969	1.16175
K562	NFYB	ENCFF157UUF	ENCFF163VUK	NFRKB	ZKSCAN1	8952	698	665	176	51.851	9.59804e-42	41.0178	1.96604
K562	NFYB	ENCFF157UUF	ENCFF168HAG	NFRKB	PBX2	8952	698	1779	249	138.711	1.07793e-17	16.9674	2.7815
K562	NFYB	ENCFF157UUF	ENCFF175IIE	NFRKB	NR2F1	8952	698	868	174	67.6792	1.98878e-27	26.7014	1.9437
K562	NFYB	ENCFF157UUF	ENCFF176NOI	NFRKB	ILK	8952	698	11	2	0.857685	0.156005	0.806862	0.0223414
K562	NFYB	ENCFF157UUF	ENCFF179NDS	NFRKB	BHLHE40	8952	698	1665	279	129.822	2.92385e-30	29.534	3.11662
K562	NFYB	ENCFF157UUF	ENCFF191MPD	NFRKB	SIN3A	8952	698	1094	244	85.3007	9.09127e-45	44.0414	2.72565
K562	NFYB	ENCFF157UUF	ENCFF195ODE	NFRKB	ZHX1	8952	698	290	99	22.6117	1.94472e-32	31.7111	1.1059
K562	NFYB	ENCFF157UUF	ENCFF206YXX	NFRKB	POLR2A_2	8952	698	2119	485	165.221	2.05807e-90	89.6865	5.41778
K562	NFYB	ENCFF157UUF	ENCFF209JJD	NFRKB	RBM39	8952	698	81	27	6.31568	6.78423e-10	9.1685	0.301609
K562	NFYB	ENCFF157UUF	ENCFF225MPC	NFRKB	ARID1B	8952	698	675	115	52.6307	4.16043e-14	13.3809	1.28463
K562	NFYB	ENCFF157UUF	ENCFF226CZE	NFRKB	MCM2	8952	698	10	3	0.779714	0.0362267	1.44097	0.0335121
K562	NFYB	ENCFF157UUF	ENCFF241TBP	NFRKB	SOX6	8952	698	1337	289	104.248	4.25626e-50	49.371	3.22833
K562	NFYB	ENCFF157UUF	ENCFF246HIU	NFRKB	YBX3	8952	698	165	68	12.8653	2.87563e-27	26.5413	0.759607
K562	NFYB	ENCFF157UUF	ENCFF248AOD	NFRKB	ZNF766	8952	698	817	190	63.7026	1.37504e-37	36.8617	2.12243
K562	NFYB	ENCFF157UUF	ENCFF253FON	NFRKB	ZBED1	8952	698	411	108	32.0462	3.83997e-26	25.4157	1.20643
K562	NFYB	ENCFF157UUF	ENCFF253FZN	NFRKB	GATAD2A	8952	698	324	85	25.2627	6.15973e-21	20.2104	0.949508
K562	NFYB	ENCFF157UUF	ENCFF253NXR	NFRKB	ZSCAN29	8952	698	356	96	27.7578	3.26253e-24	23.4864	1.07239
K562	NFYB	ENCFF157UUF	ENCFF254MPF	NFRKB	STAT1_1	8952	698	79	13	6.15974	0.00623577	2.20511	0.145219
K562	NFYB	ENCFF157UUF	ENCFF255EOB	NFRKB	NR2F2	8952	698	769	154	59.96	1.82168e-24	23.7395	1.72029
K562	NFYB	ENCFF157UUF	ENCFF257RYT	NFRKB	MEF2D	8952	698	295	78	23.0016	1.49146e-19	18.8264	0.871314
K562	NFYB	ENCFF157UUF	ENCFF262BVP	NFRKB	TOE1	8952	698	1364	259	106.353	3.72745e-36	35.4286	2.89321
K562	NFYB	ENCFF157UUF	ENCFF265LKN	NFRKB	HINFP	8952	698	226	47	17.6215	3.15104e-09	8.50155	0.525022
K562	NFYB	ENCFF157UUF	ENCFF270QAB	NFRKB	POLR2A_3	8952	698	2363	496	184.246	2.1134e-80	79.675	5.54066
K562	NFYB	ENCFF157UUF	ENCFF273EYJ	NFRKB	POLR2G	8952	698	2355	401	183.623	4.77053e-44	43.3214	4.47945
K562	NFYB	ENCFF157UUF	ENCFF273TYA	NFRKB	ZNF592	8952	698	654	147	50.9933	4.17795e-28	27.379	1.64209
K562	NFYB	ENCFF157UUF	ENCFF280GTU	NFRKB	SIN3B	8952	698	744	228	58.0107	5.22315e-64	63.2821	2.54692
K562	NFYB	ENCFF157UUF	ENCFF284VUQ	NFRKB	IRF1_0	8952	698	3230	492	251.848	2.91544e-41	40.5353	5.49598
K562	NFYB	ENCFF157UUF	ENCFF289BUU	NFRKB	NUFIP1	8952	698	102	36	7.95308	2.48178e-13	12.6052	0.402145
K562	NFYB	ENCFF157UUF	ENCFF290HTJ	NFRKB	STAT1_0	8952	698	77	15	6.0038	0.000896345	3.04752	0.16756
K562	NFYB	ENCFF157UUF	ENCFF292JRY	NFRKB	HNRNPH1	8952	698	15	3	1.16957	0.0827924	1.08201	0.0335121
K562	NFYB	ENCFF157UUF	ENCFF294EHN	NFRKB	SETDB1	8952	698	286	80	22.2998	2.112e-21	20.6753	0.893655
K562	NFYB	ENCFF157UUF	ENCFF294HEI	NFRKB	PRDM10	8952	698	1321	279	103	1.18028e-46	45.928	3.11662
K562	NFYB	ENCFF157UUF	ENCFF294VWT	NFRKB	THRAP3	8952	698	24	9	1.87131	0.000119359	3.92314	0.100536
K562	NFYB	ENCFF157UUF	ENCFF296CNQ	NFRKB	POLR2AphosphoS2	8952	698	671	163	52.3188	1.31062e-34	33.8825	1.82082
K562	NFYB	ENCFF157UUF	ENCFF300XUA	NFRKB	SP1	8952	698	2565	388	199.997	1.92896e-32	31.7147	4.33423
K562	NFYB	ENCFF157UUF	ENCFF308IXJ	NFRKB	MAFF	8952	698	384	78	29.941	1.2347e-13	12.9084	0.871314
K562	NFYB	ENCFF157UUF	ENCFF310AGG	NFRKB	E2F7	8952	698	371	87	28.9274	1.76636e-18	17.7529	0.97185
K562	NFYB	ENCFF157UUF	ENCFF312RFN	NFRKB	TCF7L2	8952	698	222	53	17.3097	3.02601e-12	11.5191	0.592046
K562	NFYB	ENCFF157UUF	ENCFF314ULQ	NFRKB	L3MBTL2	8952	698	2628	445	204.909	4.69054e-48	47.3288	4.97096
K562	NFYB	ENCFF157UUF	ENCFF315YAF	NFRKB	SMAD1	8952	698	815	234	63.5467	9.33941e-61	60.0297	2.61394
K562	NFYB	ENCFF157UUF	ENCFF322DSX	NFRKB	NCOA6	8952	698	148	29	11.5398	7.00678e-06	5.15448	0.32395
K562	NFYB	ENCFF157UUF	ENCFF332DRG	NFRKB	PTTG1	8952	698	42	14	3.2748	7.07863e-06	5.15005	0.15639
K562	NFYB	ENCFF157UUF	ENCFF332ICQ	NFRKB	ARID2	8952	698	79	6	6.15974	0.160288	-0.795099	0.0670241
K562	NFYB	ENCFF157UUF	ENCFF334FMW	NFRKB	USF1	8952	698	2749	246	214.343	0.00273296	2.56337	2.74799
K562	NFYB	ENCFF157UUF	ENCFF337DKJ	NFRKB	JUND	8952	698	2322	432	181.05	1.28537e-56	55.891	4.82574
K562	NFYB	ENCFF157UUF	ENCFF338HQY	NFRKB	DDX20	8952	698	2080	393	162.181	3.02315e-53	52.5195	4.39008
K562	NFYB	ENCFF157UUF	ENCFF344QKL	NFRKB	ZNF274	8952	698	56	12	4.3664	0.00127304	2.89516	0.134048
K562	NFYB	ENCFF157UUF	ENCFF350YXB	NFRKB	MTA3	8952	698	2033	424	158.516	2.58911e-68	67.5868	4.73637
K562	NFYB	ENCFF157UUF	ENCFF356ASJ	NFRKB	E2F5	8952	698	1026	250	79.9987	3.29697e-52	51.4819	2.79267
K562	NFYB	ENCFF157UUF	ENCFF360BTO	NFRKB	AFF1	8952	698	543	188	42.3385	1.019e-60	59.9918	2.10009
K562	NFYB	ENCFF157UUF	ENCFF365NKO	NFRKB	MIER1	8952	698	112	36	8.7328	3.29899e-12	11.4816	0.402145
K562	NFYB	ENCFF157UUF	ENCFF368TYM	NFRKB	KDM5B	8952	698	1661	385	129.511	1.26125e-73	72.8992	4.30071
K562	NFYB	ENCFF157UUF	ENCFF370ENX	NFRKB	NFIC	8952	698	926	200	72.2015	2.85534e-35	34.5443	2.23414
K562	NFYB	ENCFF157UUF	ENCFF379MPS	NFRKB	RBBP5	8952	698	894	214	69.7064	7.13312e-44	43.1467	2.39053
K562	NFYB	ENCFF157UUF	ENCFF380FJL	NFRKB	TBP	8952	698	2571	505	200.464	7.48245e-73	72.126	5.6412
K562	NFYB	ENCFF157UUF	ENCFF384YDT	NFRKB	IRF2	8952	698	787	196	61.3635	1.18761e-42	41.9253	2.18945
K562	NFYB	ENCFF157UUF	ENCFF386WKY	NFRKB	ZNF280A	8952	698	31	3	2.41711	0.209894	0.677999	0.0335121
K562	NFYB	ENCFF157UUF	ENCFF387LTN	NFRKB	MYC_3	8952	698	1137	278	88.6535	4.22559e-58	57.3741	3.10545
K562	NFYB	ENCFF157UUF	ENCFF388AJH	NFRKB	IRF1	8952	698	182	46	14.1908	1.22675e-11	10.9112	0.513852
K562	NFYB	ENCFF157UUF	ENCFF388YOB	NFRKB	ZNF395	8952	698	1005	225	78.3613	1.09851e-41	40.9592	2.5134
K562	NFYB	ENCFF157UUF	ENCFF396DNK	NFRKB	ZFP91	8952	698	377	90	29.3952	1.60985e-19	18.7932	1.00536
K562	NFYB	ENCFF157UUF	ENCFF396GUH	NFRKB	ADNP	8952	698	127	18	9.90237	0.00655267	2.18358	0.201072
K562	NFYB	ENCFF157UUF	ENCFF396NSO	NFRKB	HLTF	8952	698	195	71	15.2044	2.43785e-25	24.613	0.793119
K562	NFYB	ENCFF157UUF	ENCFF398EQF	NFRKB	U2AF2	8952	698	0	0	0	1	0	0
K562	NFYB	ENCFF157UUF	ENCFF404YMX	NFRKB	ETV1	8952	698	948	254	73.9169	2.75793e-60	59.5594	2.83735
K562	NFYB	ENCFF157UUF	ENCFF408FQC	NFRKB	ZBTB33	8952	698	476	37	37.1144	0.0654266	-1.18425	0.413315
K562	NFYB	ENCFF157UUF	ENCFF408SNO	NFRKB	DIDO1	8952	698	566	220	44.1318	2.09179e-79	78.6795	2.45755
K562	NFYB	ENCFF157UUF	ENCFF415YPX	NFRKB	ILF3	8952	698	112	17	8.7328	0.00452828	2.34407	0.189902
K562	NFYB	ENCFF157UUF	ENCFF417LEJ	NFRKB	ZBTB40	8952	698	1286	340	100.271	1.39658e-78	77.8549	3.79803
K562	NFYB	ENCFF157UUF	ENCFF417QAJ	NFRKB	JUN_0	8952	698	290	60	22.6117	3.30892e-11	10.4803	0.670241
K562	NFYB	ENCFF157UUF	ENCFF421KIV	NFRKB	PYGO2	8952	698	78	24	6.08177	2.41398e-08	7.61727	0.268097
K562	NFYB	ENCFF157UUF	ENCFF423EMU	NFRKB	BACH1	8952	698	116	25	9.04468	6.18204e-06	5.20887	0.279267
K562	NFYB	ENCFF157UUF	ENCFF426DUB	NFRKB	JUNB	8952	698	204	34	15.9062	2.98609e-05	4.5249	0.379803
K562	NFYB	ENCFF157UUF	ENCFF433RKB	NFRKB	ZFX	8952	698	920	193	71.7337	1.463e-32	31.8348	2.15594
K562	NFYB	ENCFF157UUF	ENCFF434QZL	NFRKB	ZBTB11	8952	698	532	130	41.4808	3.12275e-28	27.5055	1.45219
K562	NFYB	ENCFF157UUF	ENCFF447QUG	NFRKB	ZNF512	8952	698	27	2	2.10523	0.269948	-0.568721	0.0223414
K562	NFYB	ENCFF157UUF	ENCFF452SPE	NFRKB	FOXJ2	8952	698	719	150	56.0614	1.56881e-25	24.8044	1.6756
K562	NFYB	ENCFF157UUF	ENCFF455TDM	NFRKB	CBX3	8952	698	1458	314	113.682	6.32196e-54	53.1991	3.5076
K562	NFYB	ENCFF157UUF	ENCFF456PQY	NFRKB	CBX8	8952	698	3	0	0.233914	0.79143	-0.101588	0
K562	NFYB	ENCFF157UUF	ENCFF462FRU	NFRKB	PHB2	8952	698	94	18	7.32931	0.000381695	3.41828	0.201072
K562	NFYB	ENCFF157UUF	ENCFF465JKF	NFRKB	MYC	8952	698	2224	452	173.408	1.58921e-69	68.7988	5.04915
K562	NFYB	ENCFF157UUF	ENCFF470MLY	NFRKB	MBD2	8952	698	2937	528	229.002	3.4446e-64	63.4629	5.89812
K562	NFYB	ENCFF157UUF	ENCFF473GCH	NFRKB	FOSL1	8952	698	202	39	15.7502	3.50237e-07	6.45564	0.435657
K562	NFYB	ENCFF157UUF	ENCFF474NLG	NFRKB	HCFC1	8952	698	1895	419	147.756	2.63675e-74	73.5789	4.68052
K562	NFYB	ENCFF157UUF	ENCFF478MPX	NFRKB	SAFB	8952	698	329	50	25.6526	6.80313e-06	5.16729	0.558534
K562	NFYB	ENCFF157UUF	ENCFF481WGW	NFRKB	SKIL	8952	698	1358	309	105.885	6.98791e-58	57.1557	3.45174
K562	NFYB	ENCFF157UUF	ENCFF484CKD	NFRKB	RCOR1	8952	698	331	70	25.8085	3.43973e-13	12.4635	0.781948
K562	NFYB	ENCFF157UUF	ENCFF484DKT	NFRKB	CBX1	8952	698	963	222	75.0865	5.19556e-43	42.2844	2.47989
K562	NFYB	ENCFF157UUF	ENCFF484HCG	NFRKB	SUPT5H	8952	698	1504	393	117.269	4.41364e-89	88.3552	4.39008
K562	NFYB	ENCFF157UUF	ENCFF494ZUY	NFRKB	SNIP1	8952	698	103	34	8.03105	6.37177e-12	11.1957	0.379803
K562	NFYB	ENCFF157UUF	ENCFF495CSO	NFRKB	NCOA4	8952	698	30	9	2.33914	0.000557019	3.25413	0.100536
K562	NFYB	ENCFF157UUF	ENCFF495MHZ	NFRKB	NFE2	8952	698	669	128	52.1629	3.81998e-19	18.4179	1.42985
K562	NFYB	ENCFF157UUF	ENCFF497XOD	NFRKB	MITF	8952	698	1452	156	113.214	2.32756e-05	4.6331	1.74263
K562	NFYB	ENCFF157UUF	ENCFF498DOQ	NFRKB	STAT1_2	8952	698	44	7	3.43074	0.0359198	1.44467	0.0781948
K562	NFYB	ENCFF157UUF	ENCFF502KHR	NFRKB	ELF4	8952	698	1900	470	148.146	2.41079e-98	97.6178	5.25022
K562	NFYB	ENCFF157UUF	ENCFF511OXK	NFRKB	LARP7	8952	698	85	27	6.62757	1.82501e-09	8.73873	0.301609
K562	NFYB	ENCFF157UUF	ENCFF511QHY	NFRKB	ZMYM3	8952	698	80	11	6.23771	0.0272345	1.56488	0.122878
K562	NFYB	ENCFF157UUF	ENCFF517KRT	NFRKB	GABPB1	8952	698	2338	480	182.297	5.36365e-75	74.2705	5.36193
K562	NFYB	ENCFF157UUF	ENCFF517YCC	NFRKB	CUX1	8952	698	205	44	15.9841	3.94369e-09	8.4041	0.49151
K562	NFYB	ENCFF157UUF	ENCFF521CRG	NFRKB	ZFP36	8952	698	420	83	32.748	8.74882e-14	13.0581	0.927167
K562	NFYB	ENCFF157UUF	ENCFF522JRK	NFRKB	ZC3H11A	8952	698	160	57	12.4754	2.81451e-20	19.5506	0.636729
K562	NFYB	ENCFF157UUF	ENCFF522JUV	NFRKB	RBM22	8952	698	421	79	32.826	3.74461e-12	11.4266	0.882484
K562	NFYB	ENCFF157UUF	ENCFF526HLP	NFRKB	DACH1	8952	698	492	83	38.3619	1.6116e-10	9.79274	0.927167
K562	NFYB	ENCFF157UUF	ENCFF529FWJ	NFRKB	ZKSCAN8	8952	698	176	37	13.723	9.70579e-08	7.01297	0.413315
K562	NFYB	ENCFF157UUF	ENCFF542DOG	NFRKB	POLR2AphosphoS5	8952	698	2039	469	158.984	3.61338e-88	87.4421	5.23905
K562	NFYB	ENCFF157UUF	ENCFF544XKC	NFRKB	PKNOX1	8952	698	3439	485	268.144	4.08305e-33	32.389	5.41778
K562	NFYB	ENCFF157UUF	ENCFF545VNY	NFRKB	ETV6	8952	698	250	66	19.4929	8.51651e-17	16.0697	0.737265
K562	NFYB	ENCFF157UUF	ENCFF549GMO	NFRKB	BRCA1	8952	698	1	0	0.0779714	0.924991	-0.0338626	0
K562	NFYB	ENCFF157UUF	ENCFF549KOD	NFRKB	GATAD2B	8952	698	474	84	36.9584	1.30833e-11	10.8833	0.938338
K562	NFYB	ENCFF157UUF	ENCFF549TYR	NFRKB	EP300	8952	698	1149	256	89.5891	8.62803e-47	46.0641	2.8597
K562	NFYB	ENCFF157UUF	ENCFF558DSF	NFRKB	HMBOX1	8952	698	512	98	39.9214	4.03763e-15	14.3939	1.09473
K562	NFYB	ENCFF157UUF	ENCFF561IZB	NFRKB	TRIP13	8952	698	251	37	19.5708	0.000141677	3.8487	0.413315
K562	NFYB	ENCFF157UUF	ENCFF561USY	NFRKB	ZBTB2	8952	698	733	180	57.153	1.3895e-38	37.8571	2.01072
K562	NFYB	ENCFF157UUF	ENCFF573GQX	NFRKB	JUN_1	8952	698	193	30	15.0485	0.000232085	3.63435	0.335121
K562	NFYB	ENCFF157UUF	ENCFF577UJR	NFRKB	MEF2A	8952	698	40	8	3.11886	0.00981613	2.00806	0.0893655
K562	NFYB	ENCFF157UUF	ENCFF580DYE	NFRKB	HDAC3	8952	698	261	65	20.3505	2.00898e-15	14.697	0.726095
K562	NFYB	ENCFF157UUF	ENCFF580QGA	NFRKB	RELA	8952	698	141	53	10.994	5.96544e-20	19.2244	0.592046
K562	NFYB	ENCFF157UUF	ENCFF581YKY	NFRKB	NEUROD1	8952	698	2218	411	172.941	1.47377e-53	52.8316	4.59115
K562	NFYB	ENCFF157UUF	ENCFF581ZZT	NFRKB	ZNF282	8952	698	554	115	43.1962	7.08265e-20	19.1498	1.28463
K562	NFYB	ENCFF157UUF	ENCFF582YPB	NFRKB	CREB3L1	8952	698	1553	386	121.09	1.03081e-81	80.9868	4.31189
K562	NFYB	ENCFF157UUF	ENCFF583DZD	NFRKB	MYNN	8952	698	659	124	51.3832	4.45132e-18	17.3515	1.38517
K562	NFYB	ENCFF157UUF	ENCFF583GKE	NFRKB	CCAR2	8952	698	26	6	2.02726	0.0126968	1.89631	0.0670241
K562	NFYB	ENCFF157UUF	ENCFF588OLK	NFRKB	ZZZ3	8952	698	153	68	11.9296	4.31711e-29	28.3648	0.759607
K562	NFYB	ENCFF157UUF	ENCFF589EVD	NFRKB	ZBTB8A	8952	698	14	4	1.0916	0.0198594	1.70203	0.0446828
K562	NFYB	ENCFF157UUF	ENCFF594LCH	NFRKB	NR2C2	8952	698	79	30	6.15974	3.87322e-12	11.4119	0.335121
K562	NFYB	ENCFF157UUF	ENCFF597DIY	NFRKB	ZMIZ1	8952	698	73	23	5.69191	3.06534e-08	7.51352	0.256926
K562	NFYB	ENCFF157UUF	ENCFF602AXP	NFRKB	ZNF589	8952	698	618	155	48.1863	1.76149e-34	33.7541	1.73146
K562	NFYB	ENCFF157UUF	ENCFF613RNG	NFRKB	MEIS2	8952	698	2014	306	157.034	2.49186e-26	25.6035	3.41823
K562	NFYB	ENCFF157UUF	ENCFF617CAZ	NFRKB	TAF15	8952	698	30	12	2.33914	5.4009e-06	5.26753	0.134048
K562	NFYB	ENCFF157UUF	ENCFF619BDC	NFRKB	TEAD2	8952	698	142	28	11.0719	8.82349e-06	5.05436	0.312779
K562	NFYB	ENCFF157UUF	ENCFF622RBW	NFRKB	SMARCE1	8952	698	489	98	38.128	2.68397e-16	15.5712	1.09473
K562	NFYB	ENCFF157UUF	ENCFF624NUZ	NFRKB	SAFB2	8952	698	2	0	0.155943	0.855608	-0.0677251	0
K562	NFYB	ENCFF157UUF	ENCFF626KTJ	NFRKB	PHF8	8952	698	1055	242	82.2598	2.37278e-46	45.6247	2.70331
K562	NFYB	ENCFF157UUF	ENCFF626MVT	NFRKB	TBL1XR1	8952	698	1010	242	78.7511	2.0785e-49	48.6822	2.70331
K562	NFYB	ENCFF157UUF	ENCFF629BFI	NFRKB	JUN	8952	698	1372	279	106.977	8.60809e-44	43.0651	3.11662
K562	NFYB	ENCFF157UUF	ENCFF632NQI	NFRKB	GATA1	8952	698	472	91	36.8025	2.40291e-14	13.6193	1.01653
K562	NFYB	ENCFF157UUF	ENCFF634AYU	NFRKB	MYC_1	8952	698	778	216	60.6618	5.80334e-54	53.2363	2.41287
K562	NFYB	ENCFF157UUF	ENCFF641LJY	NFRKB	THAP1	8952	698	728	185	56.7632	1.71888e-41	40.7648	2.06658
K562	NFYB	ENCFF157UUF	ENCFF642BNC	NFRKB	CBFA2T2	8952	698	1271	132	99.1017	0.000248221	3.60516	1.47453
K562	NFYB	ENCFF157UUF	ENCFF643TEZ	NFRKB	CDC5L	8952	698	74	26	5.76988	4.77415e-10	9.3211	0.290438
K562	NFYB	ENCFF157UUF	ENCFF648NYF	NFRKB	STAT1_3	8952	698	195	51	15.2044	3.06638e-13	12.5134	0.569705
K562	NFYB	ENCFF157UUF	ENCFF654BMD	NFRKB	ZNF83	8952	698	418	104	32.592	1.57133e-23	22.8037	1.16175
K562	NFYB	ENCFF157UUF	ENCFF659WAF	NFRKB	LEF1	8952	698	684	172	53.3324	3.55827e-38	37.4488	1.92136
K562	NFYB	ENCFF157UUF	ENCFF662YQK	NFRKB	POLR2A_0	8952	698	2114	461	164.832	9.61109e-80	79.0172	5.14969
K562	NFYB	ENCFF157UUF	ENCFF664ZGR	NFRKB	NR2C1	8952	698	907	270	70.7201	6.91141e-73	72.1604	3.01609
K562	NFYB	ENCFF157UUF	ENCFF665FHC	NFRKB	CREB3	8952	698	330	117	25.7306	1.77477e-39	38.7509	1.30697
K562	NFYB	ENCFF157UUF	ENCFF666LZV	NFRKB	BRD9	8952	698	305	130	23.7813	5.91294e-52	51.2282	1.45219
K562	NFYB	ENCFF157UUF	ENCFF670ZCR	NFRKB	MGA	8952	698	1391	255	108.458	2.3119e-33	32.636	2.84853
K562	NFYB	ENCFF157UUF	ENCFF671BFH	NFRKB	THRA	8952	698	30	2	2.33914	0.263759	-0.578793	0.0223414
K562	NFYB	ENCFF157UUF	ENCFF671DOL	NFRKB	UBTF	8952	698	903	172	70.4082	7.65568e-25	24.116	1.92136
K562	NFYB	ENCFF157UUF	ENCFF676NPW	NFRKB	HES1	8952	698	504	102	39.2976	3.76418e-17	16.4243	1.13941
K562	NFYB	ENCFF157UUF	ENCFF676YJE	NFRKB	MYC_2	8952	698	2518	479	196.332	3.04675e-65	64.5162	5.35076
K562	NFYB	ENCFF157UUF	ENCFF679ITJ	NFRKB	MCM3	8952	698	7	1	0.5458	0.316225	0.500004	0.0111707
K562	NFYB	ENCFF157UUF	ENCFF680WBN	NFRKB	RBM25	8952	698	3467	398	270.327	7.71002e-14	13.1129	4.44593
K562	NFYB	ENCFF157UUF	ENCFF682SIY	NFRKB	RBM14	8952	698	97	21	7.56323	2.88295e-05	4.54016	0.234584
K562	NFYB	ENCFF157UUF	ENCFF684MLP	NFRKB	COPS2	8952	698	11	0	0.857685	0.424143	-0.372488	0
K562	NFYB	ENCFF157UUF	ENCFF694BIA	NFRKB	PTBP1	8952	698	157	36	12.2415	1.8841e-08	7.7249	0.402145
K562	NFYB	ENCFF157UUF	ENCFF696KPD	NFRKB	STAT5A	8952	698	409	93	31.8903	8.45715e-19	18.0728	1.03887
K562	NFYB	ENCFF157UUF	ENCFF699ZII	NFRKB	FOXM1	8952	698	1366	280	106.509	1.53907e-44	43.8127	3.12779
K562	NFYB	ENCFF157UUF	ENCFF701MXF	NFRKB	TFDP1	8952	698	1406	291	109.628	5.77887e-47	46.2382	3.25067
K562	NFYB	ENCFF157UUF	ENCFF706ISJ	NFRKB	ZBTB7A	8952	698	1354	192	105.573	1.32511e-14	13.8777	2.14477
K562	NFYB	ENCFF157UUF	ENCFF706LIT	NFRKB	YBX1	8952	698	3	1	0.233914	0.185127	0.732531	0.0111707
K562	NFYB	ENCFF157UUF	ENCFF706SJZ	NFRKB	ZNF384	8952	698	618	105	48.1863	5.57135e-13	12.254	1.17292
K562	NFYB	ENCFF157UUF	ENCFF710IEF	NFRKB	ATF4	8952	698	426	120	33.2158	2.04434e-31	30.6894	1.34048
K562	NFYB	ENCFF157UUF	ENCFF712AXK	NFRKB	NR2F6	8952	698	484	92	37.7382	3.79827e-14	13.4204	1.0277
K562	NFYB	ENCFF157UUF	ENCFF714VIT	NFRKB	STAT2_1	8952	698	248	65	19.3369	1.99947e-16	15.6991	0.726095
K562	NFYB	ENCFF157UUF	ENCFF714XHL	NFRKB	BRD4	8952	698	160	65	12.4754	8.11444e-26	25.0907	0.726095
K562	NFYB	ENCFF157UUF	ENCFF716LRI	NFRKB	RFX5	8952	698	575	91	44.8336	4.94251e-10	9.30605	1.01653
K562	NFYB	ENCFF157UUF	ENCFF717TWA	NFRKB	KLF1	8952	698	712	157	55.5156	4.94073e-29	28.3062	1.7538
K562	NFYB	ENCFF157UUF	ENCFF718NUA	NFRKB	SAP30	8952	698	676	150	52.7087	4.30853e-28	27.3657	1.6756
K562	NFYB	ENCFF157UUF	ENCFF721LDD	NFRKB	ZNF175	8952	698	526	125	41.013	3.378e-26	25.4713	1.39634
K562	NFYB	ENCFF157UUF	ENCFF722XRW	NFRKB	SRSF3	8952	698	23	10	1.79334	1.57772e-05	4.80197	0.111707
K562	NFYB	ENCFF157UUF	ENCFF730RUF	NFRKB	IRF1_3	8952	698	70	8	5.458	0.0832469	1.07963	0.0893655
K562	NFYB	ENCFF157UUF	ENCFF730URE	NFRKB	U2AF1	8952	698	234	39	18.2453	8.94284e-06	5.04852	0.435657
K562	NFYB	ENCFF157UUF	ENCFF732HOE	NFRKB	GATA2	8952	698	327	59	25.4966	5.85363e-09	8.23257	0.659071
K562	NFYB	ENCFF157UUF	ENCFF744SVC	NFRKB	ZNF354B	8952	698	134	24	10.4482	0.000133868	3.87332	0.268097
K562	NFYB	ENCFF157UUF	ENCFF757ODD	NFRKB	SFPQ	8952	698	10	4	0.779714	0.00706163	2.1511	0.0446828
K562	NFYB	ENCFF157UUF	ENCFF768TJI	NFRKB	HNRNPUL1	8952	698	26	8	2.02726	0.0009318	3.03068	0.0893655
K562	NFYB	ENCFF157UUF	ENCFF769GYG	NFRKB	MTA1	8952	698	635	175	49.5118	1.04816e-43	42.9796	1.95487
K562	NFYB	ENCFF157UUF	ENCFF772HOY	NFRKB	ETS2	8952	698	22	6	1.71537	0.0063656	2.19616	0.0670241
K562	NFYB	ENCFF157UUF	ENCFF772QPO	NFRKB	KAT8	8952	698	66	39	5.14611	1.59654e-21	20.7968	0.435657
K562	NFYB	ENCFF157UUF	ENCFF776YPS	NFRKB	NONO	8952	698	511	79	39.8434	1.48848e-08	7.82726	0.882484
K562	NFYB	ENCFF157UUF	ENCFF777CWV	NFRKB	HNRNPK	8952	698	381	43	29.7071	0.00446906	2.34978	0.48034
K562	NFYB	ENCFF157UUF	ENCFF778RMG	NFRKB	GTF2E2	8952	698	780	232	60.8177	7.29923e-63	62.1367	2.5916
K562	NFYB	ENCFF157UUF	ENCFF782GWS	NFRKB	RBM34	8952	698	121	11	9.43454	0.105537	0.976596	0.122878
K562	NFYB	ENCFF157UUF	ENCFF785ACI	NFRKB	PRPF4	8952	698	469	98	36.5686	2.13156e-17	16.6713	1.09473
K562	NFYB	ENCFF157UUF	ENCFF785HXY	NFRKB	TAF9B	8952	698	1088	374	84.8329	8.45488e-118	117.073	4.17784
K562	NFYB	ENCFF157UUF	ENCFF786WZD	NFRKB	DEAF1	8952	698	775	155	60.4278	1.47234e-24	23.832	1.73146
K562	NFYB	ENCFF157UUF	ENCFF798URE	NFRKB	SRSF1	8952	698	94	25	7.32931	1.79001e-07	6.74715	0.279267
K562	NFYB	ENCFF157UUF	ENCFF801YZV	NFRKB	POLR2H	8952	698	1563	415	121.869	5.66277e-96	95.247	4.63584
K562	NFYB	ENCFF157UUF	ENCFF802XZN	NFRKB	KLF13	8952	698	655	124	51.0713	2.85804e-18	17.5439	1.38517
K562	NFYB	ENCFF157UUF	ENCFF803LEC	NFRKB	XRCC3	8952	698	7	0	0.5458	0.579378	-0.237038	0
K562	NFYB	ENCFF157UUF	ENCFF806BDC	NFRKB	EHMT2	8952	698	463	129	36.1008	3.50346e-33	32.4555	1.44102
K562	NFYB	ENCFF157UUF	ENCFF809OEX	NFRKB	ZC3H8	8952	698	273	103	21.2862	3.57977e-37	36.4461	1.15058
K562	NFYB	ENCFF157UUF	ENCFF809YFY	NFRKB	FOXA1	8952	698	17	0	1.32551	0.265666	-0.575663	0
K562	NFYB	ENCFF157UUF	ENCFF812QPN	NFRKB	MAFK	8952	698	603	135	47.0168	8.03828e-26	25.0948	1.50804
K562	NFYB	ENCFF157UUF	ENCFF815TTY	NFRKB	ZNF584	8952	698	348	91	27.134	3.42518e-22	21.4653	1.01653
K562	NFYB	ENCFF157UUF	ENCFF820EVZ	NFRKB	EWSR1	8952	698	10	2	0.779714	0.139385	0.855785	0.0223414
K562	NFYB	ENCFF157UUF	ENCFF822FWM	NFRKB	TAF1	8952	698	2161	480	168.496	2.05143e-85	84.6879	5.36193
K562	NFYB	ENCFF157UUF	ENCFF833FCO	NFRKB	GABPA	8952	698	1778	354	138.633	5.4043e-53	52.2673	3.95442
K562	NFYB	ENCFF157UUF	ENCFF834WGJ	NFRKB	ZNF507	8952	698	2	0	0.155943	0.855608	-0.0677251	0
K562	NFYB	ENCFF157UUF	ENCFF835KAT	NFRKB	ARID3A	8952	698	570	121	44.4437	1.49693e-21	20.8248	1.35165
K562	NFYB	ENCFF157UUF	ENCFF835YLR	NFRKB	ID3	8952	698	578	165	45.0675	3.80679e-43	42.4194	1.84316
K562	NFYB	ENCFF157UUF	ENCFF836VRV	NFRKB	AGO1	8952	698	401	61	31.2665	8.23144e-07	6.08452	0.681412
K562	NFYB	ENCFF157UUF	ENCFF841YFF	NFRKB	STAT2_0	8952	698	112	16	8.7328	0.00881513	2.05477	0.178731
K562	NFYB	ENCFF157UUF	ENCFF844HBQ	NFRKB	KLF16	8952	698	524	84	40.857	1.20792e-09	8.91796	0.938338
K562	NFYB	ENCFF157UUF	ENCFF853TZC	NFRKB	ZNF197	8952	698	375	108	29.2393	3.19036e-29	28.4962	1.20643
K562	NFYB	ENCFF157UUF	ENCFF853ZMA	NFRKB	POLR2A_1	8952	698	2334	472	181.985	7.11425e-72	71.1479	5.27256
K562	NFYB	ENCFF157UUF	ENCFF859FVX	NFRKB	CHAMP1	8952	698	684	140	53.3324	3.07404e-23	22.5123	1.5639
K562	NFYB	ENCFF157UUF	ENCFF859NPS	NFRKB	NR4A1	8952	698	419	113	32.67	3.64698e-28	27.4381	1.26229
K562	NFYB	ENCFF157UUF	ENCFF861YKK	NFRKB	RBM17	8952	698	0	0	0	1	0	0
K562	NFYB	ENCFF157UUF	ENCFF868QLL	NFRKB	ATF7	8952	698	2939	532	229.158	1.46999e-65	64.8327	5.94281
K562	NFYB	ENCFF157UUF	ENCFF872JJJ	NFRKB	POLR2B	8952	698	1396	393	108.848	3.83286e-98	97.4165	4.39008
K562	NFYB	ENCFF157UUF	ENCFF874QUM	NFRKB	CC2D1A	8952	698	1405	252	109.55	1.24336e-31	30.9054	2.81501
K562	NFYB	ENCFF157UUF	ENCFF877ANE	NFRKB	MYBL2	8952	698	512	130	39.9214	1.01946e-29	28.9916	1.45219
K562	NFYB	ENCFF157UUF	ENCFF881QBT	NFRKB	PML	8952	698	1497	381	116.723	2.18158e-83	82.6612	4.25603
K562	NFYB	ENCFF157UUF	ENCFF881XQF	NFRKB	PCBP2	8952	698	37	2	2.88494	0.23245	-0.63367	0.0223414
K562	NFYB	ENCFF157UUF	ENCFF883WYX	NFRKB	FIP1L1	8952	698	674	121	52.5527	2.88727e-16	15.5395	1.35165
K562	NFYB	ENCFF157UUF	ENCFF891MVM	NFRKB	ZNF263	8952	698	94	15	7.32931	0.00474645	2.32363	0.16756
K562	NFYB	ENCFF157UUF	ENCFF906PGD	NFRKB	NKRF	8952	698	538	155	41.9486	4.19684e-41	40.3771	1.73146
K562	NFYB	ENCFF157UUF	ENCFF908UIY	NFRKB	IRF1_2	8952	698	1228	338	95.7489	2.47753e-82	81.606	3.77569
K562	NFYB	ENCFF157UUF	ENCFF909LKK	NFRKB	IRF1_1	8952	698	1104	290	86.0804	9.06972e-67	66.0424	3.2395
K562	NFYB	ENCFF157UUF	ENCFF920RYJ	NFRKB	MCM5	8952	698	1	0	0.0779714	0.924991	-0.0338626	0
K562	NFYB	ENCFF157UUF	ENCFF921WMN	NFRKB	ZNF318	8952	698	328	100	25.5746	5.05824e-29	28.296	1.11707
K562	NFYB	ENCFF157UUF	ENCFF925ANU	NFRKB	EP400	8952	698	1839	492	143.389	1.63712e-114	113.786	5.49598
K562	NFYB	ENCFF157UUF	ENCFF925DJG	NFRKB	E2F8	8952	698	1153	320	89.901	6.84909e-79	78.1644	3.57462
K562	NFYB	ENCFF157UUF	ENCFF925MHB	NFRKB	CEBPZ	8952	698	593	114	46.237	2.10344e-17	16.6771	1.27346
K562	NFYB	ENCFF157UUF	ENCFF927JBT	NFRKB	MAFG	8952	698	569	69	44.3657	0.000139697	3.85481	0.770777
K562	NFYB	ENCFF157UUF	ENCFF939ZFS	NFRKB	HDAC8	8952	698	232	75	18.0894	1.1377e-23	22.944	0.837802
K562	NFYB	ENCFF157UUF	ENCFF941RVL	NFRKB	PCBP1	8952	698	622	92	48.4982	8.50152e-09	8.0705	1.0277
K562	NFYB	ENCFF157UUF	ENCFF944GJH	NFRKB	SMARCB1	8952	698	77	13	6.0038	0.00522207	2.28216	0.145219
K562	NFYB	ENCFF157UUF	ENCFF948TXN	NFRKB	CREM	8952	698	3223	541	251.302	7.84674e-57	56.1053	6.04334
K562	NFYB	ENCFF157UUF	ENCFF948YVM	NFRKB	PHF20	8952	698	727	255	56.6852	9.80753e-83	82.0084	2.84853
K562	NFYB	ENCFF157UUF	ENCFF954NAJ	NFRKB	NR0B1	8952	698	0	0	0	1	0	0
K562	NFYB	ENCFF157UUF	ENCFF958KNK	NFRKB	ATF3	8952	698	1033	187	80.5445	1.95947e-24	23.7079	2.08892
K562	NFYB	ENCFF157UUF	ENCFF962FQM	NFRKB	CTCFL	8952	698	434	80	33.8396	6.35231e-12	11.1971	0.893655
K562	NFYB	ENCFF157UUF	ENCFF962VSZ	NFRKB	KHSRP	8952	698	308	89	24.0152	1.644e-24	23.7841	0.994191
K562	NFYB	ENCFF157UUF	ENCFF968KBN	NFRKB	ATF2	8952	698	826	181	64.4044	7.63081e-33	32.1174	2.02189
K562	NFYB	ENCFF157UUF	ENCFF970LCB	NFRKB	MXI1	8952	698	1084	196	84.521	1.8715e-25	24.7278	2.18945
K562	NFYB	ENCFF157UUF	ENCFF971VJZ	NFRKB	RBM15	8952	698	15	4	1.16957	0.0242079	1.61604	0.0446828
K562	NFYB	ENCFF157UUF	ENCFF975IRM	NFRKB	RB1	8952	698	1520	277	118.517	1.19648e-35	34.9221	3.09428
K562	NFYB	ENCFF157UUF	ENCFF985TSH	NFRKB	SREBF1	8952	698	462	102	36.0228	1.39144e-19	18.8565	1.13941
K562	NFYB	ENCFF157UUF	ENCFF986MHU	NFRKB	NFXL1	8952	698	52	20	4.05451	1.02754e-08	7.9882	0.223414
K562	NFYB	ENCFF157UUF	ENCFF990CFV	NFRKB	POU5F1	8952	698	302	80	23.5474	4.72243e-20	19.3258	0.893655
K562	NFYB	ENCFF157UUF	ENCFF993GXU	NFRKB	CBFA2T3	8952	698	635	98	49.5118	4.02162e-10	9.3956	1.09473
K562	NFYB	ENCFF157UUF	ENCFF995NIE	NFRKB	SMARCA5	8952	698	88	23	6.86148	7.0019e-07	6.15478	0.256926
K562	NFYB	ENCFF157UUF	ENCFF996IVU	NFRKB	ZNF830	8952	698	80	25	6.23771	9.46202e-09	8.02402	0.279267
K562	NFYB	ENCFF157UUF	ENCFF996ZGL	NFRKB	C11orf30	8952	698	1723	389	134.345	1.9438e-71	70.7113	4.3454
K562	NFYB	ENCFF157UUF	ENCFF998HOR	NFRKB	HDAC6	8952	698	85	20	6.62757	1.45427e-05	4.83736	0.223414
K562	NFYB	ENCFF157UUF	ENCFF998KKJ	NFRKB	XRCC5	8952	698	805	177	62.767	2.48113e-32	31.6054	1.97721
K562	NFYB	ENCFF157UUF	ENCFF002CVR	NFRKB	BRF1	8952	698	10	2	0.779714	0.139385	0.855785	0.0223414
K562	NFYB	ENCFF157UUF	ENCFF002CXT	NFRKB	POLR3G	8952	698	5	1	0.389857	0.263993	0.578407	0.0111707
K562	NFYB	ENCFF157UUF	ENCFF002CXZ	NFRKB	SIRT6	8952	698	107	20	8.34294	0.000261195	3.58303	0.223414
K562	NFYB	ENCFF157UUF	ENCFF813LOW_ENCFF429XKT	NFRKB	CEBPB	8952	698	594	122	46.315	1.28578e-20	19.8908	1.36282
K562	NFYB	ENCFF157UUF	ENCFF002DDJ_ENCFF002DBD	NFRKB	CTCF	8952	698	445	54	34.6973	0.000554366	3.2562	0.603217
K562	NFYB	ENCFF157UUF	ENCFF774QKS_ENCFF823SYE	NFRKB	DPF2	8952	698	347	77	27.0561	2.35597e-15	14.6278	0.860143
K562	NFYB	ENCFF157UUF	ENCFF417DTI_ENCFF917COW	NFRKB	E2F6	8952	698	1561	283	121.713	5.19937e-36	35.284	3.1613
K562	NFYB	ENCFF157UUF	ENCFF838COI_ENCFF738WCE	NFRKB	KDM1A	8952	698	357	49	27.8358	8.17597e-05	4.08746	0.547364
K562	NFYB	ENCFF157UUF	ENCFF799HIG_ENCFF422NGZ	NFRKB	MAX	8952	698	2485	424	193.759	1.18965e-46	45.9246	4.73637
K562	NFYB	ENCFF157UUF	ENCFF973OME_ENCFF059ONJ	NFRKB	MNT	8952	698	1653	385	128.887	3.66812e-74	73.4356	4.30071
K562	NFYB	ENCFF157UUF	ENCFF165BCW_ENCFF366UBB	NFRKB	NCOR1	8952	698	450	106	35.0871	3.07776e-22	21.5118	1.18409
K562	NFYB	ENCFF157UUF	ENCFF144PPR_ENCFF493ABN	NFRKB	NRF1	8952	698	1920	302	149.705	2.89051e-28	27.539	3.37355
K562	NFYB	ENCFF157UUF	ENCFF237UAN_ENCFF010UHD	NFRKB	RFX1	8952	698	750	95	58.4786	2.84228e-06	5.54633	1.06122
K562	NFYB	ENCFF157UUF	ENCFF033EBX_ENCFF002CMM	NFRKB	SIX5	8952	698	637	154	49.6678	1.36504e-32	31.8649	1.72029
K562	NFYB	ENCFF157UUF	ENCFF284LRP_ENCFF482CEV	NFRKB	TAL1	8952	698	296	42	23.0795	0.000121491	3.91546	0.469169
K562	NFYB	ENCFF157UUF	ENCFF049CRW_ENCFF646VQW	NFRKB	TRIM24	8952	698	277	52	21.5981	1.26769e-08	7.89699	0.580876
K562	NFYB	ENCFF157UUF	ENCFF926FUM_ENCFF328XKC	NFRKB	YY1	8952	698	1295	383	100.973	1.09001e-101	100.963	4.27837
K562	NFYB	ENCFF167HYX	ENCFF134CUM	GTF2A2	PHF21A	8952	175	549	32	10.7322	7.96098e-08	7.09903	0.357462
K562	NFYB	ENCFF167HYX	ENCFF137IBM	GTF2A2	SRSF9	8952	175	0	0	0	1	0	0
K562	NFYB	ENCFF167HYX	ENCFF152VMJ	GTF2A2	CTBP1	8952	175	2152	81	42.0688	3.21599e-08	7.49269	0.904826
K562	NFYB	ENCFF167HYX	ENCFF157UUF	GTF2A2	NFRKB	8952	175	698	51	13.645	5.8486e-15	14.2329	0.569705
K562	NFYB	ENCFF167HYX	ENCFF167HYX	GTF2A2	GTF2A2	8952	175	175	175	3.42102	8.72233e-227	226.059	1.95487
K562	NFYB	ENCFF167HYX	ENCFF173NRW	GTF2A2	ZNF644	8952	175	389	31	7.60445	1.24596e-10	9.9045	0.346291
K562	NFYB	ENCFF167HYX	ENCFF175IUO	GTF2A2	NFE2L1	8952	175	58	0	1.13382	0.3218	-0.492414	0
K562	NFYB	ENCFF167HYX	ENCFF178MOP	GTF2A2	SMAD5	8952	175	2109	113	41.2282	1.83341e-20	19.7367	1.26229
K562	NFYB	ENCFF167HYX	ENCFF186QUP	GTF2A2	VEZF1	8952	175	2580	92	50.4357	4.4996e-08	7.34683	1.0277
K562	NFYB	ENCFF167HYX	ENCFF192BTP	GTF2A2	JUN_2	8952	175	185	6	3.61651	0.0835171	1.07822	0.0670241
K562	NFYB	ENCFF167HYX	ENCFF196DHR	GTF2A2	IRF9	8952	175	162	5	3.16689	0.111846	0.951379	0.0558534
K562	NFYB	ENCFF167HYX	ENCFF209HKW	GTF2A2	RLF	8952	175	270	26	5.27815	7.70255e-11	10.1134	0.290438
K562	NFYB	ENCFF167HYX	ENCFF209MQX	GTF2A2	TEAD4	8952	175	1125	58	21.9923	8.49936e-11	10.0706	0.6479
K562	NFYB	ENCFF167HYX	ENCFF213EPU	GTF2A2	ESRRA	8952	175	1586	78	31.0042	6.48436e-13	12.1881	0.871314
K562	NFYB	ENCFF167HYX	ENCFF225TLP	GTF2A2	E2F4	8952	175	1863	90	36.4192	3.39755e-14	13.4688	1.00536
K562	NFYB	ENCFF167HYX	ENCFF235ZZP	GTF2A2	ASH1L	8952	175	2325	79	45.4507	1.79925e-06	5.74491	0.882484
K562	NFYB	ENCFF167HYX	ENCFF249EZR	GTF2A2	TCF7	8952	175	387	31	7.56535	1.1043e-10	9.95691	0.346291
K562	NFYB	ENCFF167HYX	ENCFF002CMJ	GTF2A2	SPI1	8952	175	872	28	17.0465	0.00396676	2.40156	0.312779
K562	NFYB	ENCFF167HYX	ENCFF002CVM	GTF2A2	ATF1	8952	175	1593	50	31.1411	0.000456258	3.34079	0.558534
K562	NFYB	ENCFF167HYX	ENCFF002CVP	GTF2A2	BDP1	8952	175	13	0	0.254133	0.775589	-0.110369	0
K562	NFYB	ENCFF167HYX	ENCFF002CVS	GTF2A2	BRF2	8952	175	7	0	0.136841	0.872109	-0.0594293	0
K562	NFYB	ENCFF167HYX	ENCFF002CVU	GTF2A2	CCNT2	8952	175	1787	81	34.9335	1.16947e-11	10.932	0.904826
K562	NFYB	ENCFF167HYX	ENCFF002CVW	GTF2A2	FOS	8952	175	3625	114	70.8641	5.85131e-07	6.23275	1.27346
K562	NFYB	ENCFF167HYX	ENCFF002CWR	GTF2A2	GTF2B	8952	175	606	100	11.8465	1.75461e-56	55.7558	1.11707
K562	NFYB	ENCFF167HYX	ENCFF002CWT	GTF2A2	HMGN3	8952	175	1513	76	29.5772	4.69991e-13	12.3279	0.848972
K562	NFYB	ENCFF167HYX	ENCFF002CXG	GTF2A2	NELFE	8952	175	74	34	1.4466	2.25669e-34	33.6465	0.379803
K562	NFYB	ENCFF167HYX	ENCFF002CXU	GTF2A2	RAD21	8952	175	149	2	2.91276	0.230454	-0.637416	0.0223414
K562	NFYB	ENCFF167HYX	ENCFF002CXW	GTF2A2	POLR3A	8952	175	16	0	0.312779	0.731411	-0.135838	0
K562	NFYB	ENCFF167HYX	ENCFF002CYL	GTF2A2	GTF3C2	8952	175	36	0	0.703753	0.494725	-0.305636	0
K562	NFYB	ENCFF167HYX	ENCFF007DKB	GTF2A2	PTRF	8952	175	51	4	0.996984	0.01519	1.81844	0.0446828
K562	NFYB	ENCFF167HYX	ENCFF010MMQ	GTF2A2	ARHGAP35	8952	175	85	7	1.66164	0.00131731	2.88031	0.0781948
K562	NFYB	ENCFF167HYX	ENCFF010STZ	GTF2A2	HNRNPL	8952	175	398	35	7.78038	6.19193e-13	12.2082	0.390974
K562	NFYB	ENCFF167HYX	ENCFF011KRN	GTF2A2	SMAD2	8952	175	14	2	0.273682	0.0284842	1.5454	0.0223414
K562	NFYB	ENCFF167HYX	ENCFF012VES	GTF2A2	NFYA	8952	175	3615	111	70.6686	2.12279e-06	5.67309	1.23995
K562	NFYB	ENCFF167HYX	ENCFF019PEL	GTF2A2	ELK1	8952	175	476	29	9.30518	1.27437e-07	6.89471	0.32395
K562	NFYB	ENCFF167HYX	ENCFF033KXY	GTF2A2	SNRNP70	8952	175	3	0	0.0586461	0.94304	-0.0254697	0
K562	NFYB	ENCFF167HYX	ENCFF034CQR	GTF2A2	TAF7	8952	175	37	14	0.723302	5.96955e-14	13.2241	0.15639
K562	NFYB	ENCFF167HYX	ENCFF034PQD	GTF2A2	DNMT1	8952	175	43	4	0.840594	0.00897571	2.04693	0.0446828
K562	NFYB	ENCFF167HYX	ENCFF036YVI	GTF2A2	TSC22D4	8952	175	8	1	0.15639	0.133748	0.873711	0.0111707
K562	NFYB	ENCFF167HYX	ENCFF041YQC	GTF2A2	SMC3	8952	175	438	29	8.56233	2.39915e-08	7.61994	0.32395
K562	NFYB	ENCFF167HYX	ENCFF042RAK	GTF2A2	KDM4B	8952	175	695	50	13.5863	1.86891e-14	13.7284	0.558534
K562	NFYB	ENCFF167HYX	ENCFF048OIZ	GTF2A2	BMI1	8952	175	278	9	5.43454	0.0497177	1.30349	0.100536
K562	NFYB	ENCFF167HYX	ENCFF057ZUY	GTF2A2	BCOR	8952	175	382	29	7.46761	1.357e-09	8.86742	0.32395
K562	NFYB	ENCFF167HYX	ENCFF059WVE	GTF2A2	SRSF7	8952	175	3	0	0.0586461	0.94304	-0.0254697	0
K562	NFYB	ENCFF167HYX	ENCFF062ARS	GTF2A2	CBX5	8952	175	211	14	4.12478	7.65297e-05	4.11617	0.15639
K562	NFYB	ENCFF167HYX	ENCFF074EZL	GTF2A2	NBN	8952	175	791	51	15.463	5.59585e-13	12.2521	0.569705
K562	NFYB	ENCFF167HYX	ENCFF076YZO	GTF2A2	ETS1	8952	175	976	57	19.0795	1.25454e-12	11.9015	0.636729
K562	NFYB	ENCFF167HYX	ENCFF077UYM	GTF2A2	JUN_3	8952	175	495	32	9.67661	8.32668e-09	8.07953	0.357462
K562	NFYB	ENCFF167HYX	ENCFF083YCQ	GTF2A2	E4F1	8952	175	2631	102	51.4326	1.6847e-10	9.77348	1.13941
K562	NFYB	ENCFF167HYX	ENCFF096XMD	GTF2A2	RAD51	8952	175	2127	44	41.5801	0.0560216	1.25164	0.49151
K562	NFYB	ENCFF167HYX	ENCFF099SDW	GTF2A2	MYC_0	8952	175	1616	78	31.5907	1.55578e-12	11.8081	0.871314
K562	NFYB	ENCFF167HYX	ENCFF106DAY	GTF2A2	E2F1	8952	175	2426	87	47.4252	7.80654e-08	7.10754	0.97185
K562	NFYB	ENCFF167HYX	ENCFF113PMT	GTF2A2	NFYB	8952	175	8952	175	175	0.0301428	1.52082	1.95487
K562	NFYB	ENCFF167HYX	ENCFF114IWY	GTF2A2	ZNF143	8952	175	1419	57	27.7396	3.99777e-07	6.39818	0.636729
K562	NFYB	ENCFF167HYX	ENCFF114PTZ	GTF2A2	SMARCC2	8952	175	259	8	5.06311	0.0677546	1.16906	0.0893655
K562	NFYB	ENCFF167HYX	ENCFF116DIO	GTF2A2	ZNF148	8952	175	844	38	16.4991	2.3961e-06	5.6205	0.424486
K562	NFYB	ENCFF167HYX	ENCFF117EWO	GTF2A2	CSDE1	8952	175	467	40	9.12924	3.47511e-14	13.459	0.446828
K562	NFYB	ENCFF167HYX	ENCFF120IDE	GTF2A2	RBFOX2	8952	175	2507	123	49.0086	3.42677e-19	18.4651	1.37399
K562	NFYB	ENCFF167HYX	ENCFF122QSN	GTF2A2	HNRNPLL	8952	175	1631	83	31.8839	2.25605e-14	13.6467	0.927167
K562	NFYB	ENCFF167HYX	ENCFF126BCK	GTF2A2	GMEB1	8952	175	1653	75	32.314	5.96905e-11	10.2241	0.837802
K562	NFYB	ENCFF167HYX	ENCFF142CPK	GTF2A2	FUS	8952	175	197	17	3.85109	5.38708e-07	6.26865	0.189902
K562	NFYB	ENCFF167HYX	ENCFF150VTD	GTF2A2	USF2	8952	175	1020	17	19.9397	0.0766386	-1.11555	0.189902
K562	NFYB	ENCFF167HYX	ENCFF163VUK	GTF2A2	ZKSCAN1	8952	175	665	52	12.9999	2.35739e-16	15.6276	0.580876
K562	NFYB	ENCFF167HYX	ENCFF168HAG	GTF2A2	PBX2	8952	175	1779	52	34.7771	0.00137124	2.86289	0.580876
K562	NFYB	ENCFF167HYX	ENCFF175IIE	GTF2A2	NR2F1	8952	175	868	24	16.9683	0.0223548	1.65063	0.268097
K562	NFYB	ENCFF167HYX	ENCFF176NOI	GTF2A2	ILK	8952	175	11	0	0.215036	0.806513	-0.0933888	0
K562	NFYB	ENCFF167HYX	ENCFF179NDS	GTF2A2	BHLHE40	8952	175	1665	63	32.5486	7.18817e-07	6.14338	0.703753
K562	NFYB	ENCFF167HYX	ENCFF191MPD	GTF2A2	SIN3A	8952	175	1094	57	21.3863	8.35649e-11	10.078	0.636729
K562	NFYB	ENCFF167HYX	ENCFF195ODE	GTF2A2	ZHX1	8952	175	290	30	5.66912	5.24505e-13	12.2803	0.335121
K562	NFYB	ENCFF167HYX	ENCFF206YXX	GTF2A2	POLR2A_2	8952	175	2119	121	41.4237	6.14972e-24	23.2111	1.35165
K562	NFYB	ENCFF167HYX	ENCFF209JJD	GTF2A2	RBM39	8952	175	81	14	1.58345	1.46674e-09	8.83365	0.15639
K562	NFYB	ENCFF167HYX	ENCFF225MPC	GTF2A2	ARID1B	8952	175	675	35	13.1954	2.95019e-07	6.53015	0.390974
K562	NFYB	ENCFF167HYX	ENCFF226CZE	GTF2A2	MCM2	8952	175	10	0	0.195487	0.822434	-0.0848989	0
K562	NFYB	ENCFF167HYX	ENCFF241TBP	GTF2A2	SOX6	8952	175	1337	79	26.1366	4.57167e-17	16.3399	0.882484
K562	NFYB	ENCFF167HYX	ENCFF246HIU	GTF2A2	YBX3	8952	175	165	5	3.22554	0.11561	0.937004	0.0558534
K562	NFYB	ENCFF167HYX	ENCFF248AOD	GTF2A2	ZNF766	8952	175	817	41	15.9713	7.52088e-08	7.12373	0.457998
K562	NFYB	ENCFF167HYX	ENCFF253FON	GTF2A2	ZBED1	8952	175	411	41	8.03452	1.22907e-16	15.9104	0.457998
K562	NFYB	ENCFF167HYX	ENCFF253FZN	GTF2A2	GATAD2A	8952	175	324	23	6.33378	1.88377e-07	6.72497	0.256926
K562	NFYB	ENCFF167HYX	ENCFF253NXR	GTF2A2	ZSCAN29	8952	175	356	24	6.95934	2.5499e-07	6.59348	0.268097
K562	NFYB	ENCFF167HYX	ENCFF254MPF	GTF2A2	STAT1_1	8952	175	79	5	1.54435	0.0156258	1.80616	0.0558534
K562	NFYB	ENCFF167HYX	ENCFF255EOB	GTF2A2	NR2F2	8952	175	769	27	15.033	0.00163865	2.78552	0.301609
K562	NFYB	ENCFF167HYX	ENCFF257RYT	GTF2A2	MEF2D	8952	175	295	25	5.76687	2.12978e-09	8.67166	0.279267
K562	NFYB	ENCFF167HYX	ENCFF262BVP	GTF2A2	TOE1	8952	175	1364	65	26.6644	1.54545e-10	9.81094	0.726095
K562	NFYB	ENCFF167HYX	ENCFF265LKN	GTF2A2	HINFP	8952	175	226	14	4.41801	0.000149295	3.82595	0.15639
K562	NFYB	ENCFF167HYX	ENCFF270QAB	GTF2A2	POLR2A_3	8952	175	2363	132	46.1936	4.11742e-25	24.3854	1.47453
K562	NFYB	ENCFF167HYX	ENCFF273EYJ	GTF2A2	POLR2G	8952	175	2355	112	46.0372	9.52874e-17	16.021	1.25112
K562	NFYB	ENCFF167HYX	ENCFF273TYA	GTF2A2	ZNF592	8952	175	654	29	12.7849	3.93773e-05	4.40475	0.32395
K562	NFYB	ENCFF167HYX	ENCFF280GTU	GTF2A2	SIN3B	8952	175	744	50	14.5442	2.16267e-13	12.665	0.558534
K562	NFYB	ENCFF167HYX	ENCFF284VUQ	GTF2A2	IRF1_0	8952	175	3230	123	63.1423	8.56285e-12	11.0674	1.37399
K562	NFYB	ENCFF167HYX	ENCFF289BUU	GTF2A2	NUFIP1	8952	175	102	5	1.99397	0.0357635	1.44656	0.0558534
K562	NFYB	ENCFF167HYX	ENCFF290HTJ	GTF2A2	STAT1_0	8952	175	77	1	1.50525	0.334108	-0.476113	0.0111707
K562	NFYB	ENCFF167HYX	ENCFF292JRY	GTF2A2	HNRNPH1	8952	175	15	3	0.293231	0.00313421	2.50387	0.0335121
K562	NFYB	ENCFF167HYX	ENCFF294EHN	GTF2A2	SETDB1	8952	175	286	17	5.59093	5.34626e-05	4.27195	0.189902
K562	NFYB	ENCFF167HYX	ENCFF294HEI	GTF2A2	PRDM10	8952	175	1321	52	25.8238	2.0104e-06	5.69672	0.580876
K562	NFYB	ENCFF167HYX	ENCFF294VWT	GTF2A2	THRAP3	8952	175	24	4	0.469169	0.00126284	2.89865	0.0446828
K562	NFYB	ENCFF167HYX	ENCFF296CNQ	GTF2A2	POLR2AphosphoS2	8952	175	671	62	13.1172	1.29269e-22	21.8885	0.692583
K562	NFYB	ENCFF167HYX	ENCFF300XUA	GTF2A2	SP1	8952	175	2565	100	50.1424	1.87911e-10	9.72605	1.11707
K562	NFYB	ENCFF167HYX	ENCFF308IXJ	GTF2A2	MAFF	8952	175	384	12	7.5067	0.0367226	1.43507	0.134048
K562	NFYB	ENCFF167HYX	ENCFF310AGG	GTF2A2	E2F7	8952	175	371	19	7.25257	0.000130167	3.8855	0.212243
K562	NFYB	ENCFF167HYX	ENCFF312RFN	GTF2A2	TCF7L2	8952	175	222	12	4.33981	0.00121495	2.91544	0.134048
K562	NFYB	ENCFF167HYX	ENCFF314ULQ	GTF2A2	L3MBTL2	8952	175	2628	91	51.374	1.71879e-07	6.76478	1.01653
K562	NFYB	ENCFF167HYX	ENCFF315YAF	GTF2A2	SMAD1	8952	175	815	73	15.9322	1.5723e-25	24.8035	0.81546
K562	NFYB	ENCFF167HYX	ENCFF322DSX	GTF2A2	NCOA6	8952	175	148	9	2.89321	0.00216845	2.66385	0.100536
K562	NFYB	ENCFF167HYX	ENCFF332DRG	GTF2A2	PTTG1	8952	175	42	4	0.821046	0.00833071	2.07932	0.0446828
K562	NFYB	ENCFF167HYX	ENCFF332ICQ	GTF2A2	ARID2	8952	175	79	1	1.54435	0.329643	-0.481957	0.0111707
K562	NFYB	ENCFF167HYX	ENCFF334FMW	GTF2A2	USF1	8952	175	2749	50	53.7394	0.0492994	-1.30716	0.558534
K562	NFYB	ENCFF167HYX	ENCFF337DKJ	GTF2A2	JUND	8952	175	2322	93	45.3921	2.10075e-10	9.67762	1.03887
K562	NFYB	ENCFF167HYX	ENCFF338HQY	GTF2A2	DDX20	8952	175	2080	75	40.6613	4.31525e-07	6.36499	0.837802
K562	NFYB	ENCFF167HYX	ENCFF344QKL	GTF2A2	ZNF274	8952	175	56	2	1.09473	0.200515	0.697852	0.0223414
K562	NFYB	ENCFF167HYX	ENCFF350YXB	GTF2A2	MTA3	8952	175	2033	149	39.7425	2.80731e-40	39.5517	1.66443
K562	NFYB	ENCFF167HYX	ENCFF356ASJ	GTF2A2	E2F5	8952	175	1026	53	20.057	4.76987e-10	9.32149	0.592046
K562	NFYB	ENCFF167HYX	ENCFF360BTO	GTF2A2	AFF1	8952	175	543	44	10.6149	1.27577e-14	13.8942	0.49151
K562	NFYB	ENCFF167HYX	ENCFF365NKO	GTF2A2	MIER1	8952	175	112	8	2.18945	0.00146656	2.8337	0.0893655
K562	NFYB	ENCFF167HYX	ENCFF368TYM	GTF2A2	KDM5B	8952	175	1661	110	32.4704	9.14123e-27	26.039	1.22878
K562	NFYB	ENCFF167HYX	ENCFF370ENX	GTF2A2	NFIC	8952	175	926	67	18.1021	6.98633e-19	18.1558	0.748436
K562	NFYB	ENCFF167HYX	ENCFF379MPS	GTF2A2	RBBP5	8952	175	894	47	17.4765	2.47044e-09	8.60722	0.525022
K562	NFYB	ENCFF167HYX	ENCFF380FJL	GTF2A2	TBP	8952	175	2571	114	50.2597	5.08306e-15	14.2939	1.27346
K562	NFYB	ENCFF167HYX	ENCFF384YDT	GTF2A2	IRF2	8952	175	787	51	15.3848	4.67236e-13	12.3305	0.569705
K562	NFYB	ENCFF167HYX	ENCFF386WKY	GTF2A2	ZNF280A	8952	175	31	1	0.60601	0.330592	0.480707	0.0111707
K562	NFYB	ENCFF167HYX	ENCFF387LTN	GTF2A2	MYC_3	8952	175	1137	44	22.2269	1.53124e-05	4.81496	0.49151
K562	NFYB	ENCFF167HYX	ENCFF388AJH	GTF2A2	IRF1	8952	175	182	12	3.55786	0.000244779	3.61123	0.134048
K562	NFYB	ENCFF167HYX	ENCFF388YOB	GTF2A2	ZNF395	8952	175	1005	52	19.6464	6.48302e-10	9.18822	0.580876
K562	NFYB	ENCFF167HYX	ENCFF396DNK	GTF2A2	ZFP91	8952	175	377	27	7.36986	1.52661e-08	7.81627	0.301609
K562	NFYB	ENCFF167HYX	ENCFF396GUH	GTF2A2	ADNP	8952	175	127	1	2.48269	0.207351	-0.683295	0.0111707
K562	NFYB	ENCFF167HYX	ENCFF396NSO	GTF2A2	HLTF	8952	175	195	20	3.812	3.81415e-09	8.4186	0.223414
K562	NFYB	ENCFF167HYX	ENCFF398EQF	GTF2A2	U2AF2	8952	175	0	0	0	1	0	0
K562	NFYB	ENCFF167HYX	ENCFF404YMX	GTF2A2	ETV1	8952	175	948	49	18.5322	1.97635e-09	8.70414	0.547364
K562	NFYB	ENCFF167HYX	ENCFF408FQC	GTF2A2	ZBTB33	8952	175	476	12	9.30518	0.0800152	1.09683	0.134048
K562	NFYB	ENCFF167HYX	ENCFF408SNO	GTF2A2	DIDO1	8952	175	566	34	11.0646	1.6532e-08	7.78167	0.379803
K562	NFYB	ENCFF167HYX	ENCFF415YPX	GTF2A2	ILF3	8952	175	112	21	2.18945	3.07499e-14	13.5122	0.234584
K562	NFYB	ENCFF167HYX	ENCFF417LEJ	GTF2A2	ZBTB40	8952	175	1286	54	25.1396	2.17801e-07	6.66194	0.603217
K562	NFYB	ENCFF167HYX	ENCFF417QAJ	GTF2A2	JUN_0	8952	175	290	9	5.66912	0.057519	1.24019	0.100536
K562	NFYB	ENCFF167HYX	ENCFF421KIV	GTF2A2	PYGO2	8952	175	78	7	1.5248	0.000827648	3.08215	0.0781948
K562	NFYB	ENCFF167HYX	ENCFF423EMU	GTF2A2	BACH1	8952	175	116	5	2.26765	0.0517453	1.28613	0.0558534
K562	NFYB	ENCFF167HYX	ENCFF426DUB	GTF2A2	JUNB	8952	175	204	14	3.98794	5.47176e-05	4.26187	0.15639
K562	NFYB	ENCFF167HYX	ENCFF433RKB	GTF2A2	ZFX	8952	175	920	58	17.9848	4.00555e-14	13.3973	0.6479
K562	NFYB	ENCFF167HYX	ENCFF434QZL	GTF2A2	ZBTB11	8952	175	532	32	10.3999	4.0565e-08	7.39185	0.357462
K562	NFYB	ENCFF167HYX	ENCFF447QUG	GTF2A2	ZNF512	8952	175	27	0	0.527815	0.589892	-0.229227	0
K562	NFYB	ENCFF167HYX	ENCFF452SPE	GTF2A2	FOXJ2	8952	175	719	35	14.0555	1.13808e-06	5.94383	0.390974
K562	NFYB	ENCFF167HYX	ENCFF455TDM	GTF2A2	CBX3	8952	175	1458	66	28.502	8.08431e-10	9.09236	0.737265
K562	NFYB	ENCFF167HYX	ENCFF456PQY	GTF2A2	CBX8	8952	175	3	0	0.0586461	0.94304	-0.0254697	0
K562	NFYB	ENCFF167HYX	ENCFF462FRU	GTF2A2	PHB2	8952	175	94	3	1.83758	0.16464	0.783464	0.0335121
K562	NFYB	ENCFF167HYX	ENCFF465JKF	GTF2A2	MYC	8952	175	2224	100	43.4763	9.41341e-14	13.0263	1.11707
K562	NFYB	ENCFF167HYX	ENCFF470MLY	GTF2A2	MBD2	8952	175	2937	117	57.4145	1.87052e-12	11.728	1.30697
K562	NFYB	ENCFF167HYX	ENCFF473GCH	GTF2A2	FOSL1	8952	175	202	10	3.94884	0.00489747	2.31003	0.111707
K562	NFYB	ENCFF167HYX	ENCFF474NLG	GTF2A2	HCFC1	8952	175	1895	80	37.0448	3.59003e-10	9.4449	0.893655
K562	NFYB	ENCFF167HYX	ENCFF478MPX	GTF2A2	SAFB	8952	175	329	13	6.43152	0.00832961	2.07938	0.145219
K562	NFYB	ENCFF167HYX	ENCFF481WGW	GTF2A2	SKIL	8952	175	1358	73	26.5471	5.93882e-14	13.2263	0.81546
K562	NFYB	ENCFF167HYX	ENCFF484CKD	GTF2A2	RCOR1	8952	175	331	16	6.47062	0.000698813	3.15564	0.178731
K562	NFYB	ENCFF167HYX	ENCFF484DKT	GTF2A2	CBX1	8952	175	963	90	18.8254	2.39486e-32	31.6207	1.00536
K562	NFYB	ENCFF167HYX	ENCFF484HCG	GTF2A2	SUPT5H	8952	175	1504	104	29.4013	8.48101e-27	26.0716	1.16175
K562	NFYB	ENCFF167HYX	ENCFF494ZUY	GTF2A2	SNIP1	8952	175	103	12	2.01352	1.23785e-06	5.90733	0.134048
K562	NFYB	ENCFF167HYX	ENCFF495CSO	GTF2A2	NCOA4	8952	175	30	1	0.586461	0.326244	0.486458	0.0111707
K562	NFYB	ENCFF167HYX	ENCFF495MHZ	GTF2A2	NFE2	8952	175	669	23	13.0781	0.00387508	2.41172	0.256926
K562	NFYB	ENCFF167HYX	ENCFF497XOD	GTF2A2	MITF	8952	175	1452	30	28.3847	0.0694306	1.15845	0.335121
K562	NFYB	ENCFF167HYX	ENCFF498DOQ	GTF2A2	STAT1_2	8952	175	44	0	0.860143	0.423102	-0.373555	0
K562	NFYB	ENCFF167HYX	ENCFF502KHR	GTF2A2	ELF4	8952	175	1900	101	37.1425	2.83077e-18	17.5481	1.12824
K562	NFYB	ENCFF167HYX	ENCFF511OXK	GTF2A2	LARP7	8952	175	85	9	1.66164	5.05159e-05	4.29657	0.100536
K562	NFYB	ENCFF167HYX	ENCFF511QHY	GTF2A2	ZMYM3	8952	175	80	0	1.5639	0.209319	-0.679192	0
K562	NFYB	ENCFF167HYX	ENCFF517KRT	GTF2A2	GABPB1	8952	175	2338	85	45.7049	6.27531e-08	7.20236	0.949508
K562	NFYB	ENCFF167HYX	ENCFF517YCC	GTF2A2	CUX1	8952	175	205	4	4.00748	0.195365	-0.709152	0.0446828
K562	NFYB	ENCFF167HYX	ENCFF521CRG	GTF2A2	ZFP36	8952	175	420	32	8.21046	1.87856e-10	9.72617	0.357462
K562	NFYB	ENCFF167HYX	ENCFF522JRK	GTF2A2	ZC3H11A	8952	175	160	16	3.12779	1.75713e-07	6.7552	0.178731
K562	NFYB	ENCFF167HYX	ENCFF522JUV	GTF2A2	RBM22	8952	175	421	45	8.23	3.47493e-19	18.4591	0.502681
K562	NFYB	ENCFF167HYX	ENCFF526HLP	GTF2A2	DACH1	8952	175	492	21	9.61796	0.000574609	3.24063	0.234584
K562	NFYB	ENCFF167HYX	ENCFF529FWJ	GTF2A2	ZKSCAN8	8952	175	176	11	3.44057	0.000642037	3.19244	0.122878
K562	NFYB	ENCFF167HYX	ENCFF542DOG	GTF2A2	POLR2AphosphoS5	8952	175	2039	110	39.8598	3.52419e-20	19.4529	1.22878
K562	NFYB	ENCFF167HYX	ENCFF544XKC	GTF2A2	PKNOX1	8952	175	3439	99	67.228	5.76388e-05	4.23929	1.1059
K562	NFYB	ENCFF167HYX	ENCFF545VNY	GTF2A2	ETV6	8952	175	250	25	4.88718	8.19088e-11	10.0867	0.279267
K562	NFYB	ENCFF167HYX	ENCFF549GMO	GTF2A2	BRCA1	8952	175	1	0	0.0195487	0.980641	-0.00848989	0
K562	NFYB	ENCFF167HYX	ENCFF549KOD	GTF2A2	GATAD2B	8952	175	474	25	9.26609	9.06885e-06	5.04245	0.279267
K562	NFYB	ENCFF167HYX	ENCFF549TYR	GTF2A2	EP300	8952	175	1149	58	22.4615	1.80861e-10	9.74266	0.6479
K562	NFYB	ENCFF167HYX	ENCFF558DSF	GTF2A2	HMBOX1	8952	175	512	19	10.0089	0.00376227	2.42455	0.212243
K562	NFYB	ENCFF167HYX	ENCFF561IZB	GTF2A2	TRIP13	8952	175	251	7	4.90672	0.100496	0.997852	0.0781948
K562	NFYB	ENCFF167HYX	ENCFF561USY	GTF2A2	ZBTB2	8952	175	733	29	14.3292	0.000229512	3.63919	0.32395
K562	NFYB	ENCFF167HYX	ENCFF573GQX	GTF2A2	JUN_1	8952	175	193	8	3.7729	0.0234063	1.63067	0.0893655
K562	NFYB	ENCFF167HYX	ENCFF577UJR	GTF2A2	MEF2A	8952	175	40	5	0.781948	0.00111458	2.95289	0.0558534
K562	NFYB	ENCFF167HYX	ENCFF580DYE	GTF2A2	HDAC3	8952	175	261	23	5.10221	4.46774e-09	8.34991	0.256926
K562	NFYB	ENCFF167HYX	ENCFF580QGA	GTF2A2	RELA	8952	175	141	14	2.75637	1.06472e-06	5.97276	0.15639
K562	NFYB	ENCFF167HYX	ENCFF581YKY	GTF2A2	NEUROD1	8952	175	2218	96	43.359	2.15118e-12	11.6673	1.07239
K562	NFYB	ENCFF167HYX	ENCFF581ZZT	GTF2A2	ZNF282	8952	175	554	31	10.83	2.85126e-07	6.54496	0.346291
K562	NFYB	ENCFF167HYX	ENCFF582YPB	GTF2A2	CREB3L1	8952	175	1553	67	30.3591	3.68669e-09	8.43336	0.748436
K562	NFYB	ENCFF167HYX	ENCFF583DZD	GTF2A2	MYNN	8952	175	659	31	12.8826	7.94773e-06	5.09976	0.346291
K562	NFYB	ENCFF167HYX	ENCFF583GKE	GTF2A2	CCAR2	8952	175	26	3	0.508266	0.0131639	1.88061	0.0335121
K562	NFYB	ENCFF167HYX	ENCFF588OLK	GTF2A2	ZZZ3	8952	175	153	13	2.99095	1.23677e-05	4.90771	0.145219
K562	NFYB	ENCFF167HYX	ENCFF589EVD	GTF2A2	ZBTB8A	8952	175	14	1	0.273682	0.208155	0.681613	0.0111707
K562	NFYB	ENCFF167HYX	ENCFF594LCH	GTF2A2	NR2C2	8952	175	79	6	1.54435	0.00402195	2.39556	0.0670241
K562	NFYB	ENCFF167HYX	ENCFF597DIY	GTF2A2	ZMIZ1	8952	175	73	1	1.42706	0.342514	-0.465321	0.0111707
K562	NFYB	ENCFF167HYX	ENCFF602AXP	GTF2A2	ZNF589	8952	175	618	44	12.0811	8.73634e-13	12.0587	0.49151
K562	NFYB	ENCFF167HYX	ENCFF613RNG	GTF2A2	MEIS2	8952	175	2014	66	39.3711	2.8002e-05	4.55281	0.737265
K562	NFYB	ENCFF167HYX	ENCFF617CAZ	GTF2A2	TAF15	8952	175	30	5	0.586461	0.000321602	3.49268	0.0558534
K562	NFYB	ENCFF167HYX	ENCFF619BDC	GTF2A2	TEAD2	8952	175	142	5	2.77592	0.0855629	1.06771	0.0558534
K562	NFYB	ENCFF167HYX	ENCFF622RBW	GTF2A2	SMARCE1	8952	175	489	9	9.55932	0.129575	-0.88748	0.100536
K562	NFYB	ENCFF167HYX	ENCFF624NUZ	GTF2A2	SAFB2	8952	175	2	0	0.0390974	0.961657	-0.0169798	0
K562	NFYB	ENCFF167HYX	ENCFF626KTJ	GTF2A2	PHF8	8952	175	1055	58	20.6239	8.04406e-12	11.0945	0.6479
K562	NFYB	ENCFF167HYX	ENCFF626MVT	GTF2A2	TBL1XR1	8952	175	1010	57	19.7442	4.54471e-12	11.3425	0.636729
K562	NFYB	ENCFF167HYX	ENCFF629BFI	GTF2A2	JUN	8952	175	1372	55	26.8208	6.51852e-07	6.18585	0.614388
K562	NFYB	ENCFF167HYX	ENCFF632NQI	GTF2A2	GATA1	8952	175	472	17	9.22699	0.0070424	2.15228	0.189902
K562	NFYB	ENCFF167HYX	ENCFF634AYU	GTF2A2	MYC_1	8952	175	778	43	15.2089	2.77914e-09	8.55609	0.48034
K562	NFYB	ENCFF167HYX	ENCFF641LJY	GTF2A2	THAP1	8952	175	728	26	14.2315	0.00157841	2.80178	0.290438
K562	NFYB	ENCFF167HYX	ENCFF642BNC	GTF2A2	CBFA2T2	8952	175	1271	17	24.8464	0.0238647	-1.62224	0.189902
K562	NFYB	ENCFF167HYX	ENCFF643TEZ	GTF2A2	CDC5L	8952	175	74	5	1.4466	0.0124255	1.90568	0.0558534
K562	NFYB	ENCFF167HYX	ENCFF648NYF	GTF2A2	STAT1_3	8952	175	195	10	3.812	0.00394669	2.40377	0.111707
K562	NFYB	ENCFF167HYX	ENCFF654BMD	GTF2A2	ZNF83	8952	175	418	30	8.17136	2.4911e-09	8.60361	0.335121
K562	NFYB	ENCFF167HYX	ENCFF659WAF	GTF2A2	LEF1	8952	175	684	33	13.3713	2.61801e-06	5.58203	0.368633
K562	NFYB	ENCFF167HYX	ENCFF662YQK	GTF2A2	POLR2A_0	8952	175	2114	120	41.326	1.49185e-23	22.8263	1.34048
K562	NFYB	ENCFF167HYX	ENCFF664ZGR	GTF2A2	NR2C1	8952	175	907	32	17.7307	0.000689767	3.1613	0.357462
K562	NFYB	ENCFF167HYX	ENCFF665FHC	GTF2A2	CREB3	8952	175	330	20	6.45107	1.01123e-05	4.99515	0.223414
K562	NFYB	ENCFF167HYX	ENCFF666LZV	GTF2A2	BRD9	8952	175	305	21	5.96235	9.68306e-07	6.01399	0.234584
K562	NFYB	ENCFF167HYX	ENCFF670ZCR	GTF2A2	MGA	8952	175	1391	46	27.1922	0.000271933	3.56554	0.513852
K562	NFYB	ENCFF167HYX	ENCFF671BFH	GTF2A2	THRA	8952	175	30	0	0.586461	0.556292	-0.254697	0
K562	NFYB	ENCFF167HYX	ENCFF671DOL	GTF2A2	UBTF	8952	175	903	34	17.6525	0.000179827	3.74514	0.379803
K562	NFYB	ENCFF167HYX	ENCFF676NPW	GTF2A2	HES1	8952	175	504	20	9.85255	0.00160672	2.79406	0.223414
K562	NFYB	ENCFF167HYX	ENCFF676YJE	GTF2A2	MYC_2	8952	175	2518	115	49.2236	5.70534e-16	15.2437	1.28463
K562	NFYB	ENCFF167HYX	ENCFF679ITJ	GTF2A2	MCM3	8952	175	7	0	0.136841	0.872109	-0.0594293	0
K562	NFYB	ENCFF167HYX	ENCFF680WBN	GTF2A2	RBM25	8952	175	3467	104	67.7754	9.64294e-06	5.01579	1.16175
K562	NFYB	ENCFF167HYX	ENCFF682SIY	GTF2A2	RBM14	8952	175	97	13	1.89622	9.88021e-08	7.00523	0.145219
K562	NFYB	ENCFF167HYX	ENCFF684MLP	GTF2A2	COPS2	8952	175	11	0	0.215036	0.806513	-0.0933888	0
K562	NFYB	ENCFF167HYX	ENCFF694BIA	GTF2A2	PTBP1	8952	175	157	13	3.06915	1.59969e-05	4.79596	0.145219
K562	NFYB	ENCFF167HYX	ENCFF696KPD	GTF2A2	STAT5A	8952	175	409	24	7.99542	2.52999e-06	5.59688	0.268097
K562	NFYB	ENCFF167HYX	ENCFF699ZII	GTF2A2	FOXM1	8952	175	1366	58	26.7035	5.92401e-08	7.22738	0.6479
K562	NFYB	ENCFF167HYX	ENCFF701MXF	GTF2A2	TFDP1	8952	175	1406	59	27.4855	6.7341e-08	7.17172	0.659071
K562	NFYB	ENCFF167HYX	ENCFF706ISJ	GTF2A2	ZBTB7A	8952	175	1354	59	26.4689	2.01429e-08	7.69588	0.659071
K562	NFYB	ENCFF167HYX	ENCFF706LIT	GTF2A2	YBX1	8952	175	3	0	0.0586461	0.94304	-0.0254697	0
K562	NFYB	ENCFF167HYX	ENCFF706SJZ	GTF2A2	ZNF384	8952	175	618	49	12.0811	9.82554e-16	15.0076	0.547364
K562	NFYB	ENCFF167HYX	ENCFF710IEF	GTF2A2	ATF4	8952	175	426	26	8.32775	5.14521e-07	6.2886	0.290438
K562	NFYB	ENCFF167HYX	ENCFF712AXK	GTF2A2	NR2F6	8952	175	484	16	9.46157	0.015335	1.81432	0.178731
K562	NFYB	ENCFF167HYX	ENCFF714VIT	GTF2A2	STAT2_1	8952	175	248	17	4.84808	9.95685e-06	5.00188	0.189902
K562	NFYB	ENCFF167HYX	ENCFF714XHL	GTF2A2	BRD4	8952	175	160	23	3.12779	4.16481e-13	12.3804	0.256926
K562	NFYB	ENCFF167HYX	ENCFF716LRI	GTF2A2	RFX5	8952	175	575	26	11.2405	6.80962e-05	4.16688	0.290438
K562	NFYB	ENCFF167HYX	ENCFF717TWA	GTF2A2	KLF1	8952	175	712	41	13.9187	2.08105e-09	8.68172	0.457998
K562	NFYB	ENCFF167HYX	ENCFF718NUA	GTF2A2	SAP30	8952	175	676	30	13.2149	2.94518e-05	4.53089	0.335121
K562	NFYB	ENCFF167HYX	ENCFF721LDD	GTF2A2	ZNF175	8952	175	526	31	10.2826	9.87436e-08	7.00549	0.346291
K562	NFYB	ENCFF167HYX	ENCFF722XRW	GTF2A2	SRSF3	8952	175	23	4	0.44962	0.00108619	2.9641	0.0446828
K562	NFYB	ENCFF167HYX	ENCFF730RUF	GTF2A2	IRF1_3	8952	175	70	0	1.36841	0.254511	-0.594293	0
K562	NFYB	ENCFF167HYX	ENCFF730URE	GTF2A2	U2AF1	8952	175	234	26	4.5744	3.77073e-12	11.4236	0.290438
K562	NFYB	ENCFF167HYX	ENCFF732HOE	GTF2A2	GATA2	8952	175	327	7	6.39243	0.144889	0.838966	0.0781948
K562	NFYB	ENCFF167HYX	ENCFF744SVC	GTF2A2	ZNF354B	8952	175	134	3	2.61953	0.218208	0.661129	0.0335121
K562	NFYB	ENCFF167HYX	ENCFF757ODD	GTF2A2	SFPQ	8952	175	10	1	0.195487	0.160775	0.793781	0.0111707
K562	NFYB	ENCFF167HYX	ENCFF768TJI	GTF2A2	HNRNPUL1	8952	175	26	2	0.508266	0.077699	1.10958	0.0223414
K562	NFYB	ENCFF167HYX	ENCFF769GYG	GTF2A2	MTA1	8952	175	635	27	12.4134	0.000127941	3.89299	0.301609
K562	NFYB	ENCFF167HYX	ENCFF772HOY	GTF2A2	ETS2	8952	175	22	3	0.430071	0.00862369	2.06431	0.0335121
K562	NFYB	ENCFF167HYX	ENCFF772QPO	GTF2A2	KAT8	8952	175	66	6	1.29021	0.00176322	2.75369	0.0670241
K562	NFYB	ENCFF167HYX	ENCFF776YPS	GTF2A2	NONO	8952	175	511	40	9.98939	5.38982e-13	12.2684	0.446828
K562	NFYB	ENCFF167HYX	ENCFF777CWV	GTF2A2	HNRNPK	8952	175	381	18	7.44806	0.000452671	3.34422	0.201072
K562	NFYB	ENCFF167HYX	ENCFF778RMG	GTF2A2	GTF2E2	8952	175	780	93	15.248	2.25634e-41	40.6466	1.03887
K562	NFYB	ENCFF167HYX	ENCFF782GWS	GTF2A2	RBM34	8952	175	121	7	2.36539	0.00771997	2.11238	0.0781948
K562	NFYB	ENCFF167HYX	ENCFF785ACI	GTF2A2	PRPF4	8952	175	469	50	9.16834	4.46381e-21	20.3503	0.558534
K562	NFYB	ENCFF167HYX	ENCFF785HXY	GTF2A2	TAF9B	8952	175	1088	97	21.269	3.72648e-33	32.4287	1.08356
K562	NFYB	ENCFF167HYX	ENCFF786WZD	GTF2A2	DEAF1	8952	175	775	31	15.1502	0.000125407	3.90168	0.346291
K562	NFYB	ENCFF167HYX	ENCFF798URE	GTF2A2	SRSF1	8952	175	94	14	1.83758	9.14078e-09	8.03902	0.15639
K562	NFYB	ENCFF167HYX	ENCFF801YZV	GTF2A2	POLR2H	8952	175	1563	122	30.5546	8.22516e-36	35.0849	1.36282
K562	NFYB	ENCFF167HYX	ENCFF802XZN	GTF2A2	KLF13	8952	175	655	48	12.8044	3.15105e-14	13.5015	0.536193
K562	NFYB	ENCFF167HYX	ENCFF803LEC	GTF2A2	XRCC3	8952	175	7	2	0.136841	0.00816531	2.08803	0.0223414
K562	NFYB	ENCFF167HYX	ENCFF806BDC	GTF2A2	EHMT2	8952	175	463	13	9.05105	0.0515211	1.28801	0.145219
K562	NFYB	ENCFF167HYX	ENCFF809OEX	GTF2A2	ZC3H8	8952	175	273	29	5.3368	6.71209e-13	12.1731	0.32395
K562	NFYB	ENCFF167HYX	ENCFF809YFY	GTF2A2	FOXA1	8952	175	17	0	0.332328	0.717252	-0.144328	0
K562	NFYB	ENCFF167HYX	ENCFF812QPN	GTF2A2	MAFK	8952	175	603	22	11.7879	0.00252002	2.5986	0.245755
K562	NFYB	ENCFF167HYX	ENCFF815TTY	GTF2A2	ZNF584	8952	175	348	27	6.80295	3.09998e-09	8.50864	0.301609
K562	NFYB	ENCFF167HYX	ENCFF820EVZ	GTF2A2	EWSR1	8952	175	10	1	0.195487	0.160775	0.793781	0.0111707
K562	NFYB	ENCFF167HYX	ENCFF822FWM	GTF2A2	TAF1	8952	175	2161	112	42.2447	2.78245e-19	18.5556	1.25112
K562	NFYB	ENCFF167HYX	ENCFF833FCO	GTF2A2	GABPA	8952	175	1778	73	34.7576	5.64001e-09	8.24872	0.81546
K562	NFYB	ENCFF167HYX	ENCFF834WGJ	GTF2A2	ZNF507	8952	175	2	0	0.0390974	0.961657	-0.0169798	0
K562	NFYB	ENCFF167HYX	ENCFF835KAT	GTF2A2	ARID3A	8952	175	570	27	11.1428	2.46936e-05	4.60742	0.301609
K562	NFYB	ENCFF167HYX	ENCFF835YLR	GTF2A2	ID3	8952	175	578	47	11.2992	1.49048e-15	14.8267	0.525022
K562	NFYB	ENCFF167HYX	ENCFF836VRV	GTF2A2	AGO1	8952	175	401	23	7.83903	5.63757e-06	5.24891	0.256926
K562	NFYB	ENCFF167HYX	ENCFF841YFF	GTF2A2	STAT2_0	8952	175	112	3	2.18945	0.195879	0.708011	0.0335121
K562	NFYB	ENCFF167HYX	ENCFF844HBQ	GTF2A2	KLF16	8952	175	524	18	10.2435	0.00857119	2.06696	0.201072
K562	NFYB	ENCFF167HYX	ENCFF853TZC	GTF2A2	ZNF197	8952	175	375	31	7.33076	5.25889e-11	10.2791	0.346291
K562	NFYB	ENCFF167HYX	ENCFF853ZMA	GTF2A2	POLR2A_1	8952	175	2334	128	45.6267	9.5156e-24	23.0216	1.42985
K562	NFYB	ENCFF167HYX	ENCFF859FVX	GTF2A2	CHAMP1	8952	175	684	37	13.3713	5.27978e-08	7.27738	0.413315
K562	NFYB	ENCFF167HYX	ENCFF859NPS	GTF2A2	NR4A1	8952	175	419	29	8.19091	9.61221e-09	8.01718	0.32395
K562	NFYB	ENCFF167HYX	ENCFF861YKK	GTF2A2	RBM17	8952	175	0	0	0	1	0	0
K562	NFYB	ENCFF167HYX	ENCFF868QLL	GTF2A2	ATF7	8952	175	2939	114	57.4536	1.6031e-11	10.795	1.27346
K562	NFYB	ENCFF167HYX	ENCFF872JJJ	GTF2A2	POLR2B	8952	175	1396	108	27.29	1.30129e-31	30.8856	1.20643
K562	NFYB	ENCFF167HYX	ENCFF874QUM	GTF2A2	CC2D1A	8952	175	1405	56	27.4659	6.19884e-07	6.20769	0.625559
K562	NFYB	ENCFF167HYX	ENCFF877ANE	GTF2A2	MYBL2	8952	175	512	26	10.0089	1.14194e-05	4.94236	0.290438
K562	NFYB	ENCFF167HYX	ENCFF881QBT	GTF2A2	PML	8952	175	1497	111	29.2644	6.4284e-31	30.1919	1.23995
K562	NFYB	ENCFF167HYX	ENCFF881XQF	GTF2A2	PCBP2	8952	175	37	8	0.723302	9.01386e-07	6.04509	0.0893655
K562	NFYB	ENCFF167HYX	ENCFF883WYX	GTF2A2	FIP1L1	8952	175	674	45	13.1758	3.89048e-12	11.41	0.502681
K562	NFYB	ENCFF167HYX	ENCFF891MVM	GTF2A2	ZNF263	8952	175	94	1	1.83758	0.292547	-0.533804	0.0111707
K562	NFYB	ENCFF167HYX	ENCFF906PGD	GTF2A2	NKRF	8952	175	538	28	10.5172	3.64337e-06	5.4385	0.312779
K562	NFYB	ENCFF167HYX	ENCFF908UIY	GTF2A2	IRF1_2	8952	175	1228	107	24.0058	1.51211e-35	34.8204	1.19526
K562	NFYB	ENCFF167HYX	ENCFF909LKK	GTF2A2	IRF1_1	8952	175	1104	88	21.5818	5.73474e-27	26.2415	0.983021
K562	NFYB	ENCFF167HYX	ENCFF920RYJ	GTF2A2	MCM5	8952	175	1	0	0.0195487	0.980641	-0.00848989	0
K562	NFYB	ENCFF167HYX	ENCFF921WMN	GTF2A2	ZNF318	8952	175	328	21	6.41197	2.84314e-06	5.5462	0.234584
K562	NFYB	ENCFF167HYX	ENCFF925ANU	GTF2A2	EP400	8952	175	1839	91	35.9501	6.68006e-15	14.1752	1.01653
K562	NFYB	ENCFF167HYX	ENCFF925DJG	GTF2A2	E2F8	8952	175	1153	59	22.5397	7.8166e-11	10.107	0.659071
K562	NFYB	ENCFF167HYX	ENCFF925MHB	GTF2A2	CEBPZ	8952	175	593	13	11.5924	0.101264	0.994543	0.145219
K562	NFYB	ENCFF167HYX	ENCFF927JBT	GTF2A2	MAFG	8952	175	569	14	11.1232	0.0751736	1.12393	0.15639
K562	NFYB	ENCFF167HYX	ENCFF939ZFS	GTF2A2	HDAC8	8952	175	232	20	4.5353	5.97502e-08	7.22366	0.223414
K562	NFYB	ENCFF167HYX	ENCFF941RVL	GTF2A2	PCBP1	8952	175	622	42	12.1593	1.37328e-11	10.8622	0.469169
K562	NFYB	ENCFF167HYX	ENCFF944GJH	GTF2A2	SMARCB1	8952	175	77	3	1.50525	0.126169	0.899047	0.0335121
K562	NFYB	ENCFF167HYX	ENCFF948TXN	GTF2A2	CREM	8952	175	3223	115	63.0055	1.25728e-09	8.90057	1.28463
K562	NFYB	ENCFF167HYX	ENCFF948YVM	GTF2A2	PHF20	8952	175	727	39	14.2119	2.96282e-08	7.5283	0.435657
K562	NFYB	ENCFF167HYX	ENCFF954NAJ	GTF2A2	NR0B1	8952	175	0	0	0	1	0	0
K562	NFYB	ENCFF167HYX	ENCFF958KNK	GTF2A2	ATF3	8952	175	1033	38	20.1938	0.00012874	3.89029	0.424486
K562	NFYB	ENCFF167HYX	ENCFF962FQM	GTF2A2	CTCFL	8952	175	434	19	8.48414	0.00074789	3.12616	0.212243
K562	NFYB	ENCFF167HYX	ENCFF962VSZ	GTF2A2	KHSRP	8952	175	308	13	6.021	0.00532752	2.27347	0.145219
K562	NFYB	ENCFF167HYX	ENCFF968KBN	GTF2A2	ATF2	8952	175	826	30	16.1472	0.00064066	3.19337	0.335121
K562	NFYB	ENCFF167HYX	ENCFF970LCB	GTF2A2	MXI1	8952	175	1084	39	21.1908	0.000161106	3.79289	0.435657
K562	NFYB	ENCFF167HYX	ENCFF971VJZ	GTF2A2	RBM15	8952	175	15	2	0.293231	0.0320657	1.49396	0.0223414
K562	NFYB	ENCFF167HYX	ENCFF975IRM	GTF2A2	RB1	8952	175	1520	84	29.714	2.01256e-16	15.6963	0.938338
K562	NFYB	ENCFF167HYX	ENCFF985TSH	GTF2A2	SREBF1	8952	175	462	23	9.0315	4.44276e-05	4.35235	0.256926
K562	NFYB	ENCFF167HYX	ENCFF986MHU	GTF2A2	NFXL1	8952	175	52	14	1.01653	5.22174e-12	11.2822	0.15639
K562	NFYB	ENCFF167HYX	ENCFF990CFV	GTF2A2	POU5F1	8952	175	302	11	5.90371	0.0207621	1.68273	0.122878
K562	NFYB	ENCFF167HYX	ENCFF993GXU	GTF2A2	CBFA2T3	8952	175	635	21	12.4134	0.00745245	2.1277	0.234584
K562	NFYB	ENCFF167HYX	ENCFF995NIE	GTF2A2	SMARCA5	8952	175	88	2	1.72029	0.264887	0.576939	0.0223414
K562	NFYB	ENCFF167HYX	ENCFF996IVU	GTF2A2	ZNF830	8952	175	80	6	1.5639	0.00425328	2.37128	0.0670241
K562	NFYB	ENCFF167HYX	ENCFF996ZGL	GTF2A2	C11orf30	8952	175	1723	56	33.6824	0.000113403	3.94537	0.625559
K562	NFYB	ENCFF167HYX	ENCFF998HOR	GTF2A2	HDAC6	8952	175	85	23	1.66164	8.67388e-19	18.0618	0.256926
K562	NFYB	ENCFF167HYX	ENCFF998KKJ	GTF2A2	XRCC5	8952	175	805	50	15.7367	3.37484e-12	11.4717	0.558534
K562	NFYB	ENCFF167HYX	ENCFF002CVR	GTF2A2	BRF1	8952	175	10	0	0.195487	0.822434	-0.0848989	0
K562	NFYB	ENCFF167HYX	ENCFF002CXT	GTF2A2	POLR3G	8952	175	5	0	0.0977435	0.906881	-0.0424495	0
K562	NFYB	ENCFF167HYX	ENCFF002CXZ	GTF2A2	SIRT6	8952	175	107	3	2.09171	0.188337	0.725065	0.0335121
K562	NFYB	ENCFF167HYX	ENCFF813LOW_ENCFF429XKT	GTF2A2	CEBPB	8952	175	594	25	11.6119	0.000244888	3.61103	0.279267
K562	NFYB	ENCFF167HYX	ENCFF002DDJ_ENCFF002DBD	GTF2A2	CTCF	8952	175	445	10	8.69917	0.114029	0.942986	0.111707
K562	NFYB	ENCFF167HYX	ENCFF774QKS_ENCFF823SYE	GTF2A2	DPF2	8952	175	347	9	6.7834	0.094901	1.02273	0.100536
K562	NFYB	ENCFF167HYX	ENCFF417DTI_ENCFF917COW	GTF2A2	E2F6	8952	175	1561	59	30.5155	1.55591e-06	5.80802	0.659071
K562	NFYB	ENCFF167HYX	ENCFF838COI_ENCFF738WCE	GTF2A2	KDM1A	8952	175	357	4	6.97889	0.0920537	-1.03596	0.0446828
K562	NFYB	ENCFF167HYX	ENCFF799HIG_ENCFF422NGZ	GTF2A2	MAX	8952	175	2485	91	48.5785	1.73011e-08	7.76193	1.01653
K562	NFYB	ENCFF167HYX	ENCFF973OME_ENCFF059ONJ	GTF2A2	MNT	8952	175	1653	63	32.314	5.76222e-07	6.23941	0.703753
K562	NFYB	ENCFF167HYX	ENCFF165BCW_ENCFF366UBB	GTF2A2	NCOR1	8952	175	450	41	8.79692	2.35868e-15	14.6273	0.457998
K562	NFYB	ENCFF167HYX	ENCFF144PPR_ENCFF493ABN	GTF2A2	NRF1	8952	175	1920	68	37.5335	2.3198e-06	5.63455	0.759607
K562	NFYB	ENCFF167HYX	ENCFF237UAN_ENCFF010UHD	GTF2A2	RFX1	8952	175	750	13	14.6615	0.0996848	-1.00137	0.145219
K562	NFYB	ENCFF167HYX	ENCFF033EBX_ENCFF002CMM	GTF2A2	SIX5	8952	175	637	22	12.4525	0.00433345	2.36317	0.245755
K562	NFYB	ENCFF167HYX	ENCFF284LRP_ENCFF482CEV	GTF2A2	TAL1	8952	175	296	2	5.78642	0.0513784	-1.28922	0.0223414
K562	NFYB	ENCFF167HYX	ENCFF049CRW_ENCFF646VQW	GTF2A2	TRIM24	8952	175	277	5	5.41499	0.172626	-0.762893	0.0558534
K562	NFYB	ENCFF167HYX	ENCFF926FUM_ENCFF328XKC	GTF2A2	YY1	8952	175	1295	69	25.3156	4.03677e-13	12.394	0.770777
K562	NFYB	ENCFF173NRW	ENCFF134CUM	ZNF644	PHF21A	8952	389	549	53	23.8562	1.05038e-07	6.97866	0.592046
K562	NFYB	ENCFF173NRW	ENCFF137IBM	ZNF644	SRSF9	8952	389	0	0	0	1	0	0
K562	NFYB	ENCFF173NRW	ENCFF152VMJ	ZNF644	CTBP1	8952	389	2152	224	93.513	1.30363e-30	29.8848	2.50223
K562	NFYB	ENCFF173NRW	ENCFF157UUF	ZNF644	NFRKB	8952	389	698	115	30.3309	5.99926e-32	31.2219	1.28463
K562	NFYB	ENCFF173NRW	ENCFF167HYX	ZNF644	GTF2A2	8952	389	175	31	7.60445	1.24596e-10	9.9045	0.346291
K562	NFYB	ENCFF173NRW	ENCFF173NRW	ZNF644	ZNF644	8952	389	389	389	16.9036	0	323	4.3454
K562	NFYB	ENCFF173NRW	ENCFF175IUO	ZNF644	NFE2L1	8952	389	58	14	2.52033	3.84974e-07	6.41457	0.15639
K562	NFYB	ENCFF173NRW	ENCFF178MOP	ZNF644	SMAD5	8952	389	2109	177	91.6444	8.86506e-16	15.0523	1.97721
K562	NFYB	ENCFF173NRW	ENCFF186QUP	ZNF644	VEZF1	8952	389	2580	246	112.111	3.94559e-28	27.4039	2.74799
K562	NFYB	ENCFF173NRW	ENCFF192BTP	ZNF644	JUN_2	8952	389	185	40	8.03899	6.38437e-16	15.1949	0.446828
K562	NFYB	ENCFF173NRW	ENCFF196DHR	ZNF644	IRF9	8952	389	162	54	7.03954	2.22255e-29	28.6531	0.603217
K562	NFYB	ENCFF173NRW	ENCFF209HKW	ZNF644	RLF	8952	389	270	59	11.7326	7.19099e-23	22.1432	0.659071
K562	NFYB	ENCFF173NRW	ENCFF209MQX	ZNF644	TEAD4	8952	389	1125	162	48.8857	2.12273e-37	36.6731	1.80965
K562	NFYB	ENCFF173NRW	ENCFF213EPU	ZNF644	ESRRA	8952	389	1586	188	68.918	1.75859e-32	31.7548	2.10009
K562	NFYB	ENCFF173NRW	ENCFF225TLP	ZNF644	E2F4	8952	389	1863	179	80.9548	2.34144e-21	20.6305	1.99955
K562	NFYB	ENCFF173NRW	ENCFF235ZZP	ZNF644	ASH1L	8952	389	2325	164	101.03	2.16966e-09	8.66361	1.83199
K562	NFYB	ENCFF173NRW	ENCFF249EZR	ZNF644	TCF7	8952	389	387	68	16.8167	4.49263e-21	20.3475	0.759607
K562	NFYB	ENCFF173NRW	ENCFF002CMJ	ZNF644	SPI1	8952	389	872	75	37.8919	3.46825e-08	7.45989	0.837802
K562	NFYB	ENCFF173NRW	ENCFF002CVM	ZNF644	ATF1	8952	389	1593	172	69.2222	1.34919e-25	24.8699	1.92136
K562	NFYB	ENCFF173NRW	ENCFF002CVP	ZNF644	BDP1	8952	389	13	2	0.564902	0.0906947	1.04242	0.0223414
K562	NFYB	ENCFF173NRW	ENCFF002CVS	ZNF644	BRF2	8952	389	7	0	0.304178	0.73773	-0.132103	0
K562	NFYB	ENCFF173NRW	ENCFF002CVU	ZNF644	CCNT2	8952	389	1787	176	77.6523	4.43322e-22	21.3533	1.96604
K562	NFYB	ENCFF173NRW	ENCFF002CVW	ZNF644	FOS	8952	389	3625	207	157.521	2.36789e-05	4.62564	2.31233
K562	NFYB	ENCFF173NRW	ENCFF002CWR	ZNF644	GTF2B	8952	389	606	73	26.3331	4.07393e-14	13.39	0.81546
K562	NFYB	ENCFF173NRW	ENCFF002CWT	ZNF644	HMGN3	8952	389	1513	142	65.7459	1.42441e-16	15.8464	1.58624
K562	NFYB	ENCFF173NRW	ENCFF002CXG	ZNF644	NELFE	8952	389	74	10	3.21559	0.00130718	2.88367	0.111707
K562	NFYB	ENCFF173NRW	ENCFF002CXU	ZNF644	RAD21	8952	389	149	4	6.47464	0.112915	-0.94725	0.0446828
K562	NFYB	ENCFF173NRW	ENCFF002CXW	ZNF644	POLR3A	8952	389	16	3	0.695264	0.0279478	1.55365	0.0335121
K562	NFYB	ENCFF173NRW	ENCFF002CYL	ZNF644	GTF3C2	8952	389	36	1	1.56434	0.3273	-0.485054	0.0111707
K562	NFYB	ENCFF173NRW	ENCFF007DKB	ZNF644	PTRF	8952	389	51	27	2.21615	2.14658e-20	19.6683	0.301609
K562	NFYB	ENCFF173NRW	ENCFF010MMQ	ZNF644	ARHGAP35	8952	389	85	13	3.69359	9.51579e-05	4.02156	0.145219
K562	NFYB	ENCFF173NRW	ENCFF010STZ	ZNF644	HNRNPL	8952	389	398	37	17.2947	1.42247e-05	4.84696	0.413315
K562	NFYB	ENCFF173NRW	ENCFF011KRN	ZNF644	SMAD2	8952	389	14	4	0.608356	0.00310609	2.50779	0.0446828
K562	NFYB	ENCFF173NRW	ENCFF012VES	ZNF644	NFYA	8952	389	3615	221	157.086	2.64095e-07	6.57824	2.46872
K562	NFYB	ENCFF173NRW	ENCFF019PEL	ZNF644	ELK1	8952	389	476	75	20.6841	1.97304e-20	19.7049	0.837802
K562	NFYB	ENCFF173NRW	ENCFF033KXY	ZNF644	SNRNP70	8952	389	3	1	0.130362	0.114429	0.941465	0.0111707
K562	NFYB	ENCFF173NRW	ENCFF034CQR	ZNF644	TAF7	8952	389	37	4	1.6078	0.0557772	1.25354	0.0446828
K562	NFYB	ENCFF173NRW	ENCFF034PQD	ZNF644	DNMT1	8952	389	43	9	1.86852	0.000118095	3.92777	0.100536
K562	NFYB	ENCFF173NRW	ENCFF036YVI	ZNF644	TSC22D4	8952	389	8	4	0.347632	0.000429826	3.36671	0.0446828
K562	NFYB	ENCFF173NRW	ENCFF041YQC	ZNF644	SMC3	8952	389	438	39	19.0328	2.11446e-05	4.6748	0.435657
K562	NFYB	ENCFF173NRW	ENCFF042RAK	ZNF644	KDM4B	8952	389	695	89	30.2005	2.44155e-18	17.6123	0.994191
K562	NFYB	ENCFF173NRW	ENCFF048OIZ	ZNF644	BMI1	8952	389	278	16	12.0802	0.0557446	1.2538	0.178731
K562	NFYB	ENCFF173NRW	ENCFF057ZUY	ZNF644	BCOR	8952	389	382	58	16.5994	1.53172e-15	14.8148	0.6479
K562	NFYB	ENCFF173NRW	ENCFF059WVE	ZNF644	SRSF7	8952	389	3	0	0.130362	0.877778	-0.0566155	0
K562	NFYB	ENCFF173NRW	ENCFF062ARS	ZNF644	CBX5	8952	389	211	38	9.16879	7.36852e-13	12.1326	0.424486
K562	NFYB	ENCFF173NRW	ENCFF074EZL	ZNF644	NBN	8952	389	791	139	34.3721	4.18834e-41	40.378	1.55273
K562	NFYB	ENCFF173NRW	ENCFF076YZO	ZNF644	ETS1	8952	389	976	138	42.4111	2.15419e-31	30.6667	1.54155
K562	NFYB	ENCFF173NRW	ENCFF077UYM	ZNF644	JUN_3	8952	389	495	82	21.5097	1.80913e-23	22.7425	0.915996
K562	NFYB	ENCFF173NRW	ENCFF083YCQ	ZNF644	E4F1	8952	389	2631	273	114.327	1.24731e-36	35.904	3.0496
K562	NFYB	ENCFF173NRW	ENCFF096XMD	ZNF644	RAD51	8952	389	2127	135	92.4266	6.49236e-06	5.1876	1.50804
K562	NFYB	ENCFF173NRW	ENCFF099SDW	ZNF644	MYC_0	8952	389	1616	205	70.2216	3.93868e-39	38.4046	2.28999
K562	NFYB	ENCFF173NRW	ENCFF106DAY	ZNF644	E2F1	8952	389	2426	227	105.419	4.06994e-25	24.3904	2.53575
K562	NFYB	ENCFF173NRW	ENCFF113PMT	ZNF644	NFYB	8952	389	8952	389	389	0.0202228	1.69416	4.3454
K562	NFYB	ENCFF173NRW	ENCFF114IWY	ZNF644	ZNF143	8952	389	1419	140	61.6612	4.93678e-18	17.3066	1.5639
K562	NFYB	ENCFF173NRW	ENCFF114PTZ	ZNF644	SMARCC2	8952	389	259	75	11.2546	3.69218e-36	35.4327	0.837802
K562	NFYB	ENCFF173NRW	ENCFF116DIO	ZNF644	ZNF148	8952	389	844	151	36.6752	2.27237e-45	44.6435	1.68677
K562	NFYB	ENCFF173NRW	ENCFF117EWO	ZNF644	CSDE1	8952	389	467	44	20.293	1.92975e-06	5.7145	0.49151
K562	NFYB	ENCFF173NRW	ENCFF120IDE	ZNF644	RBFOX2	8952	389	2507	207	108.939	2.0953e-17	16.6788	2.31233
K562	NFYB	ENCFF173NRW	ENCFF122QSN	ZNF644	HNRNPLL	8952	389	1631	140	70.8734	1.44091e-13	12.8414	1.5639
K562	NFYB	ENCFF173NRW	ENCFF126BCK	ZNF644	GMEB1	8952	389	1653	216	71.8294	5.82513e-43	42.2347	2.41287
K562	NFYB	ENCFF173NRW	ENCFF142CPK	ZNF644	FUS	8952	389	197	17	8.56043	0.00383363	2.41639	0.189902
K562	NFYB	ENCFF173NRW	ENCFF150VTD	ZNF644	USF2	8952	389	1020	67	44.3231	0.000325823	3.48702	0.748436
K562	NFYB	ENCFF173NRW	ENCFF163VUK	ZNF644	ZKSCAN1	8952	389	665	93	28.8969	1.76258e-21	20.7539	1.03887
K562	NFYB	ENCFF173NRW	ENCFF168HAG	ZNF644	PBX2	8952	389	1779	127	77.3046	5.62566e-08	7.24983	1.41868
K562	NFYB	ENCFF173NRW	ENCFF175IIE	ZNF644	NR2F1	8952	389	868	122	37.7181	9.19873e-28	27.0363	1.36282
K562	NFYB	ENCFF173NRW	ENCFF176NOI	ZNF644	ILK	8952	389	11	5	0.477994	0.000128926	3.88966	0.0558534
K562	NFYB	ENCFF173NRW	ENCFF179NDS	ZNF644	BHLHE40	8952	389	1665	190	72.3509	7.70622e-31	30.1132	2.12243
K562	NFYB	ENCFF173NRW	ENCFF191MPD	ZNF644	SIN3A	8952	389	1094	107	47.5387	5.12347e-14	13.2904	1.19526
K562	NFYB	ENCFF173NRW	ENCFF195ODE	ZNF644	ZHX1	8952	389	290	55	12.6017	8.85125e-19	18.053	0.614388
K562	NFYB	ENCFF173NRW	ENCFF206YXX	ZNF644	POLR2A_2	8952	389	2119	177	92.079	1.32614e-15	14.8774	1.97721
K562	NFYB	ENCFF173NRW	ENCFF209JJD	ZNF644	RBM39	8952	389	81	10	3.51977	0.00238103	2.62324	0.111707
K562	NFYB	ENCFF173NRW	ENCFF225MPC	ZNF644	ARID1B	8952	389	675	115	29.3314	3.45708e-33	32.4613	1.28463
K562	NFYB	ENCFF173NRW	ENCFF226CZE	ZNF644	MCM2	8952	389	10	0	0.43454	0.647563	-0.188718	0
K562	NFYB	ENCFF173NRW	ENCFF241TBP	ZNF644	SOX6	8952	389	1337	200	58.098	5.05443e-48	47.2963	2.23414
K562	NFYB	ENCFF173NRW	ENCFF246HIU	ZNF644	YBX3	8952	389	165	15	7.16991	0.00400269	2.39765	0.16756
K562	NFYB	ENCFF173NRW	ENCFF248AOD	ZNF644	ZNF766	8952	389	817	228	35.5019	7.42785e-103	102.129	2.54692
K562	NFYB	ENCFF173NRW	ENCFF253FON	ZNF644	ZBED1	8952	389	411	62	17.8596	2.30043e-16	15.6382	0.692583
K562	NFYB	ENCFF173NRW	ENCFF253FZN	ZNF644	GATAD2A	8952	389	324	61	14.0791	1.75014e-20	19.7569	0.681412
K562	NFYB	ENCFF173NRW	ENCFF253NXR	ZNF644	ZSCAN29	8952	389	356	45	15.4696	5.37524e-10	9.2696	0.502681
K562	NFYB	ENCFF173NRW	ENCFF254MPF	ZNF644	STAT1_1	8952	389	79	17	3.43286	1.15936e-07	6.93578	0.189902
K562	NFYB	ENCFF173NRW	ENCFF255EOB	ZNF644	NR2F2	8952	389	769	130	33.4161	6.18213e-37	36.2089	1.45219
K562	NFYB	ENCFF173NRW	ENCFF257RYT	ZNF644	MEF2D	8952	389	295	96	12.8189	6.16865e-50	49.2098	1.07239
K562	NFYB	ENCFF173NRW	ENCFF262BVP	ZNF644	TOE1	8952	389	1364	151	59.2712	1.05291e-23	22.9776	1.68677
K562	NFYB	ENCFF173NRW	ENCFF265LKN	ZNF644	HINFP	8952	389	226	37	9.8206	2.01993e-11	10.6947	0.413315
K562	NFYB	ENCFF173NRW	ENCFF270QAB	ZNF644	POLR2A_3	8952	389	2363	195	102.682	1.71179e-16	15.7666	2.17828
K562	NFYB	ENCFF173NRW	ENCFF273EYJ	ZNF644	POLR2G	8952	389	2355	184	102.334	1.12883e-13	12.9474	2.05541
K562	NFYB	ENCFF173NRW	ENCFF273TYA	ZNF644	ZNF592	8952	389	654	126	28.4189	2.73652e-41	40.5628	1.40751
K562	NFYB	ENCFF173NRW	ENCFF280GTU	ZNF644	SIN3B	8952	389	744	89	32.3298	1.24822e-16	15.9037	0.994191
K562	NFYB	ENCFF173NRW	ENCFF284VUQ	ZNF644	IRF1_0	8952	389	3230	251	140.356	1.23026e-17	16.91	2.80384
K562	NFYB	ENCFF173NRW	ENCFF289BUU	ZNF644	NUFIP1	8952	389	102	29	4.43231	7.5997e-15	14.1192	0.32395
K562	NFYB	ENCFF173NRW	ENCFF290HTJ	ZNF644	STAT1_0	8952	389	77	22	3.34596	1.0853e-11	10.9645	0.245755
K562	NFYB	ENCFF173NRW	ENCFF292JRY	ZNF644	HNRNPH1	8952	389	15	2	0.65181	0.110697	0.955866	0.0223414
K562	NFYB	ENCFF173NRW	ENCFF294EHN	ZNF644	SETDB1	8952	389	286	44	12.4278	2.14518e-12	11.6685	0.49151
K562	NFYB	ENCFF173NRW	ENCFF294HEI	ZNF644	PRDM10	8952	389	1321	131	57.4027	3.6517e-17	16.4375	1.46336
K562	NFYB	ENCFF173NRW	ENCFF294VWT	ZNF644	THRAP3	8952	389	24	11	1.0429	1.40142e-08	7.85343	0.122878
K562	NFYB	ENCFF173NRW	ENCFF296CNQ	ZNF644	POLR2AphosphoS2	8952	389	671	60	29.1576	2.00427e-07	6.69804	0.670241
K562	NFYB	ENCFF173NRW	ENCFF300XUA	ZNF644	SP1	8952	389	2565	181	111.459	3.64153e-10	9.43872	2.02189
K562	NFYB	ENCFF173NRW	ENCFF308IXJ	ZNF644	MAFF	8952	389	384	57	16.6863	6.60754e-15	14.18	0.636729
K562	NFYB	ENCFF173NRW	ENCFF310AGG	ZNF644	E2F7	8952	389	371	45	16.1214	1.79431e-09	8.7461	0.502681
K562	NFYB	ENCFF173NRW	ENCFF312RFN	ZNF644	TCF7L2	8952	389	222	35	9.64678	1.77668e-10	9.75039	0.390974
K562	NFYB	ENCFF173NRW	ENCFF314ULQ	ZNF644	L3MBTL2	8952	389	2628	242	114.197	9.59694e-26	25.0179	2.70331
K562	NFYB	ENCFF173NRW	ENCFF315YAF	ZNF644	SMAD1	8952	389	815	108	35.415	6.45026e-23	22.1904	1.20643
K562	NFYB	ENCFF173NRW	ENCFF322DSX	ZNF644	NCOA6	8952	389	148	26	6.43119	4.13927e-09	8.38308	0.290438
K562	NFYB	ENCFF173NRW	ENCFF332DRG	ZNF644	PTTG1	8952	389	42	23	1.82507	6.37238e-18	17.1957	0.256926
K562	NFYB	ENCFF173NRW	ENCFF332ICQ	ZNF644	ARID2	8952	389	79	5	3.43286	0.1283	0.891772	0.0558534
K562	NFYB	ENCFF173NRW	ENCFF334FMW	ZNF644	USF1	8952	389	2749	155	119.455	0.00025572	3.59224	1.73146
K562	NFYB	ENCFF173NRW	ENCFF337DKJ	ZNF644	JUND	8952	389	2322	246	100.9	1.61696e-34	33.7913	2.74799
K562	NFYB	ENCFF173NRW	ENCFF338HQY	ZNF644	DDX20	8952	389	2080	178	90.3843	1.36865e-16	15.8637	1.98838
K562	NFYB	ENCFF173NRW	ENCFF344QKL	ZNF644	ZNF274	8952	389	56	25	2.43342	2.55842e-17	16.592	0.279267
K562	NFYB	ENCFF173NRW	ENCFF350YXB	ZNF644	MTA3	8952	389	2033	216	88.3419	1.011e-30	29.9952	2.41287
K562	NFYB	ENCFF173NRW	ENCFF356ASJ	ZNF644	E2F5	8952	389	1026	239	44.5838	3.64443e-92	91.4384	2.66979
K562	NFYB	ENCFF173NRW	ENCFF360BTO	ZNF644	AFF1	8952	389	543	124	23.5955	6.39109e-48	47.1944	1.38517
K562	NFYB	ENCFF173NRW	ENCFF365NKO	ZNF644	MIER1	8952	389	112	16	4.86685	3.645e-05	4.4383	0.178731
K562	NFYB	ENCFF173NRW	ENCFF368TYM	ZNF644	KDM5B	8952	389	1661	143	72.1771	6.59219e-14	13.181	1.59741
K562	NFYB	ENCFF173NRW	ENCFF370ENX	ZNF644	NFIC	8952	389	926	137	40.2384	4.57462e-33	32.3396	1.53038
K562	NFYB	ENCFF173NRW	ENCFF379MPS	ZNF644	RBBP5	8952	389	894	85	38.8479	5.95644e-11	10.225	0.949508
K562	NFYB	ENCFF173NRW	ENCFF380FJL	ZNF644	TBP	8952	389	2571	223	111.72	6.54897e-21	20.1838	2.49106
K562	NFYB	ENCFF173NRW	ENCFF384YDT	ZNF644	IRF2	8952	389	787	114	34.1983	4.15834e-27	26.3811	1.27346
K562	NFYB	ENCFF173NRW	ENCFF386WKY	ZNF644	ZNF280A	8952	389	31	2	1.34707	0.235899	0.627274	0.0223414
K562	NFYB	ENCFF173NRW	ENCFF387LTN	ZNF644	MYC_3	8952	389	1137	140	49.4072	3.50128e-26	25.4558	1.5639
K562	NFYB	ENCFF173NRW	ENCFF388AJH	ZNF644	IRF1	8952	389	182	33	7.90862	1.83642e-11	10.736	0.368633
K562	NFYB	ENCFF173NRW	ENCFF388YOB	ZNF644	ZNF395	8952	389	1005	212	43.6712	1.20249e-74	73.9199	2.36819
K562	NFYB	ENCFF173NRW	ENCFF396DNK	ZNF644	ZFP91	8952	389	377	47	16.3821	3.53254e-10	9.45191	0.525022
K562	NFYB	ENCFF173NRW	ENCFF396GUH	ZNF644	ADNP	8952	389	127	21	5.51866	2.97463e-07	6.52657	0.234584
K562	NFYB	ENCFF173NRW	ENCFF396NSO	ZNF644	HLTF	8952	389	195	41	8.47353	7.01771e-16	15.1538	0.457998
K562	NFYB	ENCFF173NRW	ENCFF398EQF	ZNF644	U2AF2	8952	389	0	0	0	1	0	0
K562	NFYB	ENCFF173NRW	ENCFF404YMX	ZNF644	ETV1	8952	389	948	153	41.1944	7.53877e-41	40.1227	1.70912
K562	NFYB	ENCFF173NRW	ENCFF408FQC	ZNF644	ZBTB33	8952	389	476	32	20.6841	0.00497976	2.30279	0.357462
K562	NFYB	ENCFF173NRW	ENCFF408SNO	ZNF644	DIDO1	8952	389	566	93	24.595	4.01767e-26	25.396	1.03887
K562	NFYB	ENCFF173NRW	ENCFF415YPX	ZNF644	ILF3	8952	389	112	24	4.86685	3.86894e-10	9.41241	0.268097
K562	NFYB	ENCFF173NRW	ENCFF417LEJ	ZNF644	ZBTB40	8952	389	1286	143	55.8818	1.01056e-22	21.9954	1.59741
K562	NFYB	ENCFF173NRW	ENCFF417QAJ	ZNF644	JUN_0	8952	389	290	57	12.6017	4.40349e-20	19.3562	0.636729
K562	NFYB	ENCFF173NRW	ENCFF421KIV	ZNF644	PYGO2	8952	389	78	19	3.38941	3.27538e-09	8.48474	0.212243
K562	NFYB	ENCFF173NRW	ENCFF423EMU	ZNF644	BACH1	8952	389	116	17	5.04066	1.59253e-05	4.79791	0.189902
K562	NFYB	ENCFF173NRW	ENCFF426DUB	ZNF644	JUNB	8952	389	204	29	8.86461	4.84999e-08	7.31426	0.32395
K562	NFYB	ENCFF173NRW	ENCFF433RKB	ZNF644	ZFX	8952	389	920	96	39.9777	2.60627e-14	13.584	1.07239
K562	NFYB	ENCFF173NRW	ENCFF434QZL	ZNF644	ZBTB11	8952	389	532	96	23.1175	7.98309e-30	29.0978	1.07239
K562	NFYB	ENCFF173NRW	ENCFF447QUG	ZNF644	ZNF512	8952	389	27	2	1.17326	0.21292	0.671783	0.0223414
K562	NFYB	ENCFF173NRW	ENCFF452SPE	ZNF644	FOXJ2	8952	389	719	143	31.2434	3.94149e-48	47.4043	1.59741
K562	NFYB	ENCFF173NRW	ENCFF455TDM	ZNF644	CBX3	8952	389	1458	174	63.3559	1.54145e-30	29.8121	1.9437
K562	NFYB	ENCFF173NRW	ENCFF456PQY	ZNF644	CBX8	8952	389	3	0	0.130362	0.877778	-0.0566155	0
K562	NFYB	ENCFF173NRW	ENCFF462FRU	ZNF644	PHB2	8952	389	94	46	4.08467	3.96934e-32	31.4013	0.513852
K562	NFYB	ENCFF173NRW	ENCFF465JKF	ZNF644	MYC	8952	389	2224	237	96.6416	1.09352e-33	32.9612	2.64745
K562	NFYB	ENCFF173NRW	ENCFF470MLY	ZNF644	MBD2	8952	389	2937	271	127.624	1.05888e-28	27.9752	3.02726
K562	NFYB	ENCFF173NRW	ENCFF473GCH	ZNF644	FOSL1	8952	389	202	40	8.7777	1.02679e-14	13.9885	0.446828
K562	NFYB	ENCFF173NRW	ENCFF474NLG	ZNF644	HCFC1	8952	389	1895	193	82.3453	1.31945e-25	24.8796	2.15594
K562	NFYB	ENCFF173NRW	ENCFF478MPX	ZNF644	SAFB	8952	389	329	27	14.2964	0.000881605	3.05473	0.301609
K562	NFYB	ENCFF173NRW	ENCFF481WGW	ZNF644	SKIL	8952	389	1358	169	59.0105	1.06852e-31	30.9712	1.88785
K562	NFYB	ENCFF173NRW	ENCFF484CKD	ZNF644	RCOR1	8952	389	331	62	14.3833	1.10331e-20	19.9573	0.692583
K562	NFYB	ENCFF173NRW	ENCFF484DKT	ZNF644	CBX1	8952	389	963	93	41.8462	3.77727e-12	11.4228	1.03887
K562	NFYB	ENCFF173NRW	ENCFF484HCG	ZNF644	SUPT5H	8952	389	1504	130	65.3548	6.19646e-13	12.2079	1.45219
K562	NFYB	ENCFF173NRW	ENCFF494ZUY	ZNF644	SNIP1	8952	389	103	13	4.47576	0.000528676	3.27681	0.145219
K562	NFYB	ENCFF173NRW	ENCFF495CSO	ZNF644	NCOA4	8952	389	30	8	1.30362	5.61734e-05	4.25047	0.0893655
K562	NFYB	ENCFF173NRW	ENCFF495MHZ	ZNF644	NFE2	8952	389	669	88	29.0707	7.77221e-19	18.1095	0.983021
K562	NFYB	ENCFF173NRW	ENCFF497XOD	ZNF644	MITF	8952	389	1452	105	63.0952	3.66205e-07	6.43628	1.17292
K562	NFYB	ENCFF173NRW	ENCFF498DOQ	ZNF644	STAT1_2	8952	389	44	6	1.91197	0.0100277	1.9988	0.0670241
K562	NFYB	ENCFF173NRW	ENCFF502KHR	ZNF644	ELF4	8952	389	1900	216	82.5626	1.47166e-34	33.8322	2.41287
K562	NFYB	ENCFF173NRW	ENCFF511OXK	ZNF644	LARP7	8952	389	85	16	3.69359	1.42709e-06	5.84555	0.178731
K562	NFYB	ENCFF173NRW	ENCFF511QHY	ZNF644	ZMYM3	8952	389	80	13	3.47632	5.37685e-05	4.26947	0.145219
K562	NFYB	ENCFF173NRW	ENCFF517KRT	ZNF644	GABPB1	8952	389	2338	213	101.595	2.17906e-22	21.6617	2.37936
K562	NFYB	ENCFF173NRW	ENCFF517YCC	ZNF644	CUX1	8952	389	205	34	8.90807	8.98974e-11	10.0463	0.379803
K562	NFYB	ENCFF173NRW	ENCFF521CRG	ZNF644	ZFP36	8952	389	420	57	18.2507	2.28551e-13	12.641	0.636729
K562	NFYB	ENCFF173NRW	ENCFF522JRK	ZNF644	ZC3H11A	8952	389	160	36	6.95264	5.33772e-15	14.2726	0.402145
K562	NFYB	ENCFF173NRW	ENCFF522JUV	ZNF644	RBM22	8952	389	421	43	18.2941	3.57451e-07	6.44678	0.48034
K562	NFYB	ENCFF173NRW	ENCFF526HLP	ZNF644	DACH1	8952	389	492	66	21.3794	5.73898e-15	14.2412	0.737265
K562	NFYB	ENCFF173NRW	ENCFF529FWJ	ZNF644	ZKSCAN8	8952	389	176	88	7.6479	1.45201e-60	59.838	0.983021
K562	NFYB	ENCFF173NRW	ENCFF542DOG	ZNF644	POLR2AphosphoS5	8952	389	2039	217	88.6027	6.01109e-31	30.221	2.42404
K562	NFYB	ENCFF173NRW	ENCFF544XKC	ZNF644	PKNOX1	8952	389	3439	229	149.438	3.33794e-10	9.47652	2.55809
K562	NFYB	ENCFF173NRW	ENCFF545VNY	ZNF644	ETV6	8952	389	250	65	10.8635	5.05515e-29	28.2963	0.726095
K562	NFYB	ENCFF173NRW	ENCFF549GMO	ZNF644	BRCA1	8952	389	1	0	0.043454	0.957477	-0.0188718	0
K562	NFYB	ENCFF173NRW	ENCFF549KOD	ZNF644	GATAD2B	8952	389	474	70	20.5972	8.76803e-18	17.0571	0.781948
K562	NFYB	ENCFF173NRW	ENCFF549TYR	ZNF644	EP300	8952	389	1149	177	49.9286	2.3973e-44	43.6203	1.97721
K562	NFYB	ENCFF173NRW	ENCFF558DSF	ZNF644	HMBOX1	8952	389	512	79	22.2484	6.64735e-21	20.1774	0.882484
K562	NFYB	ENCFF173NRW	ENCFF561IZB	ZNF644	TRIP13	8952	389	251	10	10.9069	0.120349	-0.919558	0.111707
K562	NFYB	ENCFF173NRW	ENCFF561USY	ZNF644	ZBTB2	8952	389	733	99	31.8518	1.01664e-21	20.9928	1.1059
K562	NFYB	ENCFF173NRW	ENCFF573GQX	ZNF644	JUN_1	8952	389	193	42	8.38662	1.00163e-16	15.9993	0.469169
K562	NFYB	ENCFF173NRW	ENCFF577UJR	ZNF644	MEF2A	8952	389	40	8	1.73816	0.000363348	3.43968	0.0893655
K562	NFYB	ENCFF173NRW	ENCFF580DYE	ZNF644	HDAC3	8952	389	261	76	11.3415	8.99398e-37	36.046	0.848972
K562	NFYB	ENCFF173NRW	ENCFF580QGA	ZNF644	RELA	8952	389	141	46	6.12701	6.48546e-25	24.1881	0.513852
K562	NFYB	ENCFF173NRW	ENCFF581YKY	ZNF644	NEUROD1	8952	389	2218	216	96.3809	4.82484e-26	25.3165	2.41287
K562	NFYB	ENCFF173NRW	ENCFF581ZZT	ZNF644	ZNF282	8952	389	554	91	24.0735	1.36179e-25	24.8659	1.01653
K562	NFYB	ENCFF173NRW	ENCFF582YPB	ZNF644	CREB3L1	8952	389	1553	213	67.484	2.03371e-45	44.6917	2.37936
K562	NFYB	ENCFF173NRW	ENCFF583DZD	ZNF644	MYNN	8952	389	659	92	28.6362	3.198e-21	20.4951	1.0277
K562	NFYB	ENCFF173NRW	ENCFF583GKE	ZNF644	CCAR2	8952	389	26	11	1.1298	3.09891e-08	7.50879	0.122878
K562	NFYB	ENCFF173NRW	ENCFF588OLK	ZNF644	ZZZ3	8952	389	153	20	6.64846	1.51672e-05	4.81909	0.223414
K562	NFYB	ENCFF173NRW	ENCFF589EVD	ZNF644	ZBTB8A	8952	389	14	7	0.608356	3.33017e-06	5.47753	0.0781948
K562	NFYB	ENCFF173NRW	ENCFF594LCH	ZNF644	NR2C2	8952	389	79	13	3.43286	4.7685e-05	4.32162	0.145219
K562	NFYB	ENCFF173NRW	ENCFF597DIY	ZNF644	ZMIZ1	8952	389	73	17	3.17214	3.92897e-08	7.40572	0.189902
K562	NFYB	ENCFF173NRW	ENCFF602AXP	ZNF644	ZNF589	8952	389	618	186	26.8546	1.77782e-89	88.7501	2.07775
K562	NFYB	ENCFF173NRW	ENCFF613RNG	ZNF644	MEIS2	8952	389	2014	183	87.5163	2.04769e-19	18.6887	2.04424
K562	NFYB	ENCFF173NRW	ENCFF617CAZ	ZNF644	TAF15	8952	389	30	1	1.30362	0.353994	-0.451004	0.0111707
K562	NFYB	ENCFF173NRW	ENCFF619BDC	ZNF644	TEAD2	8952	389	142	31	6.17046	8.03588e-13	12.095	0.346291
K562	NFYB	ENCFF173NRW	ENCFF622RBW	ZNF644	SMARCE1	8952	389	489	98	21.249	7.52441e-34	33.1235	1.09473
K562	NFYB	ENCFF173NRW	ENCFF624NUZ	ZNF644	SAFB2	8952	389	2	0	0.086908	0.916761	-0.0377436	0
K562	NFYB	ENCFF173NRW	ENCFF626KTJ	ZNF644	PHF8	8952	389	1055	113	45.8439	2.92789e-17	16.5334	1.26229
K562	NFYB	ENCFF173NRW	ENCFF626MVT	ZNF644	TBL1XR1	8952	389	1010	161	43.8885	3.00381e-42	41.5223	1.79848
K562	NFYB	ENCFF173NRW	ENCFF629BFI	ZNF644	JUN	8952	389	1372	173	59.6189	4.80703e-33	32.3181	1.93253
K562	NFYB	ENCFF173NRW	ENCFF632NQI	ZNF644	GATA1	8952	389	472	89	20.5103	4.3679e-29	28.3597	0.994191
K562	NFYB	ENCFF173NRW	ENCFF634AYU	ZNF644	MYC_1	8952	389	778	125	33.8072	1.476e-33	32.8309	1.39634
K562	NFYB	ENCFF173NRW	ENCFF641LJY	ZNF644	THAP1	8952	389	728	80	31.6345	2.62699e-13	12.5805	0.893655
K562	NFYB	ENCFF173NRW	ENCFF642BNC	ZNF644	CBFA2T2	8952	389	1271	121	55.23	8.1081e-15	14.0911	1.35165
K562	NFYB	ENCFF173NRW	ENCFF643TEZ	ZNF644	CDC5L	8952	389	74	20	3.21559	2.30455e-10	9.63741	0.223414
K562	NFYB	ENCFF173NRW	ENCFF648NYF	ZNF644	STAT1_3	8952	389	195	38	8.47353	7.37754e-14	13.1321	0.424486
K562	NFYB	ENCFF173NRW	ENCFF654BMD	ZNF644	ZNF83	8952	389	418	157	18.1638	5.46523e-89	88.2624	1.7538
K562	NFYB	ENCFF173NRW	ENCFF659WAF	ZNF644	LEF1	8952	389	684	124	29.7225	3.77073e-38	37.4236	1.38517
K562	NFYB	ENCFF173NRW	ENCFF662YQK	ZNF644	POLR2A_0	8952	389	2114	175	91.8617	4.00467e-15	14.3974	1.95487
K562	NFYB	ENCFF173NRW	ENCFF664ZGR	ZNF644	NR2C1	8952	389	907	139	39.4128	4.94075e-35	34.3062	1.55273
K562	NFYB	ENCFF173NRW	ENCFF665FHC	ZNF644	CREB3	8952	389	330	122	14.3398	7.51731e-69	68.1239	1.36282
K562	NFYB	ENCFF173NRW	ENCFF666LZV	ZNF644	BRD9	8952	389	305	61	13.2535	1.00157e-21	20.9993	0.681412
K562	NFYB	ENCFF173NRW	ENCFF670ZCR	ZNF644	MGA	8952	389	1391	134	60.4445	1.41773e-16	15.8484	1.49687
K562	NFYB	ENCFF173NRW	ENCFF671BFH	ZNF644	THRA	8952	389	30	2	1.30362	0.230737	0.636883	0.0223414
K562	NFYB	ENCFF173NRW	ENCFF671DOL	ZNF644	UBTF	8952	389	903	94	39.2389	5.39253e-14	13.2682	1.05004
K562	NFYB	ENCFF173NRW	ENCFF676NPW	ZNF644	HES1	8952	389	504	86	21.9008	2.42028e-25	24.6161	0.960679
K562	NFYB	ENCFF173NRW	ENCFF676YJE	ZNF644	MYC_2	8952	389	2518	257	109.417	1.52172e-33	32.8177	2.87087
K562	NFYB	ENCFF173NRW	ENCFF679ITJ	ZNF644	MCM3	8952	389	7	0	0.304178	0.73773	-0.132103	0
K562	NFYB	ENCFF173NRW	ENCFF680WBN	ZNF644	RBM25	8952	389	3467	187	150.655	0.000498615	3.30223	2.08892
K562	NFYB	ENCFF173NRW	ENCFF682SIY	ZNF644	RBM14	8952	389	97	6	4.21504	0.115056	0.939092	0.0670241
K562	NFYB	ENCFF173NRW	ENCFF684MLP	ZNF644	COPS2	8952	389	11	0	0.477994	0.620026	-0.20759	0
K562	NFYB	ENCFF173NRW	ENCFF694BIA	ZNF644	PTBP1	8952	389	157	20	6.82227	2.13591e-05	4.67042	0.223414
K562	NFYB	ENCFF173NRW	ENCFF696KPD	ZNF644	STAT5A	8952	389	409	93	17.7727	2.78734e-36	35.5548	1.03887
K562	NFYB	ENCFF173NRW	ENCFF699ZII	ZNF644	FOXM1	8952	389	1366	182	59.3581	1.49201e-37	36.8262	2.03307
K562	NFYB	ENCFF173NRW	ENCFF701MXF	ZNF644	TFDP1	8952	389	1406	199	61.0963	1.93782e-44	43.7127	2.22297
K562	NFYB	ENCFF173NRW	ENCFF706ISJ	ZNF644	ZBTB7A	8952	389	1354	100	58.8367	2.76929e-07	6.55763	1.11707
K562	NFYB	ENCFF173NRW	ENCFF706LIT	ZNF644	YBX1	8952	389	3	2	0.130362	0.00745858	2.12734	0.0223414
K562	NFYB	ENCFF173NRW	ENCFF706SJZ	ZNF644	ZNF384	8952	389	618	72	26.8546	2.75115e-13	12.5605	0.80429
K562	NFYB	ENCFF173NRW	ENCFF710IEF	ZNF644	ATF4	8952	389	426	68	18.5114	5.64945e-19	18.248	0.759607
K562	NFYB	ENCFF173NRW	ENCFF712AXK	ZNF644	NR2F6	8952	389	484	88	21.0317	1.025e-27	26.9893	0.983021
K562	NFYB	ENCFF173NRW	ENCFF714VIT	ZNF644	STAT2_1	8952	389	248	66	10.7766	5.34163e-30	29.2723	0.737265
K562	NFYB	ENCFF173NRW	ENCFF714XHL	ZNF644	BRD4	8952	389	160	23	6.95264	8.6587e-07	6.06255	0.256926
K562	NFYB	ENCFF173NRW	ENCFF716LRI	ZNF644	RFX5	8952	389	575	59	24.986	2.95681e-09	8.52918	0.659071
K562	NFYB	ENCFF173NRW	ENCFF717TWA	ZNF644	KLF1	8952	389	712	98	30.9392	4.55855e-22	21.3412	1.09473
K562	NFYB	ENCFF173NRW	ENCFF718NUA	ZNF644	SAP30	8952	389	676	62	29.3749	5.74484e-08	7.24072	0.692583
K562	NFYB	ENCFF173NRW	ENCFF721LDD	ZNF644	ZNF175	8952	389	526	182	22.8568	3.92175e-97	96.4065	2.03307
K562	NFYB	ENCFF173NRW	ENCFF722XRW	ZNF644	SRSF3	8952	389	23	4	0.999441	0.0153026	1.81523	0.0446828
K562	NFYB	ENCFF173NRW	ENCFF730RUF	ZNF644	IRF1_3	8952	389	70	9	3.04178	0.00293331	2.53264	0.100536
K562	NFYB	ENCFF173NRW	ENCFF730URE	ZNF644	U2AF1	8952	389	234	21	10.1682	0.00106611	2.9722	0.234584
K562	NFYB	ENCFF173NRW	ENCFF732HOE	ZNF644	GATA2	8952	389	327	77	14.2095	2.60285e-31	30.5846	0.860143
K562	NFYB	ENCFF173NRW	ENCFF744SVC	ZNF644	ZNF354B	8952	389	134	14	5.82283	0.00174843	2.75735	0.15639
K562	NFYB	ENCFF173NRW	ENCFF757ODD	ZNF644	SFPQ	8952	389	10	1	0.43454	0.281392	0.550689	0.0111707
K562	NFYB	ENCFF173NRW	ENCFF768TJI	ZNF644	HNRNPUL1	8952	389	26	6	1.1298	0.000933292	3.02998	0.0670241
K562	NFYB	ENCFF173NRW	ENCFF769GYG	ZNF644	MTA1	8952	389	635	122	27.5933	6.3074e-40	39.2001	1.36282
K562	NFYB	ENCFF173NRW	ENCFF772HOY	ZNF644	ETS2	8952	389	22	6	0.955987	0.000407569	3.3898	0.0670241
K562	NFYB	ENCFF173NRW	ENCFF772QPO	ZNF644	KAT8	8952	389	66	10	2.86796	0.000589429	3.22957	0.111707
K562	NFYB	ENCFF173NRW	ENCFF776YPS	ZNF644	NONO	8952	389	511	69	22.205	1.06726e-15	14.9717	0.770777
K562	NFYB	ENCFF173NRW	ENCFF777CWV	ZNF644	HNRNPK	8952	389	381	33	16.556	0.000124925	3.90335	0.368633
K562	NFYB	ENCFF173NRW	ENCFF778RMG	ZNF644	GTF2E2	8952	389	780	115	33.8941	5.99948e-28	27.2219	1.28463
K562	NFYB	ENCFF173NRW	ENCFF782GWS	ZNF644	RBM34	8952	389	121	6	5.25793	0.15278	0.815934	0.0670241
K562	NFYB	ENCFF173NRW	ENCFF785ACI	ZNF644	PRPF4	8952	389	469	45	20.3799	9.66964e-07	6.01459	0.502681
K562	NFYB	ENCFF173NRW	ENCFF785HXY	ZNF644	TAF9B	8952	389	1088	136	47.2779	4.54606e-26	25.3424	1.51921
K562	NFYB	ENCFF173NRW	ENCFF786WZD	ZNF644	DEAF1	8952	389	775	93	33.6768	2.25369e-17	16.6471	1.03887
K562	NFYB	ENCFF173NRW	ENCFF798URE	ZNF644	SRSF1	8952	389	94	16	4.08467	4.83e-06	5.31605	0.178731
K562	NFYB	ENCFF173NRW	ENCFF801YZV	ZNF644	POLR2H	8952	389	1563	157	67.9186	1.1383e-20	19.9437	1.7538
K562	NFYB	ENCFF173NRW	ENCFF802XZN	ZNF644	KLF13	8952	389	655	76	28.4624	7.72883e-14	13.1119	0.848972
K562	NFYB	ENCFF173NRW	ENCFF803LEC	ZNF644	XRCC3	8952	389	7	3	0.304178	0.00346042	2.46087	0.0335121
K562	NFYB	ENCFF173NRW	ENCFF806BDC	ZNF644	EHMT2	8952	389	463	80	20.1192	4.97119e-24	23.3035	0.893655
K562	NFYB	ENCFF173NRW	ENCFF809OEX	ZNF644	ZC3H8	8952	389	273	56	11.8629	1.41542e-20	19.8491	0.625559
K562	NFYB	ENCFF173NRW	ENCFF809YFY	ZNF644	FOXA1	8952	389	17	3	0.738718	0.0320969	1.49354	0.0335121
K562	NFYB	ENCFF173NRW	ENCFF812QPN	ZNF644	MAFK	8952	389	603	82	26.2027	1.76891e-18	17.7523	0.915996
K562	NFYB	ENCFF173NRW	ENCFF815TTY	ZNF644	ZNF584	8952	389	348	147	15.122	3.96042e-90	89.4023	1.64209
K562	NFYB	ENCFF173NRW	ENCFF820EVZ	ZNF644	EWSR1	8952	389	10	3	0.43454	0.00885562	2.05278	0.0335121
K562	NFYB	ENCFF173NRW	ENCFF822FWM	ZNF644	TAF1	8952	389	2161	184	93.904	6.98091e-17	16.1561	2.05541
K562	NFYB	ENCFF173NRW	ENCFF833FCO	ZNF644	GABPA	8952	389	1778	185	77.2612	1.26933e-25	24.8964	2.06658
K562	NFYB	ENCFF173NRW	ENCFF834WGJ	ZNF644	ZNF507	8952	389	2	0	0.086908	0.916761	-0.0377436	0
K562	NFYB	ENCFF173NRW	ENCFF835KAT	ZNF644	ARID3A	8952	389	570	70	24.7688	5.46969e-14	13.262	0.781948
K562	NFYB	ENCFF173NRW	ENCFF835YLR	ZNF644	ID3	8952	389	578	143	25.1164	5.01229e-59	58.3	1.59741
K562	NFYB	ENCFF173NRW	ENCFF836VRV	ZNF644	AGO1	8952	389	401	38	17.425	7.55939e-06	5.12151	0.424486
K562	NFYB	ENCFF173NRW	ENCFF841YFF	ZNF644	STAT2_0	8952	389	112	27	4.86685	2.54131e-12	11.5949	0.301609
K562	NFYB	ENCFF173NRW	ENCFF844HBQ	ZNF644	KLF16	8952	389	524	88	22.7699	1.9526e-25	24.7094	0.983021
K562	NFYB	ENCFF173NRW	ENCFF853TZC	ZNF644	ZNF197	8952	389	375	146	16.2952	6.51487e-85	84.1861	1.63092
K562	NFYB	ENCFF173NRW	ENCFF853ZMA	ZNF644	POLR2A_1	8952	389	2334	194	101.422	1.04442e-16	15.9811	2.16711
K562	NFYB	ENCFF173NRW	ENCFF859FVX	ZNF644	CHAMP1	8952	389	684	92	29.7225	3.31731e-20	19.4792	1.0277
K562	NFYB	ENCFF173NRW	ENCFF859NPS	ZNF644	NR4A1	8952	389	419	142	18.2072	4.13688e-75	74.3833	1.58624
K562	NFYB	ENCFF173NRW	ENCFF861YKK	ZNF644	RBM17	8952	389	0	0	0	1	0	0
K562	NFYB	ENCFF173NRW	ENCFF868QLL	ZNF644	ATF7	8952	389	2939	293	127.711	3.04977e-36	35.5157	3.27301
K562	NFYB	ENCFF173NRW	ENCFF872JJJ	ZNF644	POLR2B	8952	389	1396	119	60.6618	1.19015e-11	10.9244	1.32931
K562	NFYB	ENCFF173NRW	ENCFF874QUM	ZNF644	CC2D1A	8952	389	1405	149	61.0528	9.42887e-22	21.0255	1.66443
K562	NFYB	ENCFF173NRW	ENCFF877ANE	ZNF644	MYBL2	8952	389	512	67	22.2484	1.10852e-14	13.9553	0.748436
K562	NFYB	ENCFF173NRW	ENCFF881QBT	ZNF644	PML	8952	389	1497	183	65.0506	3.0953e-33	32.5093	2.04424
K562	NFYB	ENCFF173NRW	ENCFF881XQF	ZNF644	PCBP2	8952	389	37	4	1.6078	0.0557772	1.25354	0.0446828
K562	NFYB	ENCFF173NRW	ENCFF883WYX	ZNF644	FIP1L1	8952	389	674	58	29.288	9.4887e-07	6.02279	0.6479
K562	NFYB	ENCFF173NRW	ENCFF891MVM	ZNF644	ZNF263	8952	389	94	12	4.08467	0.00075788	3.1204	0.134048
K562	NFYB	ENCFF173NRW	ENCFF906PGD	ZNF644	NKRF	8952	389	538	57	23.3782	1.82595e-09	8.73851	0.636729
K562	NFYB	ENCFF173NRW	ENCFF908UIY	ZNF644	IRF1_2	8952	389	1228	154	53.3615	2.13094e-29	28.6714	1.72029
K562	NFYB	ENCFF173NRW	ENCFF909LKK	ZNF644	IRF1_1	8952	389	1104	121	47.9732	4.55155e-19	18.3418	1.35165
K562	NFYB	ENCFF173NRW	ENCFF920RYJ	ZNF644	MCM5	8952	389	1	0	0.043454	0.957477	-0.0188718	0
K562	NFYB	ENCFF173NRW	ENCFF921WMN	ZNF644	ZNF318	8952	389	328	63	14.2529	1.61703e-21	20.7913	0.703753
K562	NFYB	ENCFF173NRW	ENCFF925ANU	ZNF644	EP400	8952	389	1839	223	79.9119	1.51116e-39	38.8207	2.49106
K562	NFYB	ENCFF173NRW	ENCFF925DJG	ZNF644	E2F8	8952	389	1153	146	50.1024	2.23945e-28	27.6499	1.63092
K562	NFYB	ENCFF173NRW	ENCFF925MHB	ZNF644	CEBPZ	8952	389	593	28	25.7682	0.0684269	1.16477	0.312779
K562	NFYB	ENCFF173NRW	ENCFF927JBT	ZNF644	MAFG	8952	389	569	54	24.7253	1.34361e-07	6.87173	0.603217
K562	NFYB	ENCFF173NRW	ENCFF939ZFS	ZNF644	HDAC8	8952	389	232	69	10.0813	4.27699e-34	33.3689	0.770777
K562	NFYB	ENCFF173NRW	ENCFF941RVL	ZNF644	PCBP1	8952	389	622	43	27.0284	0.00111902	2.95116	0.48034
K562	NFYB	ENCFF173NRW	ENCFF944GJH	ZNF644	SMARCB1	8952	389	77	16	3.34596	4.15503e-07	6.38143	0.178731
K562	NFYB	ENCFF173NRW	ENCFF948TXN	ZNF644	CREM	8952	389	3223	287	140.052	5.80168e-28	27.2364	3.20599
K562	NFYB	ENCFF173NRW	ENCFF948YVM	ZNF644	PHF20	8952	389	727	88	31.591	9.40824e-17	16.0265	0.983021
K562	NFYB	ENCFF173NRW	ENCFF954NAJ	ZNF644	NR0B1	8952	389	0	0	0	1	0	0
K562	NFYB	ENCFF173NRW	ENCFF958KNK	ZNF644	ATF3	8952	389	1033	136	44.888	4.28252e-28	27.3683	1.51921
K562	NFYB	ENCFF173NRW	ENCFF962FQM	ZNF644	CTCFL	8952	389	434	36	18.859	0.000143809	3.84221	0.402145
K562	NFYB	ENCFF173NRW	ENCFF962VSZ	ZNF644	KHSRP	8952	389	308	56	13.3838	2.65524e-18	17.5759	0.625559
K562	NFYB	ENCFF173NRW	ENCFF968KBN	ZNF644	ATF2	8952	389	826	103	35.893	3.82031e-20	19.4179	1.15058
K562	NFYB	ENCFF173NRW	ENCFF970LCB	ZNF644	MXI1	8952	389	1084	118	47.1041	1.96435e-18	17.7068	1.31814
K562	NFYB	ENCFF173NRW	ENCFF971VJZ	ZNF644	RBM15	8952	389	15	2	0.65181	0.110697	0.955866	0.0223414
K562	NFYB	ENCFF173NRW	ENCFF975IRM	ZNF644	RB1	8952	389	1520	149	66.05	7.85457e-19	18.1049	1.66443
K562	NFYB	ENCFF173NRW	ENCFF985TSH	ZNF644	SREBF1	8952	389	462	69	20.0757	8.55549e-18	17.0678	0.770777
K562	NFYB	ENCFF173NRW	ENCFF986MHU	ZNF644	NFXL1	8952	389	52	12	2.25961	3.8612e-06	5.41328	0.134048
K562	NFYB	ENCFF173NRW	ENCFF990CFV	ZNF644	POU5F1	8952	389	302	64	13.1231	5.64452e-24	23.2484	0.714924
K562	NFYB	ENCFF173NRW	ENCFF993GXU	ZNF644	CBFA2T3	8952	389	635	102	27.5933	9.89463e-28	27.0046	1.13941
K562	NFYB	ENCFF173NRW	ENCFF995NIE	ZNF644	SMARCA5	8952	389	88	8	3.82395	0.024766	1.60614	0.0893655
K562	NFYB	ENCFF173NRW	ENCFF996IVU	ZNF644	ZNF830	8952	389	80	8	3.47632	0.0163565	1.78631	0.0893655
K562	NFYB	ENCFF173NRW	ENCFF996ZGL	ZNF644	C11orf30	8952	389	1723	157	74.8712	4.80831e-17	16.318	1.7538
K562	NFYB	ENCFF173NRW	ENCFF998HOR	ZNF644	HDAC6	8952	389	85	7	3.69359	0.0463024	1.3344	0.0781948
K562	NFYB	ENCFF173NRW	ENCFF998KKJ	ZNF644	XRCC5	8952	389	805	94	34.9805	7.78746e-17	16.1086	1.05004
K562	NFYB	ENCFF173NRW	ENCFF002CVR	ZNF644	BRF1	8952	389	10	2	0.43454	0.0611379	1.21369	0.0223414
K562	NFYB	ENCFF173NRW	ENCFF002CXT	ZNF644	POLR3G	8952	389	5	0	0.21727	0.804713	-0.0943591	0
K562	NFYB	ENCFF173NRW	ENCFF002CXZ	ZNF644	SIRT6	8952	389	107	38	4.64958	4.2063e-22	21.3761	0.424486
K562	NFYB	ENCFF173NRW	ENCFF813LOW_ENCFF429XKT	ZNF644	CEBPB	8952	389	594	89	25.8117	1.6752e-22	21.7759	0.994191
K562	NFYB	ENCFF173NRW	ENCFF002DDJ_ENCFF002DBD	ZNF644	CTCF	8952	389	445	23	19.337	0.0597729	1.2235	0.256926
K562	NFYB	ENCFF173NRW	ENCFF774QKS_ENCFF823SYE	ZNF644	DPF2	8952	389	347	90	15.0785	2.1471e-39	38.6681	1.00536
K562	NFYB	ENCFF173NRW	ENCFF417DTI_ENCFF917COW	ZNF644	E2F6	8952	389	1561	130	67.8317	6.55554e-12	11.1834	1.45219
K562	NFYB	ENCFF173NRW	ENCFF838COI_ENCFF738WCE	ZNF644	KDM1A	8952	389	357	66	15.5131	1.29699e-21	20.8871	0.737265
K562	NFYB	ENCFF173NRW	ENCFF799HIG_ENCFF422NGZ	ZNF644	MAX	8952	389	2485	226	107.983	1.54064e-23	22.8123	2.52458
K562	NFYB	ENCFF173NRW	ENCFF973OME_ENCFF059ONJ	ZNF644	MNT	8952	389	1653	174	71.8294	9.85349e-25	24.0064	1.9437
K562	NFYB	ENCFF173NRW	ENCFF165BCW_ENCFF366UBB	ZNF644	NCOR1	8952	389	450	99	19.5543	2.34768e-37	36.6294	1.1059
K562	NFYB	ENCFF173NRW	ENCFF144PPR_ENCFF493ABN	ZNF644	NRF1	8952	389	1920	170	83.4316	3.40054e-17	16.4685	1.89902
K562	NFYB	ENCFF173NRW	ENCFF237UAN_ENCFF010UHD	ZNF644	RFX1	8952	389	750	46	32.5905	0.00510199	2.29226	0.513852
K562	NFYB	ENCFF173NRW	ENCFF033EBX_ENCFF002CMM	ZNF644	SIX5	8952	389	637	102	27.6802	1.25014e-27	26.903	1.13941
K562	NFYB	ENCFF173NRW	ENCFF284LRP_ENCFF482CEV	ZNF644	TAL1	8952	389	296	75	12.8624	1.65357e-32	31.7816	0.837802
K562	NFYB	ENCFF173NRW	ENCFF049CRW_ENCFF646VQW	ZNF644	TRIM24	8952	389	277	67	12.0368	4.0242e-28	27.3953	0.748436
K562	NFYB	ENCFF173NRW	ENCFF926FUM_ENCFF328XKC	ZNF644	YY1	8952	389	1295	146	56.2729	1.08305e-23	22.9653	1.63092
K562	NFYB	ENCFF175IUO	ENCFF134CUM	NFE2L1	PHF21A	8952	58	549	10	3.55697	0.0025484	2.59373	0.111707
K562	NFYB	ENCFF175IUO	ENCFF137IBM	NFE2L1	SRSF9	8952	58	0	0	0	1	0	0
K562	NFYB	ENCFF175IUO	ENCFF152VMJ	NFE2L1	CTBP1	8952	58	2152	27	13.9428	0.000638541	3.19481	0.301609
K562	NFYB	ENCFF175IUO	ENCFF157UUF	NFE2L1	NFRKB	8952	58	698	14	4.52234	0.000186488	3.72935	0.15639
K562	NFYB	ENCFF175IUO	ENCFF167HYX	NFE2L1	GTF2A2	8952	58	175	0	1.13382	0.3218	-0.492414	0
K562	NFYB	ENCFF175IUO	ENCFF173NRW	NFE2L1	ZNF644	8952	58	389	14	2.52033	3.84974e-07	6.41457	0.15639
K562	NFYB	ENCFF175IUO	ENCFF175IUO	NFE2L1	NFE2L1	8952	58	58	58	0.375782	6.48502e-104	103.188	0.6479
K562	NFYB	ENCFF175IUO	ENCFF178MOP	NFE2L1	SMAD5	8952	58	2109	14	13.6642	0.105556	0.976516	0.15639
K562	NFYB	ENCFF175IUO	ENCFF186QUP	NFE2L1	VEZF1	8952	58	2580	24	16.7158	0.0200803	1.69723	0.268097
K562	NFYB	ENCFF175IUO	ENCFF192BTP	NFE2L1	JUN_2	8952	58	185	15	1.19861	3.49256e-12	11.4569	0.16756
K562	NFYB	ENCFF175IUO	ENCFF196DHR	NFE2L1	IRF9	8952	58	162	8	1.0496	1.27888e-05	4.89317	0.0893655
K562	NFYB	ENCFF175IUO	ENCFF209HKW	NFE2L1	RLF	8952	58	270	6	1.74933	0.00692107	2.15983	0.0670241
K562	NFYB	ENCFF175IUO	ENCFF209MQX	NFE2L1	TEAD4	8952	58	1125	20	7.28887	5.02998e-05	4.29843	0.223414
K562	NFYB	ENCFF175IUO	ENCFF213EPU	NFE2L1	ESRRA	8952	58	1586	15	10.2757	0.0396269	1.40201	0.16756
K562	NFYB	ENCFF175IUO	ENCFF225TLP	NFE2L1	E2F4	8952	58	1863	13	12.0704	0.106168	0.974008	0.145219
K562	NFYB	ENCFF175IUO	ENCFF235ZZP	NFE2L1	ASH1L	8952	58	2325	14	15.0637	0.101989	-0.991446	0.15639
K562	NFYB	ENCFF175IUO	ENCFF249EZR	NFE2L1	TCF7	8952	58	387	8	2.50737	0.00315713	2.50071	0.0893655
K562	NFYB	ENCFF175IUO	ENCFF002CMJ	NFE2L1	SPI1	8952	58	872	11	5.64969	0.0165	1.78252	0.122878
K562	NFYB	ENCFF175IUO	ENCFF002CVM	NFE2L1	ATF1	8952	58	1593	20	10.321	0.00254669	2.59402	0.223414
K562	NFYB	ENCFF175IUO	ENCFF002CVP	NFE2L1	BDP1	8952	58	13	0	0.084227	0.919223	-0.0365793	0
K562	NFYB	ENCFF175IUO	ENCFF002CVS	NFE2L1	BRF2	8952	58	7	0	0.045353	0.95566	-0.0196966	0
K562	NFYB	ENCFF175IUO	ENCFF002CVU	NFE2L1	CCNT2	8952	58	1787	16	11.578	0.0466929	1.33075	0.178731
K562	NFYB	ENCFF175IUO	ENCFF002CVW	NFE2L1	FOS	8952	58	3625	28	23.4864	0.0499693	1.3013	0.312779
K562	NFYB	ENCFF175IUO	ENCFF002CWR	NFE2L1	GTF2B	8952	58	606	5	3.92627	0.153307	0.814437	0.0558534
K562	NFYB	ENCFF175IUO	ENCFF002CWT	NFE2L1	HMGN3	8952	58	1513	9	9.80273	0.127376	-0.894911	0.100536
[truncated: 126,623 more rows]
