# Supplementary material for: On the NF-Y regulome as in ENCODE (2019)
Source: PLoS Comput Biol. 2020 Dec 28;16(12):e1008488. doi: 10.1371/journal.pcbi.1008488 (PMC7793273; doi:10.1371/journal.pcbi.1008488)
Supplement: S4 Table — (XLSX) [file pcbi.1008488.s004.xlsx]

## Sheet: Tab S4 - Extra Pathways K562
DNA Replication | M/G1 Transition	1-2
Mitotic Metaphase and Anaphase | Separation of Sister Chromatids	3-4
Orc1 removal from chromatin | Switching of origins to a post-replicative state	5-6
Centrosome maturation | Recruitment of mitotic centrosome proteins and complexes	7-8
Loss of Nlp from mitotic centrosomes | Loss of proteins required for interphase microtubule organization¬†from the centrosome	9-10
Deadenylation-dependent mRNA decay | Presynaptic phase of homologous DNA pairing and strand exchange	11-12
Hh mutants that don't undergo autocatalytic processing are degraded by ERAD | Stabilization of p53	13-14
p53-Independent DNA Damage Response | Ubiquitin Mediated Degradation of Phosphorylated Cdc25A	15-16
Antigen processing and presentation | Interferon Signaling	17-18
Arginine and proline metabolism | Pyrimidine metabolism	19-20
