# Supplementary material for: On the NF-Y regulome as in ENCODE (2019)
Source: PLoS Comput Biol. 2020 Dec 28;16(12):e1008488. doi: 10.1371/journal.pcbi.1008488 (PMC7793273; doi:10.1371/journal.pcbi.1008488)
Supplement: S5 Table — (XLSX) [file pcbi.1008488.s005.xlsx]

## Sheet: Tab S5 - Extra Pathways GM12878
G1/S Transition | Mitotic G1-G1/S phases	1-2
Peptide chain elongation | Viral mRNA Translation	3-4
Cleavage of Growing Transcript in the Termination Region | RNA Polymerase II Transcription Termination	5-6
Orc1 removal from chromatin | Switching of origins to a post-replicative state	7-8
Centrosome maturation | Recruitment of mitotic centrosome proteins and complexes	9-10
Loss of Nlp from mitotic centrosomes | Loss of proteins required for interphase microtubule organization¬†from the centrosome	11-12
Clathrin derived vesicle budding | trans-Golgi Network Vesicle Budding	13-14
Alcoholism | Formation of the beta-catenin:TCF transactivating complex	15-16
COPI-dependent Golgi-to-ER retrograde traffic | PDGF signaling pathway	17-18
Autoimmune thyroid disease | superpathway of methionine degradation	19-20
Golgi Cisternae Pericentriolar Stack Reorganization | purine nucleotides de novo biosynthesis	21-22
Cargo trafficking to the periciliary membrane | Metalloprotease DUBs	23-24
Allograft rejection | Graft-versus-host disease | Type I diabetes mellitus	25-26-27
Megakaryocyte development | Golgi-to-ER retrograde transport | Tuberculosis	28-29-30
ER-Phagosome pathway | Regulation of mRNA stability | RNA polymerase II transcribes snRNA genes	31-32-33
Metabolism of nucleotides | MyD88-independent TLR3/TLR4 cascade | Toll Like Receptor 3 (TLR3) Cascade | TRIF-mediated TLR3/TLR4 signaling	34-35-36-37
Activation of anterior HOX genes in hindbrain development during early embryogenesis | Activation of HOX genes during differentiation | Interferon gamma signaling | RNA Polymerase I Promoter Clearance | RNA Polymerase I Transcription	38-39-40-41-42
