# Supplementary material for: On the NF-Y regulome as in ENCODE (2019)
Source: PLoS Comput Biol. 2020 Dec 28;16(12):e1008488. doi: 10.1371/journal.pcbi.1008488 (PMC7793273; doi:10.1371/journal.pcbi.1008488)
Supplement: S6 Table — (XLSX) [file pcbi.1008488.s006.xlsx]

## Sheet: Tab S6 - Extra Pathways HeLa-S3
APC/C-mediated degradation of cell cycle proteins | Regulation of APC/C activators	1-2
G1/S Transition | Mitotic G1-G1/S phases	3-4
GTP hydrolysis and joining of the 60S ribosomal subunit | L13a-mediated translational silencing of Ceruloplasmin expression	5-6
Mitotic Metaphase and Anaphase | Separation of Sister Chromatids	7-8
Apoptosis | Programmed Cell Death	9-10
Centrosome maturation | Recruitment of mitotic centrosome proteins and complexes	11-12
HDR through Homologous Recombination (HR) | Homology Directed Repair	13-14
M/G1 Transition | Synthesis of DNA	15-16
Mitotic Prometaphase | Resolution of Sister Chromatid Cohesion	17-18
p53 pathway | SUMOylation	19-20
Alcoholism | Condensation of Prophase Chromosomes | HDACs deacetylate histones	21-22-23
Peptide chain elongation | Selenocysteine synthesis | Viral mRNA Translation	24-25-26
Epigenetic regulation of gene expression | Megakaryocyte development | RHO GTPases activate PKNs	27-28-29
AURKA Activation by TPX2 | Loss of Nlp from mitotic centrosomes | Loss of proteins required for interphase microtubule organization¬†from the centrosome | Regulation of PLK1 Activity at G2/M Transition	30-31-32-33
Degradation of beta-catenin by the destruction complex | Interferon Signaling | MHC class II antigen presentation | Viral myocarditis	34-35-36-37
Assembly of the pre-replicative complex | Orc1 removal from chromatin | Regulation of DNA replication | Removal of licensing factors from origins | Switching of origins to a post-replicative state	38-39-40-41-42
Biosynthesis of amino acids | Carbon metabolism | G0 and Early G1 | Meiosis | TP53 Regulates Transcription of Cell Cycle Genes	42-43-44-45-46-47
Formation of a pool of free 40S subunits | Influenza Life Cycle | Influenza Viral RNA Transcription and Replication | Ribosome | Selenoamino acid metabolism	48-49-50-51-52
