# Supplementary material for: On the NF-Y regulome as in ENCODE (2019)
Source: PLoS Comput Biol. 2020 Dec 28;16(12):e1008488. doi: 10.1371/journal.pcbi.1008488 (PMC7793273; doi:10.1371/journal.pcbi.1008488)
Supplement: S7 Table — (XLSX) [file pcbi.1008488.s007.xlsx]

## Sheet: Tab S7 - DEG
UP	DOWN
APH1A|NM_001077628.2	LINC01234|NR_110025.1
NUP160|NM_001318399.1	HINT2|NM_032593.2
RNF10|NM_001330474.1	HLA-B|NM_005514.7
SMC3|NM_005445.3	WRB-SH3BGR|NM_001317744.1
TYMS|NM_001071.2	PRKCZ|NM_001033581.1
NUSAP1|NM_001243142.1	PLA2G3|NM_015715.4
KRT18|NM_000224.2	TPST1|NM_003596.3
TAF9|NM_001015892.1	NFYC-AS1|NR_024567.1
WLS|NM_001002292.3	MRPL41|NM_032477.2
CALD1|NM_004342.6	MYO5C|NM_018728.3
OXCT1|NM_000436.3	PCLAF|NM_001029989.2
GTF3C5|NM_001122823.1	MSTO2P|NR_024117.2
GLUD1|NM_001318900.1	CACNA1G|NM_001256324.1
CDC42BPB|NM_006035.3	LOC101928659|NR_135180.1
RRP36|NM_001329704.1	CLCA2|NM_006536.6
CD9|NM_001330312.1	ADI1|NM_001306077.1
EIF2B5|NM_003907.2	CCDC66|NM_001012506.4
HNRNPUL1|NM_001301016.2	GJB5|NM_005268.3
DIAPH1|NM_001079812.2	KDELC1|NM_001318732.1
BCR|NM_004327.3	LYPD6|NM_001195685.1
ACTR1A|NM_005736.3	WDR97|NM_001316309.1
CUL4B|NM_001079872.1	GSTT2|NR_126445.1
DAG1|NM_001165928.3	DOC2A|NM_001282062.1
AXIN1|NM_003502.3	SLC1A1|NM_004170.5
DHFR|NM_000791.3	LRRC20|NM_001278211.1
TPR|NM_003292.2	NFYB|NM_006166.3
UBN1|NM_001079514.2	EPM2A|NM_001018041.1
KIAA1522|NM_001198972.1	SNPH|NM_001318234.1
GIT1|NM_001085454.1	DHCR24|NM_014762.3
KCTD3|NM_001319294.1	HLA-C|NM_002117.5
SVIL|NM_001323599.1	GLI1|NM_001160045.1
SH3GLB2|NM_001287045.1	LINC01133|NR_038849.1
UBQLN4|NM_001304342.1	HLA-A|NM_002116.7
EXOC5|NM_006544.3	IFITM1|NM_003641.3
FEM1B|NM_015322.4	GDF11|NM_005811.4
ITCH|NM_001257137.2	BTN2A3P|NR_027795.1
UAP1|NM_001324113.1	TMCO3|NM_017905.4
YAP1|NM_001130145.2	IVD|NM_001159508.1
RNF14|NM_001201365.1	VASH2|NM_001136474.2
NXN|NM_001205319.1	ALDH3A1|NM_000691.4
PRKAR1A|NM_001276289.1	CKS1B|NM_001826.2
APC|NM_000038.5	CEP41|NM_001257158.1
RFK|NM_018339.5	LOC440910|NR_030728.1
RHOB|NM_004040.3	GSTT2B|NM_001080843.3
MEA1|NM_001318942.1	BTN3A3|NM_001242803.1
CHD4|NM_001273.3	SNCA|NM_000345.3
FLYWCH1|NM_001308068.1	GACAT2|NR_120598.1
DBI|NM_001079862.2	FAR2P1|NR_026758.2
SRF|NM_001292001.1	PMF1-BGLAP|NM_001199661.1
BCAS2|NM_005872.2	HIST1H2BD|NM_021063.3
SNAPIN|NM_012437.5	ZNF519|NM_145287.3
ZDHHC6|NM_001303134.1	ST3GAL3|NM_001270459.1
FAM127A|NM_001078171.1	EIF3CL|NM_001099661.2
ZBTB40|NM_001083621.1	MSTO1|NM_001256532.1
C21orf59|NM_021254.2	TMX2-CTNND1|NR_037646.1
CHEK1|NM_001114121.2	POTEF|NM_001099771.2
ATP13A2|NM_001141973.2	KLHL31|NM_001003760.4
ZNF106|NM_001284306.1	MNX1-AS1|NR_038835.1
ANKRD28|NM_001195098.1	B4GALT6|NM_001330570.1
COBL|NM_001287436.2	RNF5|NM_006913.3
PTPN1|NM_001278618.1	PLS3|NM_001136025.4
SEC61A1|NM_013336.3	FAR2P2|NR_046258.1
TNK2|NM_001010938.1	ATP5S|NM_001003803.2
CNIH4|NM_001277197.1	PSAT1|NM_021154.4
PRKCSH|NM_001001329.2	MYO1E|NM_004998.3
TMEM127|NM_001193304.2	VIM|NM_003380.3
UBE4B|NM_001105562.2	PAIP2B|NM_020459.1
ACTN4|NM_001322033.1	AGBL5|NM_001035507.2
RBBP8|NM_002894.2	WDR6|NM_001320546.1
IDH1|NM_001282386.1	FDXR|NM_001258012.3
C12orf49|NM_024738.2	BTG2|NM_006763.2
CPEB4|NM_001308189.1	QRSL1|NM_018292.4
NCOA3|NM_001174087.1	B4GALNT4|NM_178537.4
TPMT|NM_000367.4	KRCC1|NM_001304526.1
WASHC2A|NM_001005751.2	PMF1|NM_001199653.1
THOP1|NM_003249.4	GOLPH3L|NM_018178.5
ZBTB4|NM_001128833.1	WBP1|NM_012477.3
SRP54|NM_001146282.1	SNHG19|NR_132114.1
CTIF|NM_001142397.1	RIMS4|NM_001205317.1
PNPLA2|NM_020376.3	EIF4G2|NM_001042559.2
N4BP3|NM_015111.1	MFSD2A|NM_001136493.2
RHOC|NM_001042678.1	DUSP19|NM_001142314.1
KDM3B|NM_016604.3	TSPYL2|NM_022117.3
SNTB2|NM_006750.3	SCD|NM_005063.4
TMED1|NM_006858.3	RPLP0|NM_001002.3
ATAD2|NM_014109.3	TRIM68|NM_001304496.1
PEA15|NM_001297576.1	PIF1|NM_001286496.1
SRPRB|NM_021203.3	FAM72B|NM_001100910.1
LAMA1|NM_005559.3	LEPR|NM_001003679.3
ITSN1|NM_001001132.1	PIM2|NM_006875.3
UBAP1|NM_001171201.1	ATP1A3|NM_001256213.1
NR1D2|NM_001145425.1	FLRT1|NM_013280.4
DCTN4|NM_001135643.1	PAXIP1-AS2|NR_024476.1
CMAS|NM_018686.5	LINC01021|NR_038848.1
ITGB1BP1|NM_001319066.1	STPG1|NM_001199012.1
PLEKHH3|NM_024927.4	LHX6|NM_001242333.1
ABHD2|NM_007011.7	CRYL1|NM_015974.2
IL6ST|NM_001190981.1	FAM72C|NM_001346067.1
TBXA2R|NM_001060.5	MNX1|NM_001165255.1
HENMT1|NM_001102592.1	TYSND1|NM_001040273.2
MYH9|NM_002473.5	TMPO|NM_001032283.2
MISP|NM_173481.3	TMEM230|NM_001009923.1
ITPK1|NM_001142593.2	EHHADH|NM_001166415.1
SPAG9|NM_001130527.2	BLVRA|NM_000712.3
RHNO1|NM_001252499.2	MAF1|NM_032272.4
RERE|NM_001042681.1	STARD4|NM_001308056.1
NDUFAF1|NM_016013.3	FAM72D|NM_001345942.1
SECISBP2|NM_001282688.1	CLUHP3|NR_024034.1
KDM2B|NM_001005366.1	ARL17B|NM_001039083.3
MAVS|NM_001206491.1	ANP32E|NM_001136478.3
SENP2|NM_021627.2	ILF2|NM_001267809.1
TMEM164|NM_017698.2	NAGLU|NM_000263.3
GNA12|NM_001282440.1	NEURL1B|NM_001142651.2
MFSD14B|NM_032558.2	STARD5|NM_181900.2
SIRT6|NM_001193285.2	C22orf39|NM_001166242.1
ARHGEF11|NM_014784.3	DOLPP1|NM_001135917.1
MEF2D|NM_001271629.1	UBE2C|NM_001281741.1
SNUPN|NM_001042581.1	ZNF75D|NM_001185063.2
PGM3|NM_001199917.1	MZT1|NM_001071775.2
RASIP1|NM_017805.2	SKA2|NM_001100595.1
SIPA1|NM_006747.3	NCK1|NM_001190796.2
CRAMP1|NM_020825.3	LRRC26|NM_001013653.2
ABHD17C|NM_021214.1	VBP1|NM_001303543.1
ABR|NM_001092.4	ACY1|NM_000666.2
EGLN1|NM_022051.2	LGSN|NM_001143940.1
MLXIP|NM_014938.5	MICA|NM_001177519.2
CD2AP|NM_012120.2	LPL|NM_000237.2
NUP50|NM_007172.3	TUBB4B|NM_006088.5
SAMD4B|NM_001303614.1	FAM72A|NM_001123168.2
FURIN|NM_001289823.1	PDIA4|NM_004911.4
SALL4|NM_001318031.1	ATRX|NM_000489.4
SEMA4C|NM_017789.4	QARS|NM_001272073.1
ISCA1|NM_030940.3	PRMT1|NM_001207042.2
MON1B|NM_001286639.1	ZNF687|NM_001304763.1
SHROOM3|NM_020859.3	TTC23|NM_001288615.1
PLOD1|NM_000302.3	CCDC78|NM_001031737.2
ATF3|NM_001030287.3	C5orf22|NM_018356.2
POLE|NM_006231.3	ZBTB47|NM_145166.3
DTL|NM_001286229.1	GOT1|NM_002079.2
SCAMP3|NM_005698.3	FOXL2|NM_023067.3
TESK1|NM_001318230.1	TYMSOS|NM_001012716.2
GMDS|NM_001253846.1	TOR3A|NM_022371.3
SOCS3|NM_003955.4	ADM5|NM_001101340.1
JOSD1|NM_014876.5	IL11RA|NM_001142784.2
CCDC51|NM_001256964.1	RRP9|NM_004704.4
SEMA3B|NM_001005914.2	HHEX|NM_002729.4
WDR73|NM_032856.3	NDUFS8|NM_002496.3
VPS18|NM_020857.2	MRO|NM_001127174.1
QSOX1|NM_001004128.2	CNNM3|NM_017623.4
TEX264|NM_001129884.2	PAN2|NM_001127460.2
COA7|NM_023077.2	SRP9|NM_001130440.1
DGKD|NM_003648.2	LPIN1|NM_001261427.1
MAP3K11|NM_002419.3	FAM64A|NM_001195228.1
EGLN2|NM_053046.3	AMER1|NM_152424.3
CPD|NM_001199775.1	ADARB2|NM_018702.3
HIF1A|NM_001243084.1	HOXB13|NM_006361.5
RABL3|NM_173825.3	HTRA1|NM_002775.4
ZNF142|NM_001105537.2	PSMD4|NM_001330692.1
CACNB3|NM_000725.3	RTN4IP1|NM_001318746.1
RASSF8|NM_001164746.1	BEND6|NM_001318539.1
HSD17B11|NM_016245.4	IFT27|NM_001177701.2
STRN|NM_003162.3	SPTSSA|NM_138288.3
SLC7A1|NM_003045.4	FDFT1|NM_001287742.1
BCL3|NM_005178.4	YIF1A|NM_001300861.1
MOB1B|NM_001244766.1	RRM2|NM_001034.3
OPN3|NM_014322.2	GLYCTK|NM_001144951.1
ISY1|NM_001199469.1	ZNF556|NM_001300843.1
IL17RA|NM_001289905.1	RGS3|NM_001276260.1
CREB3|NM_006368.4	MMAA|NM_172250.2
NPEPL1|NM_001204872.1	EVI5L|NM_001159944.2
RNF220|NM_001319956.1	MXD4|NM_006454.2
ATG13|NM_001142673.2	GALT|NM_000155.3
PTGFRN|NM_020440.3	TMEM205|NM_001145416.1
ZFYVE19|NM_001077268.1	ADRB1|NM_000684.2
VPS37B|NM_024667.2	HOXC6|NM_004503.3
TPGS2|NM_001271949.1	DOK3|NM_001144875.1
CDR2L|NM_014603.2	RUVBL1|NM_001319084.1
GNG11|NM_004126.3	WARS|NM_004184.3
IFNGR1|NM_000416.2	FAR1|NM_032228.5
SDC3|NM_014654.3	ADK|NM_001123.3
RAPGEF1|NM_001304275.1	PRG2|NM_001243245.2
NCAPH|NM_001281710.1	CDC23|NM_004661.3
HAUS5|NM_015302.1	PNPO|NM_018129.3
HS6ST1|NM_004807.2	HOXB5|NM_002147.3
RAB9A|NM_001195328.1	FAM204A|NM_001134672.1
CACUL1|NM_153810.4	PDE3A|NM_000921.4
CLSTN1|NM_001009566.2	TRIM45|NM_001145635.1
MAD2L2|NM_001127325.1	HOXB6|NM_018952.4
SAV1|NM_021818.3	BIVM|NM_001159596.1
FBXO46|NM_001080469.1	HMGCS1|NM_001098272.2
DNAJC1|NM_022365.3	PET100|NM_001171155.1
SPATS2L|NM_001100422.1	ASB9|NM_001031739.2
COPRS|NM_001330176.1	CKB|NM_001823.4
C11orf98|NM_001286086.1	ZBTB3|NM_024784.3
MOB3B|NM_024761.4	OLMALINC|NR_026762.1
NRIP1|NM_003489.3	SCG2|NM_003469.4
CYSTM1|NM_032412.3	ALKBH7|NM_032306.3
CDK7|NM_001324069.1	ZXDB|NM_007157.3
SLC37A1|NM_001320537.1	PXN-AS1|NR_038924.1
RCN3|NM_020650.2	ARL6IP6|NM_152522.5
CDS2|NM_003818.3	ZNF235|NM_004234.4
IFT22|NM_001130820.2	G3BP1|NM_005754.2
GET4|NM_015949.2	ANKS3|NM_001242929.1
ETFA|NM_000126.3	ACTR1B|NM_005735.3
C4BPB|NM_000716.3	ZDHHC12|NM_001318015.1
TSC22D2|NM_001303264.1	SIX1|NM_005982.3
STARD3|NM_001165937.1	TMEM135|NM_001168724.1
ETV5|NM_004454.2	TMEM243|NM_001329472.1
AGO2|NM_001164623.1	ARL2|NM_001199745.1
CANT1|NM_001159772.1	BCAM|NM_001013257.2
RRAGC|NM_001271851.1	NME1-NME2|NM_001018136.2
PRKAA2|NM_006252.3	ARHGAP18|NM_033515.2
CCDC167|NM_138493.2	CKMT1A|NM_001015001.2
MAP4K4|NM_001242559.1	HMGB3|NM_001301228.1
SELENOK|NM_021237.4	KREMEN2|NM_001253725.1
RAP2C|NM_001271186.1	GEMIN8|NM_001042479.1
BAZ2A|NM_001300905.1	CETN3|NM_001297765.1
39692|NM_001098811.1	HN1L|NM_144570.2
KHNYN|NM_001290256.1	SARS2|NM_001145901.1
BRI3|NM_001159491.1	WDR46|NM_001164267.1
UBR7|NM_175748.3	PIK3R3|NM_001114172.1
PACS1|NM_018026.3	LMO4|NM_006769.3
MAP1S|NM_001308363.1	BRICD5|NM_182563.3
TPBG|NM_001166392.1	STARD8|NM_001142503.2
ACOX1|NM_001185039.1	SORT1|NM_001205228.1
C12orf4|NM_001304811.1	ACYP2|NM_001320586.1
TBC1D1|NM_001253912.1	PRPF40B|NM_001031698.2
HSPA13|NM_006948.4	PTPN6|NM_002831.5
DHX57|NM_001329963.1	POLR3K|NM_016310.4
SYNJ2|NM_001178088.1	PER1|NM_002616.2
LSM1|NM_014462.2	ZNF493|NM_001076678.2
PFKFB2|NM_001018053.1	LMAN2L|NM_001142292.1
RING1|NM_002931.3	MANF|NM_006010.5
CCDC14|NM_001308317.1	TPRN|NM_001128228.2
P4HA1|NM_000917.3	JMJD8|NM_001005920.2
NARF|NM_001038618.2	HERC2P7|NR_036470.1
FOXJ2|NM_018416.2	AURKA|NM_001323303.1
POLQ|NM_199420.3	ADPGK|NM_031284.4
MFSD1|NM_001167903.1	FKBP7|NM_001135212.1
CDCA5|NM_080668.3	HIP1|NM_001243198.2
PDPK1|NM_001261816.1	RIDA|NM_005836.2
SSR2|NM_003145.3	ANKRD34A|NM_001039888.3
LOC100288152|NR_125375.1	ZMYM3|NM_001171162.1
PMP22|NM_000304.3	TWIST2|NM_001271893.3
C16orf72|NM_014117.2	ZFYVE21|NM_001198953.1
USP21|NM_001014443.2	BTN2A1|NM_001197233.2
ZYX|NM_001010972.1	CD3EAP|NM_001297590.1
MACF1|NM_012090.5	MTERF2|NM_001033050.2
IGFBP7|NM_001253835.1	OBSL1|NM_001173408.1
CLMP|NM_024769.3	NLK|NM_016231.4
CHPF2|NM_001284295.1	ESPL1|NM_012291.4
TUBB2A|NM_001069.2	FAM86C2P|NR_024249.1
MET|NM_000245.3	MPDZ|NM_001261406.1
OGDH|NM_001003941.2	ENSA|NM_004436.2
TNIP1|NM_001252385.1	BTN3A1|NM_001145008.1
PCSK9|NM_174936.3	CKS2|NM_001827.2
PITPNM3|NM_001165966.1	BBS10|NM_024685.3
DUSP22|NM_001286555.1	RAB40B|NM_006822.2
MOSPD2|NM_001177475.1	HIBADH|NM_152740.3
GLMP|NM_001256604.1	MPND|NM_001159846.2
TYW1|NM_018264.3	LBHD1|NM_024099.3
MYADM|NM_001020818.2	CDCA8|NM_001256875.1
ZFP36L2|NM_006887.4	KNOP1|NM_001012991.2
ATF5|NM_001193646.1	ABCB6|NM_005689.2
XPR1|NM_001135669.1	IFITM3|NM_021034.2
BTG3|NM_001130914.1	GNE|NM_001128227.2
ASCC1|NM_001198798.2	FDXACB1|NM_138378.2
SMAD3|NM_001145102.1	LGALS3BP|NM_005567.3
CUX1|NM_001202543.1	DROSHA|NM_001100412.1
FNDC3A|NM_001079673.1	ARID4A|NM_002892.3
MCM2|NM_004526.3	DANCR|NR_024031.2
FBRS|NM_001105079.2	EXOSC1|NM_001318362.1
VPS51|NM_013265.3	ATPIF1|NM_016311.4
TANC1|NM_001145909.1	KIAA0141|NM_001142603.2
PHLDA2|NM_003311.3	MSLN|NM_001177355.2
KDM5B|NM_001314042.1	DNM2|NM_001005360.2
FDX1|NM_004109.4	THEM6|NM_016647.2
OXLD1|NM_001039842.2	REEP3|NM_001001330.2
GCC2|NM_181453.3	RCE1|NM_001032279.1
MLKL|NM_001142497.2	DSEL|NM_032160.2
KNTC1|NM_014708.4	C12orf75|NM_001145199.1
PERP|NM_022121.4	ZNF254|NM_001278661.1
EPB41L1|NM_001258329.1	TMEM256|NM_152766.3
PDIA3|NM_005313.4	TYK2|NM_003331.4
UQCC3|NM_001085372.2	P4HB|NM_000918.3
CD44|NM_000610.3	CDC20|NM_001255.2
DLGAP4|NM_001042486.3	CKMT1B|NM_020990.4
TRAF5|NM_001033910.2	ERCC8|NM_000082.3
ADCY6|NM_015270.4	GALNT18|NM_198516.2
APEX2|NM_001271748.1	LINC01004|NR_039981.2
IL17RC|NM_001203263.1	ADD1|NM_001119.4
SDCBP|NM_001007067.1	EPB41L4A-AS1|NR_015370.2
HIRIP3|NM_001197323.1	DPH6|NM_001141972.1
CBX5|NM_001127321.1	SLX1A|NM_001014999.2
GXYLT1|NM_001099650.1	SLX1B|NM_024044.3
ZBTB10|NM_001105539.2	RPS6KL1|NM_031464.4
TBC1D16|NM_001271844.1	ZNF44|NM_001164276.1
ELK1|NM_001114123.2	LOC100419583|NR_125376.1
ID1|NM_002165.3	ZSWIM7|NM_001042697.1
CALCOCO2|NM_001261390.1	CCT6A|NM_001009186.1
TADA3|NM_001278270.1	MAPK8IP2|NM_012324.4
FOSL2|NM_005253.3	CCT3|NM_001008800.2
TFAP2C|NM_003222.3	MRPL32|NM_031903.2
GGPS1|NM_001037277.1	TYMP|NM_001113755.2
SLC41A2|NM_032148.3	NKX2-5|NM_001166175.1
SLC46A1|NM_001242366.2	CAMKK1|NM_032294.2
DLAT|NM_001931.4	UNC93B1|NM_030930.3
FAM53C|NM_001135647.1	FAM212B|NM_019099.4
TPP2|NM_001330588.1	PPP2R5D|NM_001270476.1
WEE1|NM_001143976.1	USP13|NM_003940.2
ZDHHC4|NM_001134387.1	LARGE2|NM_001300721.1
FLCN|NM_144606.5	ATP5B|NM_001686.3
DCLRE1C|NM_001033855.2	ROGDI|NM_024589.2
SPTBN1|NM_003128.2	ADGRL1|NM_001008701.2
MPC2|NM_001143674.3	EML2|NM_001193268.1
PMM1|NM_002676.2	KDM4A|NM_014663.2
SYPL1|NM_006754.3	PTPDC1|NM_001253829.1
GRK5|NM_005308.2	AGPAT5|NM_018361.3
RAD51AP1|NM_001130862.1	RPSA|NM_001304288.1
FOXO3|NM_001455.3	TCF19|NM_001077511.1
SH3BP4|NM_014521.2	NMRK1|NM_001127603.1
COL1A1|NM_000088.3	RETSAT|NM_017750.3
SSR1|NM_001292008.1	SYT15|NM_031912.4
SMIM13|NM_001135575.1	OVGP1|NM_002557.3
SLC41A3|NM_001008485.1	ZSCAN12P1|NR_024063.2
DUSP2|NM_004418.3	DDX39A|NM_005804.3
PICALM|NM_001008660.2	APPL2|NM_001251904.1
SAMD4A|NM_001161576.2	TSTA3|NM_001317783.1
IQCB1|NM_001023570.3	BAHCC1|NM_001291324.1
VAT1|NM_006373.3	TUBB6|NM_001303524.1
SLC9A6|NM_001042537.1	RHPN1|NM_052924.2
ABHD3|NM_001308256.1	SOAT1|NM_001252511.1
ACSL4|NM_001318509.1	ELP6|NM_001031703.2
TMEM178B|NM_001195278.1	SPATC1L|NM_001142854.1
CSPG4|NM_001897.4	CCNJ|NM_001134375.1
AGTRAP|NM_001040194.1	CALU|NM_001130674.2
GINS3|NM_001126129.1	PHPT1|NM_001135861.2
ZER1|NM_006336.3	LRBA|NM_001199282.2
WDTC1|NM_001276252.1	CCNB1|NM_031966.3
BORCS8|NM_001145783.1	FAM213B|NM_001195736.1
ARFGEF1|NM_006421.4	NAPRT|NM_001286829.1
LINC01128|NR_047519.1	BST2|NM_004335.3
RFC2|NM_001278791.1	MTOR|NM_004958.3
ECH1|NM_001398.2	HMGN3|NM_001201362.1
SMCR8|NM_144775.2	TPRG1L|NM_182752.3
ERAP1|NM_001040458.1	LYRM7|NM_001293735.1
TFPI|NM_001032281.3	PGP|NM_001042371.2
HELLS|NM_001289067.1	FAM117B|NM_173511.3
PCYT2|NM_001184917.2	SRM|NM_003132.2
HYAL3|NM_001200029.1	TKFC|NM_015533.3
PPIL3|NM_032472.3	CCNB1IP1|NM_021178.4
SYBU|NM_001099743.1	PFKM|NM_000289.5
WDR1|NM_005112.4	MAPK13|NM_002754.4
BIRC2|NM_001166.4	C17orf49|NM_001142798.2
PDIA5|NM_006810.3	TFR2|NM_001206855.1
SFN|NM_006142.3	MBLAC2|NM_203406.1
NTN4|NM_001329700.1	TROAP|NM_001100620.1
SSFA2|NM_001130445.2	ETFB|NM_001014763.1
EED|NM_001308007.1	NBPF6|NM_001143987.1
PKMYT1|NM_001258450.1	COL5A1|NM_000093.4
TWSG1|NM_020648.5	SOX12|NM_006943.3
ARMCX6|NM_001009584.1	CRIP2|NM_001270837.1
FMNL1|NM_005892.3	GTPBP3|NM_001128855.2
KIAA0430|NM_001184998.1	NEK2|NM_001204182.1
ARHGAP12|NM_001270695.1	REEP4|NM_001316964.1
RPA2|NM_001286076.1	KCNIP3|NM_001034914.1
MIS12|NM_001258217.1	FANCG|NM_004629.1
TOM1|NM_001135729.1	CSAD|NM_001244705.1
RBBP9|NM_006606.2	PMS1|NM_000534.4
MCAM|NM_006500.2	P3H4|NM_006455.2
LDLRAP1|NM_015627.2	CPT1A|NM_001031847.2
SRPRA|NM_001177842.1	HMGB2|NM_001130688.1
SYNPO|NM_001109974.2	PLSCR3|NM_001201576.1
IGF2BP3|NM_006547.2	ARSG|NM_001267727.1
CEP295|NM_033395.1	TRAF2|NM_021138.3
GATA6|NM_005257.5	GLRX5|NM_016417.2
STOM|NM_001270526.1	FAM86C1|NM_001099653.1
SCML1|NM_001037535.2	CDCA3|NM_001297602.2
STX5|NM_001244666.1	FBXL2|NM_001171713.1
CTSZ|NM_001336.3	DCUN1D4|NM_001040402.2
TEPSIN|NM_144679.2	HMGN2|NM_005517.3
PRPSAP1|NM_001330503.1	GLUL|NM_001033044.3
KDELR3|NM_006855.3	LBR|NM_002296.3
RIPK2|NM_003821.5	METTL8|NM_001321154.1
IL27RA|NM_004843.3	DPH2|NM_001039589.1
ATM|NM_000051.3	MSH5|NM_002441.4
PXDC1|NM_183373.3	ANP32A|NM_006305.3
PTPRJ|NM_001098503.1	SELENBP1|NM_001258288.1
IGSF3|NM_001007237.2	STX8|NM_004853.2
SLC45A4|NM_001080431.2	GSTT1|NM_000853.3
RRM1|NM_001033.4	SLC25A13|NM_001160210.1
GLCCI1|NM_138426.3	TRAF7|NM_032271.2
SPATA33|NM_001271907.1	ABCB1|NM_000927.4
SMIM10|NM_001163438.1	NPM3|NM_006993.2
MYBL1|NM_001080416.3	PYM1|NM_001143853.1
CYP20A1|NM_177538.2	MARS2|NM_138395.3
JMJD1C|NM_001282948.1	SMTN|NM_001207017.1
OTUD5|NM_001136157.1	HEXIM1|NM_006460.2
SLC39A8|NM_001135146.1	AMPD2|NM_001257360.1
TACC2|NM_001291876.1	ZXDA|NM_007156.4
HAUS4|NM_001166269.1	WDCP|NM_001142319.1
QPRT|NM_001318249.1	SUMF1|NM_001164674.1
KIF2C|NM_001297655.1	HAGHL|NM_001290137.1
SKAP2|NM_001303468.1	SOD1|NM_000454.4
ATP9A|NM_006045.2	CLSPN|NM_001190481.1
CYTOR|NR_024204.1	TMEM165|NM_018475.4
FAM210B|NM_080821.2	ARMC10|NM_001161009.2
C9orf64|NM_001317997.1	LAMA5|NM_005560.4
CAMSAP3|NM_001080429.2	PDE7B|NM_018945.3
CLTB|NM_001834.3	BTN3A2|NM_001197246.2
LSM4|NM_001252129.1	DCTPP1|NM_024096.1
KIAA1161|NM_020702.4	SNHG7|NR_003672.2
FANCI|NM_001113378.1	LINC00473|NR_026860.1
SCARA3|NM_016240.2	POC5|NM_001099271.1
CCP110|NM_001199022.2	SLC35D1|NM_015139.2
DMWD|NM_004943.1	FBXW8|NM_012174.1
ISY1-RAB43|NM_001204890.1	UFSP1|NM_001015072.3
PIP4K2A|NM_001330062.1	CALR|NM_004343.3
EPHX1|NM_000120.3	TMCC2|NM_001242925.1
NCAPH2|NM_001185011.1	OSBPL9|NM_001330580.1
FAM126B|NM_001321618.1	ZSCAN31|NM_001135215.1
CC2D1B|NM_001330585.1	SUV39H1|NM_001282166.1
MAPK3|NM_001040056.2	WDR18|NM_024100.3
NPAT|NM_001321307.1	EARS2|NM_001083614.1
MIB2|NM_001170686.1	ATRIP|NM_001271022.1
LINC00958|NR_038904.1	WDR37|NM_014023.3
RNF26|NM_032015.4	CDKN2A|NM_000077.4
VASN|NM_138440.2	KIAA0586|NM_001244189.1
NAB2|NM_001330305.1	LINC00641|NR_038970.1
AZIN1|NM_001301668.1	SETDB2|NM_001160308.2
PAFAH2|NM_000437.3	STEAP3|NM_001008410.1
NUAK2|NM_030952.2	MRPL1|NM_020236.3
MAP2K3|NM_001316332.1	SLC6A9|NM_001024845.2
LIPA|NM_000235.3	CREB3L4|NM_001255978.1
BCL7A|NM_001024808.2	KYAT1|NM_001122671.1
LOC100130872|NR_024569.1	TMA16|NM_018352.2
CLCN5|NM_000084.4	BAG1|NM_001172415.1
ACOT7|NM_007274.3	COQ6|NM_182476.2
GMPPA|NM_013335.3	C19orf25|NM_152482.2
POLL|NM_001174084.1	CCNO|NM_021147.4
HSD17B7|NM_001304512.1	FAM172A|NM_001163417.1
MCCC1|NM_001293273.1	DGAT2|NM_001253891.1
NLRX1|NM_001282143.1	UMAD1|NM_001302348.1
CUTA|NM_001014433.2	CFAP36|NM_001282761.1
SCAMP2|NM_001320778.1	ERMAP|NM_001017922.1
RUSC2|NM_001135999.1	NINJ1|NM_004148.3
WDR76|NM_001167941.1	IPO4|NM_024658.3
FLVCR1|NM_014053.3	ARFRP1|NM_001134758.3
MAL2|NM_052886.2	LENG1|NM_024316.2
AMOTL1|NM_001301007.1	PCYOX1L|NM_001301054.1
PLAUR|NM_001005376.2	LDHB|NM_001174097.2
NDRG1|NM_001135242.1	FAM111B|NM_001142703.1
CD276|NM_001024736.1	ISOC2|NM_001136201.1
ADGRG2|NM_001079858.2	EEF2KMT|NM_001289029.1
TOPBP1|NM_007027.3	NIPSNAP3A|NM_001329570.1
ATP8B2|NM_001005855.1	PAPLN|NM_173462.3
PIGN|NM_012327.5	ARVCF|NM_001670.2
CYHR1|NM_001129888.1	GORAB|NM_001146039.1
POLE4|NM_019896.2	ECEL1|NM_001290787.1
PPM1L|NM_001317911.1	RPL22L1|NM_001099645.1
ITSN2|NM_001348181.1	MSRB1|NM_016332.3
TMEM8A|NM_021259.2	ERMARD|NM_001278531.1
PXYLP1|NM_001037172.2	F11R|NM_001348091.1
EBP|NM_006579.2	SNHG8|NR_003584.3
DNMBP|NM_001318326.1	PHF19|NM_001009936.2
BHLHE40|NM_003670.2	PCCA|NM_000282.3
CCM2|NM_001029835.2	SUCLG2|NM_001177599.1
UGDH|NM_001184700.1	GRPEL1|NM_025196.3
MEGF9|NM_001080497.2	SSR4|NM_001204526.1
SNCG|NM_001330120.1	FAT4|NM_001291285.1
RNF149|NM_173647.3	CHCHD3|NM_001317177.1
CCPG1|NM_001204450.1	ARMC1|NM_001286702.1
INSR|NM_000208.3	TTC21B|NM_024753.4
CHAF1B|NM_005441.2	QTRT1|NM_031209.2
ANKRD33B|NM_001164440.1	GDA|NM_001242505.2
SNAPC2|NM_003083.3	FKBP10|NM_021939.3
PDK1|NM_001278549.1	KAT14|NM_020536.4
MESDC1|NM_022566.2	RPS27L|NM_015920.3
P4HA2|NM_001017973.1	AP1AR|NM_001128426.2
PPP1R13B|NM_015316.2	LANCL1|NM_001136574.1
KATNA1|NM_001204076.1	HOMEZ|NM_020834.2
C1orf198|NM_001136494.1	ICAM5|NM_003259.3
RELB|NM_006509.3	WDSUB1|NM_001128212.2
MLEC|NM_001303627.1	C1orf109|NM_001303030.1
DUSP11|NM_003584.2	MKKS|NM_018848.3
IFT140|NM_014714.3	MRM1|NM_024864.4
AHR|NM_001621.4	MBOAT1|NM_001080480.2
FBXL18|NM_001321213.1	TRNT1|NM_001302946.1
ZNF747|NM_001305018.1	VGLL3|NM_001320493.1
BRI3BP|NM_080626.5	RPS6KA1|NM_001006665.1
CEP55|NM_001127182.1	LSM6|NM_007080.2
KCNK1|NM_002245.3	GMFB|NM_004124.2
SMARCAL1|NM_001127207.1	FBXL17|NM_001163315.2
PBDC1|NM_001300888.1	HSD17B8|NM_014234.4
STAT5B|NM_012448.3	NUDT22|NM_001128612.2
MAP3K10|NM_002446.3	ASF1B|NM_018154.2
NHS|NM_001136024.3	RTEL1|NM_001283009.1
SH2B3|NM_001291424.1	LOC389834|NR_027420.1
USP1|NM_001017415.1	ETFDH|NM_001281737.1
NAV1|NM_001167738.1	DHX35|NM_001190809.1
ZNF518A|NM_001278524.1	SCLT1|NM_001300897.1
ATF6B|NM_001136153.1	ATP8B3|NM_001178002.2
UBE2H|NM_001202498.1	TFB1M|NM_016020.3
CXADR|NM_001207063.1	COMTD1|NM_144589.2
ABCG2|NM_001257386.1	EBNA1BP2|NM_001159936.1
HS1BP3|NM_022460.3	SEPHS1|NM_001195602.1
STK10|NM_005990.3	TPCN2|NM_139075.3
PLPP3|NM_003713.4	NCAPD3|NM_015261.2
DMXL2|NM_001174116.1	GPD1L|NM_015141.3
WBP2|NM_001330499.1	C7orf73|NM_001130929.1
NRP2|NM_003872.2	PIK3R2|NM_005027.3
C9orf85|NM_182505.3	TMX2|NM_001144012.2
PPARGC1A|NM_001330751.1	FAM20C|NM_020223.3
BTRC|NM_001256856.1	COMMD10|NM_001308080.1
MCM10|NM_018518.4	PRMT3|NM_001145166.1
KRT7|NM_005556.3	MAMDC2|NM_001347990.1
BORA|NM_001286746.1	DENND6A|NM_152678.2
CENPM|NM_001002876.2	DEK|NM_001134709.1
ALPK2|NM_052947.3	DLEU1|NR_002605.2
TSPAN14|NM_001128309.1	RAB26|NM_001308053.1
GFPT2|NM_005110.3	PIEZO2|NM_022068.3
NINJ2|NM_001294345.1	AURKB|NM_001256834.2
ESCO2|NM_001017420.2	AP1G2|NM_001282474.1
DLG5|NM_004747.3	TOE1|NM_025077.3
MAFK|NM_002360.3	ATP5D|NM_001001975.1
ABLIM1|NM_001003407.1	DLGAP5|NM_001146015.1
SLC8B1|NM_001330466.1	NADK2|NM_001085411.2
TNFAIP1|NM_021137.4	ME2|NM_001168335.1
NETO2|NM_001201477.1	APEH|NM_001640.3
ABTB2|NM_145804.2	STK3|NM_001256312.1
NPAS2|NM_002518.3	NPTX1|NM_002522.3
BAMBI|NM_012342.2	ABCA2|NM_001606.4
PINK1|NM_032409.2	MYC|NM_002467.4
DCLRE1A|NM_001271816.1	METTL7A|NM_014033.3
INPPL1|NM_001567.3	NR2F1|NM_005654.5
RREB1|NM_001003698.3	SDR39U1|NM_001290292.1
VGLL4|NM_001128219.2	TELO2|NM_016111.3
COQ10A|NM_001099337.1	PEX2|NM_000318.2
NQO1|NM_000903.2	CFD|NM_001317335.1
CREG1|NM_003851.2	KDELC2|NM_153705.4
ICAM1|NM_000201.2	DCXR|NM_001195218.1
PMS2P1|NR_003613.1	BCKDHA|NM_000709.3
ST14|NM_021978.3	SCFD2|NM_152540.3
THUMPD3|NM_001114092.1	TRMT5|NM_020810.3
PLPP5|NM_001102559.1	TMEM184A|NM_001097620.1
COMMD7|NM_001099339.1	PHTF2|NM_001127357.1
SHCBP1|NM_001324318.1	PDE8B|NM_001029851.2
SLC35B1|NM_001278784.1	FASN|NM_004104.4
STAMBPL1|NM_020799.3	CLCN6|NM_001256959.1
FOXE1|NM_004473.3	D2HGDH|NM_001287249.1
ELL2|NM_012081.5	TMEM126A|NM_001244735.1
PLIN3|NM_001164189.1	KCTD2|NM_015353.2
IRF2BPL|NM_024496.3	INTS11|NM_001256456.1
FBXO43|NM_001029860.3	CCNG1|NM_004060.3
GK|NM_000167.5	PPP1R2|NM_001291504.1
LSR|NM_001260489.1	AARSD1|NM_001261434.1
WDR53|NM_001345906.1	RABL2B|NM_001003789.1
MFHAS1|NM_004225.2	FUBP1|NM_001303433.1
VCL|NM_003373.3	GPR180|NM_180989.5
KLF10|NM_001032282.3	RNA45S5|NR_046235.1
CMIP|NM_030629.2	WDR43|NM_015131.2
ADCK2|NM_052853.3	SS18|NM_001007559.2
PLEKHO2|NM_001195059.1	C5orf30|NM_001316968.1
CASZ1|NM_001079843.2	LRRC8D|NM_001134479.1
KDM3A|NM_001146688.1	TM2D1|NM_032027.2
EXT1|NM_000127.2	NUP37|NM_024057.3
ZNRF3|NM_001206998.1	ATP6AP1|NM_001183.5
JPH2|NM_020433.4	DTWD2|NM_001308081.1
RAI14|NM_001145520.1	METTL15|NM_001113528.1
NRBP2|NM_178564.3	ARHGAP27|NM_001282290.1
WDR44|NM_001184965.1	LRRC42|NM_001256409.1
ST3GAL1|NM_003033.3	OMA1|NM_145243.4
FTH1|NM_002032.2	NPY4R|NM_001278794.1
FAM214B|NM_001317991.1	CHORDC1|NM_001144073.1
KIAA1549|NM_001164665.1	XXYLT1|NM_001308069.1
RHOD|NM_001300886.1	WDR83|NM_001099737.2
DZIP3|NM_014648.3	SAPCD2|NM_178448.3
CORO7|NM_001201472.1	COPS7A|NM_001164093.1
SH3GL2|NM_003026.3	CNPY2|NM_001190991.1
TATDN2|NM_014760.3	TPK1|NM_001042482.1
ANXA3|NM_005139.2	HMGCR|NM_000859.2
GRIN2D|NM_000836.2	FADS3|NM_021727.4
TNFSF9|NM_003811.3	MIR600HG|NR_026677.1
TRPV1|NM_018727.5	CCDC86|NM_024098.3
FOXP4|NM_001012426.1	TXNRD3|NM_001173513.1
IKBKE|NM_001193321.1	ZIC5|NM_033132.3
JUP|NM_002230.2	TRMT1L|NM_001202423.1
SMG9|NM_019108.3	CHD6|NM_032221.4
HERC1|NM_003922.3	DPP7|NM_013379.2
FAM109A|NM_001177996.1	AKR1B1|NM_001346142.1
SGSM3|NM_001301849.1	ZSCAN9|NM_001199479.1
RNASEH2C|NM_032193.3	SGSH|NM_000199.3
TMEM62|NM_001347004.1	SLC44A2|NM_001145056.1
WHRN|NM_001083885.2	HOXC4|NM_014620.5
CCDC82|NM_001318736.1	NDUFAF2|NM_174889.4
TRAK1|NM_001042646.2	MDM4|NM_001204171.1
ZNF217|NM_006526.2	EML2-AS1|NR_130728.1
MFSD11|NM_001242532.1	FAM83D|NM_030919.2
MVK|NM_000431.3	GPHN|NM_001024218.1
C8orf4|NM_020130.4	SNHG15|NR_003697.1
SGK3|NM_001033578.2	SNHG4|NR_003141.3
NXT2|NM_001242617.1	SESN3|NM_001271594.1
TAZ|NM_000116.4	PARP3|NM_001003931.3
LYRM1|NM_001128301.2	ODF2|NM_001242352.1
UBALD1|NM_001330467.1	C11orf54|NM_001286067.1
RAB20|NM_017817.2	CXorf38|NM_001330455.1
MORN2|NM_001145450.1	NDUFS7|NM_024407.4
SIPA1L2|NM_020808.4	RANGAP1|NM_001278651.1
AFMID|NM_001010982.4	TIMM13|NM_012458.3
TMBIM1|NM_001321427.1	PPIL1|NM_016059.4
PRAME|NM_001291715.1	LOC100506548|NR_037665.1
ELFN2|NM_052906.4	PAAF1|NM_001267803.1
ARHGAP23|NM_001199417.1	RDH11|NM_001252650.1
OAS3|NM_006187.3	ENOX2|NM_001281736.1
AAK1|NM_014911.3	DDX21|NM_001256910.1
C22orf46|NM_001142964.1	NXPE3|NM_001134456.1
PDLIM7|NM_005451.4	POLG|NM_001126131.1
ARHGAP42|NM_152432.2	RHOT2|NM_138769.2
RGPD5|NM_005054.2	APRT|NM_000485.2
HEG1|NM_020733.1	RANGRF|NM_001177801.1
DMD|NM_000109.3	MTHFD1|NM_005956.3
LOC100288181|NR_038925.1	CLDN15|NM_001185080.1
FBF1|NM_001319193.1	FAM200B|NM_001145191.1
FAM160B1|NM_001135051.1	IFT74|NM_001099222.1
AKAP13|NM_001270546.1	CCND1|NM_053056.2
SGPL1|NM_003901.3	PDE3B|NM_000922.3
ARPIN|NM_001282380.1	HNRNPR|NM_001102397.2
ARMCX3|NM_016607.3	FJX1|NM_014344.3
NUAK1|NM_014840.2	TRMT112|NM_001286082.1
SIRT2|NM_001193286.1	DNM1P41|NR_033787.2
PLEKHG4|NM_001129727.2	SRBD1|NM_018079.4
GATSL2|NM_001145064.2	DCAF13|NM_015420.6
KCNC4|NM_001039574.2	HNRNPUL2|NM_001079559.2
PLEKHF1|NM_024310.4	PWWP2A|NM_001130864.1
SLC2A3|NM_006931.2	SNN|NM_003498.5
ASF1A|NM_014034.2	DARS2|NM_018122.4
RTN4R|NM_023004.5	OXNAD1|NM_001330670.1
CNKSR1|NM_001297647.1	MIER3|NM_001297598.1
NEK3|NM_002498.2	TIMM44|NM_006351.3
AARS|NM_001605.2	SCMH1|NM_001031694.2
SP140L|NM_001308162.1	GSDMD|NM_001166237.1
ATP7A|NM_000052.6	SH3PXD2A|NM_014631.2
CABLES1|NM_001100619.2	LINC00869|NR_111950.1
HSPB7|NM_014424.4	SSX2IP|NM_001166293.1
PFKFB4|NM_001317134.1	FECH|NM_000140.3
COPZ1|NM_001271734.1	MED20|NM_001305455.1
RNF168|NM_152617.3	SOHLH2|NM_001282147.1
LINC01347|NR_029401.1	FLAD1|NM_001184891.1
SEC22C|NM_001201572.1	PGAM1|NM_001317079.1
RNF43|NM_001305544.1	SLC39A11|NM_001159770.1
SH3PXD2B|NM_001017995.2	AKR1A1|NM_001202413.1
MND1|NM_001253861.1	FZD2|NM_001466.3
ZBTB38|NM_001080412.2	GATA2|NM_001145661.1
XYLB|NM_005108.3	TBCE|NM_001079515.2
MOB3A|NM_130807.2	HSD3B7|NM_001142777.1
DNAJC30|NM_032317.2	ZNF566|NM_001145343.1
CNNM4|NM_020184.3	TAF15|NM_003487.3
ACACB|NM_001093.3	ZNF696|NM_030895.2
PAQR4|NM_001284511.1	PPP6R3|NM_001164160.1
STX11|NM_003764.3	SNX13|NM_015132.4
B4GALT4|NM_003778.3	HNRNPH2|NM_001032393.2
RBL2|NM_001323608.1	UCKL1|NM_001193379.1
ADSSL1|NM_001320424.1	ACACA|NM_198834.2
CTSL|NM_001257971.1	RALGDS|NM_001042368.2
CNNM2|NM_017649.4	KATNB1|NM_005886.2
YEATS4|NM_001300950.1	PSRC1|NM_001005290.3
USP37|NM_020935.2	MKRN3|NM_005664.3
CCDC9|NM_015603.2	KIF11|NM_004523.3
SPRED2|NM_001128210.1	LGALSL|NM_014181.2
LIMA1|NM_001113546.1	ACADS|NM_000017.3
ST3GAL4|NM_001254757.1	TBC1D22A|NM_001284303.1
CTBP1-AS2|NR_033339.1	PDE4B|NM_001037339.2
SYT12|NM_001177880.1	KAZALD1|NM_001319303.1
RNF19B|NM_001127361.2	TAF1|NM_001286074.1
RCAN3|NM_001251977.1	COASY|NM_001042529.2
GALNS|NM_000512.4	SNHG5|NR_003038.2
HIVEP2|NM_006734.3	GCSH|NM_004483.4
SP2|NM_003110.5	USP32P2|NR_003554.1
PLEK2|NM_016445.2	PTTG1|NM_001282382.1
SULT1A1|NM_001055.3	RWDD4|NM_001307922.1
TXNRD1|NM_001093771.2	SLC4A5|NM_021196.3
POMT2|NM_013382.5	BDNF|NM_001143805.1
DYNLT3|NM_006520.2	TMEM129|NM_001127266.1
PDP1|NM_001161779.1	RPE|NM_001278282.1
KIAA1217|NM_001098500.2	PQBP1|NM_001032381.1
VPS37C|NM_017966.4	LOC101927746|NR_110115.2
RYBP|NM_012234.6	SEL1L|NM_001244984.1
APAF1|NM_001160.2	ZNF692|NM_001136036.2
TMEM139|NM_001242773.2	HMGN1|NM_004965.6
KDM7A|NM_030647.1	AMH|NM_000479.4
CTSB|NM_001317237.1	NUDT15|NM_001304745.1
SMDT1|NM_033318.4	MIR4458HG|NR_039989.1
WASF2|NM_001201404.2	PHB2|NM_001144831.1
NFIL3|NM_001289999.1	LDAH|NM_001282719.1
TXNDC11|NM_001303447.1	LDHA|NM_001135239.1
HK2|NM_000189.4	LOC101927759|NR_132750.1
RIT1|NM_001256820.1	PRC1|NM_001267580.1
CDKN3|NM_001130851.1	THOC6|NM_001142350.2
ELF3|NM_001114309.1	ZC3H7A|NM_014153.3
CCNYL1|NM_001142300.1	LACE1|NM_001323005.1
TOP3A|NM_001320759.1	CHRND|NM_000751.2
RRAS|NM_006270.4	PON2|NM_000305.2
LLGL2|NM_001015002.1	ZNF721|NM_133474.3
CREBL2|NM_001310.3	ZRANB1|NM_017580.2
ACOT11|NM_015547.3	ALG14|NM_001305242.1
PCDH7|NM_001173523.1	CCNF|NM_001323538.1
PIGP|NM_001320480.1	PRPF40A|NM_017892.3
TMEM173|NM_001301738.1	TOP2A|NM_001067.3
CENPI|NM_001318521.1	HPDL|NM_032756.2
ID3|NM_002167.4	NOTUM|NM_178493.5
SLC9A8|NM_001260491.1	MED19|NM_001317078.1
C9orf3|NM_001193329.1	TAMM41|NM_001284401.1
ZKSCAN5|NM_001318082.1	BRE|NM_001261840.1
SLC33A1|NM_001190992.1	AP3S1|NM_001002924.2
DNAJC21|NM_001012339.2	MTERF3|NM_001286643.1
FAM160A1|NM_001109977.1	HEATR5A|NM_015473.3
CALCOCO1|NM_001143682.1	GCLM|NM_001308253.1
ABTB1|NM_032548.3	PNRC2|NM_017761.3
LATS2|NM_014572.2	LNPK|NM_001305008.1
MFSD12|NM_001287529.1	MTIF3|NM_001166261.1
RAB43|NM_001204883.1	BPHL|NM_001302777.1
FGD6|NM_018351.3	PTRH1|NM_001002913.2
STRIP2|NM_001134336.1	RUNX3|NM_001031680.2
DDIAS|NM_145018.3	RCL1|NM_001286699.1
MCUB|NM_017918.4	JRK|NM_001077527.2
SASH1|NM_001346505.1	LRFN4|NM_024036.4
MCM8|NM_001281520.1	DPP3|NM_001256670.1
FNDC3B|NM_001135095.1	ZNF219|NM_001101672.1
ACAA2|NM_006111.2	XPNPEP3|NM_001204827.1
LPAR5|NM_001142961.1	PDGFA|NM_002607.5
ANKRD13A|NM_033121.1	C22orf29|NM_024627.5
POLR3GL|NM_001330685.1	POGLUT1|NM_152305.2
EPHA2|NM_001329090.1	NDUFAF4|NM_014165.3
FN3KRP|NM_024619.3	OLFML2A|NM_001282715.1
GLI3|NM_000168.5	CEBPG|NM_001252296.1
PRR11|NM_018304.3	HSPA1B|NM_005346.4
NRP1|NM_001024628.2	PEX5|NM_000319.4
GLB1L2|NM_138342.3	NOP56|NM_006392.3
BDH2|NM_020139.3	PLK2|NM_001252226.1
GINS2|NM_016095.2	TMEM106B|NM_001134232.1
NPL|NM_001200050.1	NGRN|NM_001033088.1
VDR|NM_000376.2	EHBP1|NM_001142614.1
ZNF703|NM_025069.2	POLR2I|NM_006233.4
HBEGF|NM_001945.2	CEPT1|NM_001007794.2
TSHZ2|NM_001193421.1	MRPL24|NM_024540.3
TLE2|NM_001144761.1	SIGMAR1|NM_001282205.1
CORO2A|NM_003389.3	PTMA|NM_001099285.1
MARCKSL1|NM_023009.6	MTAP|NM_002451.3
GPR161|NM_001267609.1	UNKL|NM_001037125.3
CDC6|NM_001254.3	HSPA8|NM_006597.5
SH3RF2|NM_152550.3	DHRS4|NM_001282987.1
FOXO1|NM_002015.3	SPSB2|NM_001146316.1
CEBPB|NM_001285878.1	ZNF33A|NM_001278170.1
SP4|NM_001326542.1	ARFGAP2|NM_001242832.1
FAM63B|NM_001040450.2	ACADSB|NM_001330174.1
PITPNC1|NM_012417.3	FAM173B|NM_001258388.1
SPIRE2|NM_032451.1	ZBTB2|NM_020861.2
JUNB|NM_002229.2	CYCS|NM_018947.5
INHBB|NM_002193.3	LOC100630923|NR_038967.1
TNFSF13|NM_001198622.1	CLUH|NM_015229.3
RFFL|NM_001017368.1	KIF4A|NM_012310.4
TMEM52B|NM_001079815.1	SLC29A1|NM_001078175.2
IL4R|NM_000418.3	MSH3|NM_002439.4
MAML2|NM_032427.3	ELOVL6|NM_001130721.1
GLRX|NM_001118890.1	KRI1|NM_023008.3
MIR4435-2HG|NR_015395.2	PPIP5K1|NM_001130858.2
SQLE|NM_003129.3	USP45|NM_001080481.1
MB21D1|NM_138441.2	BRIP1|NM_032043.2
FMC1|NM_197964.4	SORD|NM_003104.5
LZTS3|NM_001282533.1	GAPDH|NM_001256799.2
CDKL5|NM_001037343.1	ZNF84|NM_001127372.2
SERTAD4|NM_019605.3	RFNG|NM_002917.1
PMEPA1|NM_001255976.1	SLC4A2|NM_001199692.2
CCDC88B|NM_032251.5	CCNB2|NM_004701.3
CKLF|NM_001040138.2	GPR108|NM_001080452.1
ARFGAP3|NM_001142293.1	LTBP4|NM_001042544.1
LRCH3|NM_032773.3	THADA|NM_001083953.1
DAPK3|NM_001348.2	AMD1|NM_001287214.1
HES4|NM_001142467.1	MRRF|NM_001173512.2
LINC01960|NR_136175.1	FBXL6|NM_012162.3
SYNJ1|NM_001160302.1	CARD19|NM_001318010.1
CTNNAL1|NM_001286974.1	POLR3G|NM_006467.2
LRIG1|NM_015541.2	CPSF6|NM_001300947.1
DFNA5|NM_001127453.1	ANKRD16|NM_001009941.2
FKBPL|NM_022110.3	IFITM2|NM_006435.2
MVD|NM_002461.2	TBCB|NM_001281.2
FAM69A|NM_001006605.4	PIGW|NM_001346754.1
GAB2|NM_012296.3	LINC00987|NR_036466.1
LMTK3|NM_001080434.1	SF1|NM_001178030.1
GPRIN1|NM_052899.2	PFDN2|NM_012394.3
PPARG|NM_001330615.1	ATR|NM_001184.3
EAF2|NM_001320041.1	NCL|NM_005381.2
ULBP2|NM_025217.3	TRIM13|NM_001007278.2
NKD2|NM_001271082.1	ACAD11|NM_032169.4
PANX2|NM_001160300.1	TRAFD1|NM_001143906.1
SHANK3|NM_033517.1	IBTK|NM_001300906.1
MAP1LC3B|NM_022818.4	MZT2B|NM_001330282.1
CSRNP1|NM_001320559.1	TIMM21|NM_014177.2
ATP6V0A4|NM_020632.2	DTD1|NM_001318043.1
COL4A2|NM_001846.3	TTC38|NM_017931.2
CPA4|NM_001163446.1	RPA3|NM_002947.4
PKNOX1|NM_001286258.1	EBAG9|NM_001278938.1
AMIGO2|NM_001143668.1	FASTKD3|NM_024091.3
SLC12A2|NM_001046.2	ZNF33B|NM_001305033.1
LOC642852|NR_026943.1	SIAE|NM_001199922.1
ESRG|NR_027122.1	TMEM147|NM_001242597.1
ARID3B|NM_001307939.1	MRPL42|NM_014050.3
BNC2|NM_001317939.1	SLC22A5|NM_001308122.1
DUSP16|NM_030640.2	IFRD2|NM_006764.4
LIN52|NM_001024674.2	SHC1|NM_001130040.1
TCTN2|NM_001143850.2	PEX6|NM_000287.3
ICOSLG|NM_001283050.1	SNHG20|NR_027058.1
RAP1GAP|NM_001145657.1	GTF2E1|NM_005513.2
KREMEN1|NM_001039570.2	LAP3|NM_015907.2
KRBA1|NM_001290187.1	TES|NM_015641.3
CCNE1|NM_001238.3	DIS3L2|NM_001257281.1
RBL1|NM_001323281.1	GSTM4|NM_000850.4
RAB30|NM_001286059.1	IKBKG|NM_001099856.4
DNAJC3|NM_006260.4	VPS28|NM_016208.3
PLIN2|NM_001122.3	NUDT1|NM_002452.3
ANAPC15|NM_001278485.1	ENTPD5|NM_001249.3
CRB1|NM_001193640.1	JAG2|NM_002226.4
MUS81|NM_025128.4	PRMT5|NM_001039619.2
PQLC2|NM_001040125.1	SON|NM_001291411.1
EBF1|NM_001290360.2	BRWD3|NM_153252.4
SLC6A8|NM_001142805.1	KCTD15|NM_001129994.1
TMPRSS3|NM_001256317.1	TRMT11|NM_001031712.2
GDAP1|NM_001040875.2	C14orf1|NM_007176.3
STK36|NM_001243313.1	INF2|NM_001031714.3
AP5B1|NM_138368.4	TSR1|NM_018128.4
DDR1|NM_001202521.1	PPP2R2B|NM_001271899.1
GREB1|NM_014668.3	SLC25A11|NM_001165417.1
RAB42|NM_001193532.1	RASSF1|NM_001206957.1
EZH1|NM_001321079.1	FBXO41|NM_001080410.2
FAM50B|NM_012135.2	TMEM64|NM_001008495.3
IQCJ-SCHIP1|NM_001197113.1	RGMB|NM_001012761.2
ERCC1|NM_001166049.1	SELENOT|NM_016275.3
MAFF|NM_001161572.1	BUB3|NM_001007793.2
DNAJC22|NM_001304944.1	BICD2|NM_001003800.1
WSB1|NM_015626.8	SNHG3|NR_002909.2
DDAH1|NM_001134445.1	DPH5|NM_001077394.1
USP16|NM_001001992.1	HERC2P9|NR_036443.1
NTAN1|NM_001270766.1	HNRNPA0|NM_006805.3
PRKCE|NM_005400.2	FAIM|NM_001033030.1
TP53INP2|NM_001329429.1	DCAF10|NM_001286810.1
SLC35E3|NM_018656.2	NDUFB5|NM_001199957.1
PDIA6|NM_001282704.1	MORF4L2|NM_001142418.1
CERS5|NM_001281731.1	CYB561|NM_001017916.1
FZD7|NM_003507.1	RAP2B|NM_002886.3
DYSF|NM_001130455.1	ELOVL1|NM_001256399.1
PPP1R15A|NM_014330.3	ERBB2|NM_001005862.2
PROB1|NM_001161546.1	COMMD6|NM_001287392.1
PLEKHA4|NM_001161354.1	IARS|NM_002161.5
SNAP23|NM_003825.3	LCMT2|NM_014793.4
C1orf226|NM_001085375.1	VARS|NM_006295.2
PTBP2|NM_001300985.1	CPNE8|NM_153634.2
SCCPDH|NM_016002.2	TFAP2A|NM_001032280.2
DOPEY2|NM_001320714.1	TBC1D22B|NM_017772.3
FLNB|NM_001164317.1	C1orf216|NM_152374.1
YPEL5|NM_001127399.1	TTK|NM_001166691.1
LMO7|NM_001306080.1	PPA2|NM_006903.4
DONSON|NM_017613.3	SMARCD1|NM_003076.4
DZIP1L|NM_001170538.1	PSMD14|NM_005805.5
RAD51|NM_001164269.1	RPIA|NM_144563.2
PKN1|NM_002741.3	HPS1|NM_000195.4
B4GALT1|NM_001497.3	FKBP5|NM_001145775.2
TBC1D10A|NM_001204240.1	HOXC9|NM_006897.2
CRELD1|NM_001031717.3	PINX1|NM_001284356.1
MYL9|NM_006097.4	GNPTG|NM_032520.4
SAP130|NM_001145928.1	DYNLRB1|NM_001281727.1
IFT46|NM_001168618.1	ACTL6A|NM_004301.4
DAAM1|NM_001270520.1	CMBL|NM_138809.3
BLM|NM_000057.3	CTSC|NM_001114173.2
MMP17|NM_016155.5	THRA|NM_001190918.1
CCDC68|NM_001143829.1	TRMT13|NM_019083.2
IL17RB|NM_018725.3	DNER|NM_139072.3
ITPKB|NM_002221.3	FAM49B|NM_001256763.1
MORC4|NM_001085354.2	RSRC1|NM_001271834.1
FOSL1|NM_001300844.1	YWHAG|NM_012479.3
GJC1|NM_001080383.1	TK1|NM_001346663.1
MUC1|NM_001018016.2	RIOX2|NM_001042533.2
JPH3|NM_001271604.2	PIGT|NM_001184728.2
SMPDL3A|NM_001286138.1	HSPG2|NM_001291860.1
TPM1|NM_000366.5	NOC4L|NM_024078.2
ZFYVE1|NM_001281734.1	C1GALT1C1|NM_001011551.2
DTX4|NM_001300727.1	NUDT19|NM_001105570.1
E2F2|NM_004091.3	NONO|NM_001145408.1
MOK|NM_001272011.1	TMEM126B|NM_001193537.2
PARTICL|NR_038942.1	R3HDM1|NM_001282798.1
CSRP2|NM_001300965.1	MAK16|NM_032509.3
IDI1|NM_001317955.1	ADGRA3|NM_145290.3
LINC02035|NR_024618.1	PIGS|NM_033198.3
DKK1|NM_012242.2	STARD7|NM_020151.3
TLR3|NM_003265.2	NUP88|NM_001320653.1
FNBP1|NM_015033.2	WDR74|NM_001307977.1
DHRS3|NM_001319225.1	SERBP1|NM_001018067.1
CHST3|NM_004273.4	ACTB|NM_001101.3
PLEKHG1|NM_001029884.2	TSG101|NM_006292.3
CASP10|NM_001206524.1	RABEP1|NM_001083585.2
PKIG|NM_001281444.1	RPL13|NM_000977.3
ARFGEF3|NM_020340.4	TIMM17A|NM_006335.2
KLF5|NM_001286818.1	LIX1L|NM_153713.2
MYBL2|NM_001278610.1	PISD|NM_001326411.1
ULK1|NM_003565.2	LETMD1|NM_001243689.1
GDPD5|NM_030792.6	PRR13|NM_001005354.2
ZNF672|NM_024836.2	ZCCHC7|NM_001289119.1
RNFT1|NM_016125.3	ATP13A1|NM_020410.2
GXYLT2|NM_001080393.1	SNRNP25|NM_024571.3
KLHL24|NM_017644.3	PIGX|NM_001166304.1
STAG3L5P|NR_103720.1	PSME2|NM_002818.2
SDR16C5|NM_001318049.1	ZNF252P|NR_023392.1
RAB31|NM_006868.3	FAM114A2|NM_001317993.1
HOXD-AS2|NR_038435.1	FTL|NM_000146.3
COL9A3|NM_001853.3	NKIRAS1|NM_020345.3
ARMCX5|NM_001168478.1	SLC35F2|NM_017515.4
DCAKD|NM_001128631.2	UGGT2|NM_020121.3
PALM2|NM_001037293.2	CARNMT1|NM_001320497.1
BZW1|NM_001207067.1	FOXN2|NM_002158.3
ABHD15|NM_198147.2	ALG3|NM_001006941.2
MASTL|NM_001172303.2	KYNU|NM_001032998.1
PPFIA3|NM_003660.3	TLX3|NM_021025.3
FA2H|NM_024306.4	HDHD2|NM_001318765.1
VAV1|NM_001258206.1	SCARB1|NM_001082959.1
SUSD1|NM_001282640.1	TAF1B|NM_001318976.1
CACTIN-AS1|NR_038865.1	SEC11A|NM_001271918.1
HECA|NM_016217.2	ILVBL|NM_006844.4
BRCA1|NM_007294.3	HSPA1A|NM_005345.5
DIRC2|NM_032839.2	FAM177A1|NM_001079519.1
SENP7|NM_001077203.2	PJA2|NM_014819.4
MDC1|NM_014641.2	MRPS28|NM_014018.2
MICAL2|NM_001282663.1	IRS2|NM_003749.2
ANKRD2|NM_001129981.2	CTNND1|NM_001085458.1
SLC16A6|NM_001174166.1	TRUB1|NM_139169.4
USP43|NM_001267576.1	NSMCE1|NM_145080.3
CTNNB1|NM_001098209.1	CTAG2|NM_020994.4
ARID5B|NM_001244638.1	FAM20B|NM_001324310.1
TICAM1|NM_182919.3	HTATSF1P2|NR_033884.1
DSN1|NM_001145315.1	HLA-E|NM_005516.5
ABHD8|NM_024527.4	G2E3|NM_001308097.1
MPZL2|NM_005797.3	IMPACT|NM_018439.3
UBXN11|NM_001077262.1	ACSL1|NM_001286708.1
CCDC120|NM_001163321.2	CEP63|NM_001042383.1
TMEM156|NM_001303228.1	MATK|NM_002378.3
APOBEC3B|NM_001270411.1	PPIB|NM_000942.4
BACE1|NM_001207048.1	ALDH1A3|NM_000693.3
RORC|NM_001001523.1	TRABD2A|NM_001080824.2
ZFP36|NM_003407.3	AHI1|NM_001134830.1
LY6K|NM_001160354.1	KANK1|NM_001256876.1
FGFRL1|NM_001004356.2	SARNP|NM_033082.3
NEXN|NM_001172309.1	SLC25A26|NM_001164796.1
PLEKHH1|NM_020715.2	DIO2|NM_000793.5
PIGA|NM_002641.3	FOXC1|NM_001453.2
TIMP3|NM_000362.4	MTG1|NM_138384.2
COL4A6|NM_001287758.1	C8orf33|NM_023080.2
ADAMTSL5|NM_213604.2	SF3B6|NM_016047.3
TRIB1|NM_001282985.1	GRHPR|NM_012203.1
C15orf39|NM_015492.4	DNASE1L1|NM_001009932.2
LRTOMT|NM_001145307.4	SYNM|NM_015286.5
TMC7|NM_001160364.2	NCBP2-AS2|NR_024388.1
ZNF324B|NM_207395.2	PIBF1|NM_006346.2
MYO18A|NM_001346765.1	ZRANB2|NM_005455.4
NAV2|NM_001111018.1	SMOC1|NM_001034852.2
FAM84B|NM_174911.4	TRIM32|NM_001099679.1
BAIAP2-AS1|NR_026857.1	CISD3|NM_001136498.1
MESP1|NM_018670.3	DPH7|NM_001346370.1
TEF|NM_001145398.2	KAT8|NM_032188.2
TIPIN|NM_001289986.1	CCHCR1|NM_001105563.1
HEY2|NM_012259.2	GGCT|NM_001199815.1
DLGAP1-AS1|NR_024101.1	PNO1|NM_001329916.1
CARD14|NM_001257970.1	DDX10|NM_004398.3
CDT1|NM_030928.3	ACAT1|NM_000019.3
ARNTL2|NM_001248002.1	GTF3A|NM_002097.2
PICSAR|NR_024089.2	DEPDC1|NM_001114120.2
RBPMS|NM_001008710.2	CS|NM_004077.2
KIAA0040|NM_001162893.1	MAP3K3|NM_001330431.1
DCPS|NM_014026.4	FANCC|NM_000136.2
ATAT1|NM_001031722.3	SLC25A37|NM_001317812.1
PPEF1|NM_006240.2	TOMM22|NM_020243.4
EFNA2|NM_001405.3	SRSF3|NM_003017.4
TP53I11|NM_001258320.1	CCDC91|NM_001330367.1
ITGB8|NM_002214.2	RBMX|NM_001164803.1
CACHD1|NM_001293274.1	TMEM5|NM_001278237.1
CTSV|NM_001201575.1	MXRA7|NM_001008528.2
ASRGL1|NM_001083926.1	PSMB10|NM_002801.3
RIMKLB|NM_001297776.1	GPR37|NM_005302.3
NOS1AP|NM_001126060.1	C14orf80|NM_001134875.1
LZTFL1|NM_001276378.1	AGAP6|NM_001077665.2
TARP|NM_001003799.1	CDYL2|NM_152342.3
MN1|NM_002430.2	IMP4|NM_001320304.1
EVL|NM_001330221.1	COX10|NM_001303.3
PRR5L|NM_001160167.1	BAX|NM_001291428.1
CYLD|NM_001042355.1	C1orf131|NM_001300830.1
LIMS2|NM_001136037.2	CHMP1B|NM_020412.4
GEMIN8P4|NR_002830.1	TWNK|NM_001163812.1
KCNJ12|NM_021012.4	DDX17|NM_001098504.1
SOD2|NM_000636.3	TMED4|NM_001303058.1
ZC3H12C|NM_033390.1	GEMIN5|NM_001252156.1
BAD|NM_004322.3	PIEZO1|NM_001142864.3
GRB7|NM_001030002.2	UTP3|NM_020368.2
BMP8B|NM_001720.4	MID1IP1|NM_001098790.1
GPAT3|NM_001256421.1	GNPNAT1|NM_198066.3
VSIR|NM_022153.1	EXOC4|NM_001037126.1
KSR1|NM_014238.1	SLC25A22|NM_001191060.1
PGM2L1|NM_173582.4	PTMS|NM_001330333.1
BTG1|NM_001731.2	BCAR3|NM_001261408.1
CABLES2|NM_031215.2	BTF3L4|NM_001136497.2
PLGRKT|NM_018465.3	ANXA4|NM_001153.4
GJB3|NM_001005752.1	PDCL|NM_005388.4
DAPK2|NM_014326.3	PRKACA|NM_001304349.1
SERTAD1|NM_013376.3	NDUFB10|NM_004548.2
SPRYD3|NM_032840.2	COQ8A|NM_020247.4
ITGA5|NM_002205.4	C9orf40|NM_017998.2
FBLIM1|NM_001024215.1	AK2|NM_001199199.1
F2R|NM_001311313.1	ITPR2|NM_002223.3
GJD3|NM_152219.3	CNDP2|NM_001168499.1
RHEBL1|NM_001303126.1	E2F7|NM_203394.2
RMI2|NM_152308.2	USP5|NM_001098536.1
PPP2R3C|NM_001305155.1	TRMT1|NM_001136035.2
AKNA|NM_001317950.1	AGRN|NM_001305275.1
COL4A1|NM_001303110.1	HNRNPDL|NM_001207000.1
AP1M2|NM_001300887.1	GOLGA2P7|NR_027001.1
CASP4|NM_001225.3	CDK5RAP3|NM_001278197.1
MMRN2|NM_024756.2	SCO2|NM_001169109.1
VLDLR|NM_001018056.2	RPUSD2|NM_001286407.1
OTUD7A|NM_001329907.1	LYAR|NM_001145725.1
FAM219A|NM_001184940.1	STX2|NM_001980.3
CNGB1|NM_001135639.1	RSAD1|NM_018346.2
TFRC|NM_001128148.2	HNRNPK|NM_001318186.1
KIAA1211L|NM_207362.2	ZFAND6|NM_001242911.1
SLC16A2|NM_006517.4	NAA38|NM_001320924.2
PTGES3L|NM_001142653.1	RBM4|NM_001198843.1
FGF11|NM_001303460.1	MRPL48|NM_001318498.1
USP11|NM_004651.3	HYPK|NM_001199885.1
XK|NM_021083.3	CIT|NM_001206999.1
TUBB3|NM_001197181.1	ZBTB6|NM_006626.5
LRIF1|NM_001006945.1	TCF25|NM_014972.2
MILR1|NM_001085423.1	HSPE1|NM_002157.2
C1orf21|NM_030806.3	RRP1|NM_003683.5
FOS|NM_005252.3	CGGBP1|NM_001008390.1
KLHL36|NM_001303451.1	PACSIN3|NM_001184974.1
CCNE2|NM_057749.2	NCBP2|NM_001042540.1
TPCN1|NM_001143819.2	FAM156B|NM_001099684.2
AKTIP|NM_001012398.2	MRTO4|NM_016183.3
TLE1|NM_001303103.1	CISD2|NM_001008388.4
ARL4C|NM_001282431.1	GAGE12F|NM_001098405.2
NEU1|NM_000434.3	AFG3L1P|NR_003226.1
DIXDC1|NM_001037954.3	IMP3|NM_018285.3
NRGN|NM_001126181.1	AVEN|NM_020371.2
TVP23C|NM_001135036.1	FADS2|NM_001281501.1
FAM129A|NM_052966.3	KIF18B|NM_001264573.1
PLAG1|NM_001114634.1	ANKRD10|NM_001286721.1
AKAP2|NM_001004065.4	MMAB|NM_052845.3
PLEKHA7|NM_001329630.1	ACADVL|NM_000018.3
AGER|NM_001136.4	NFE2L1|NM_001330261.1
HSF2BP|NM_007031.1	ABHD14B|NM_001146314.1
SYNE1|NM_001347701.1	SLC35A2|NM_001032289.2
PTGES|NM_004878.4	PTPRA|NM_002836.3
RDH10|NM_172037.4	SRSF1|NM_001078166.1
TLDC1|NM_020947.3	OPLAH|NM_017570.4
INPP1|NM_001128928.1	GOLGA2P10|NR_026811.3
NEDD9|NM_001142393.1	C6orf48|NM_001040437.2
LOC101928000|NR_135657.1	NDUFA2|NM_001185012.1
COL6A1|NM_001848.2	RPL14|NM_001034996.2
STK38L|NM_015000.3	LSM7|NM_016199.2
TUBA1A|NM_001270399.1	GABRE|NM_004961.3
MOSPD1|NM_001306188.1	NAA10|NM_001256119.1
NFYC|NM_001142587.1	SLCO3A1|NM_001145044.1
ITPRIP|NM_001272012.1	ARHGEF10|NM_001308152.1
CD83|NM_001040280.1	TTC9C|NM_001318812.1
LINC01057|NR_104131.1	UVRAG|NM_003369.3
ERN1|NM_001433.3	NPM1|NM_001037738.2
LOC100506746|NR_038841.1	ZFAS1|NR_003604.2
SEC61A2|NM_001142627.2	CHMP4A|NM_014169.3
HEY1|NM_001040708.1	TTC19|NM_001271420.1
EPAS1|NM_001430.4	RRS1|NM_015169.3
SPTB|NM_000347.5	PPARGC1B|NM_001172698.1
LGALS8|NM_006499.4	TMEM170B|NM_001100829.2
PDLIM5|NM_001011513.3	UQCC1|NM_001184977.1
JAG1|NM_000214.2	EIF3K|NM_001300992.1
GDF6|NM_001001557.3	SURF6|NM_001278942.1
DCAF11|NM_001163484.1	DKC1|NM_001142463.2
STK11|NM_000455.4	DGUOK|NM_001318859.1
NEDD4L|NM_001144964.1	AIMP1|NM_001142415.1
TGFBI|NM_000358.2	GPAA1|NM_003801.3
ZSWIM4|NM_023072.2	SDCCAG3|NM_001039707.1
VKORC1|NM_001311311.1	RPF2|NM_001289111.1
LRRC61|NM_001142928.1	DEAF1|NM_001293634.1
HABP4|NM_014282.3	HNRNPF|NM_001098204.1
ZNF275|NM_001080485.3	SLC41A1|NM_173854.5
ARID5A|NM_001319085.1	HERC2P2|NR_002824.3
YPEL3|NM_001145524.1	HERC2|NM_004667.5
WFDC1|NM_001282466.1	SYDE1|NM_001300910.1
CYP11A1|NM_000781.2	LRRC41|NM_006369.4
DENND3|NM_014957.2	VWA8|NM_001009814.1
ENC1|NM_001256574.1	RABGGTB|NM_004582.3
CREG2|NM_153836.3	BICC1|NM_001080512.2
LINC01089|NR_002809.2	SIK1|NM_173354.4
KLF9|NM_001206.2	ARL5A|NM_001037174.1
KIAA0355|NM_014686.3	PKM|NM_001206796.2
SFMBT2|NM_001018039.1	GAS1|NM_002048.2
SLC16A4|NM_001201546.1	TRAPPC2L|NM_001318524.1
C9orf72|NM_001256054.2	TOMM34|NM_006809.4
KCNQ1|NM_000218.2	NUMBL|NM_001289979.1
MGLL|NM_001003794.2	FKBP14|NM_017946.3
CLIP2|NM_003388.4	DYNLL1|NM_001037494.1
GABARAPL1|NM_031412.2	FKBP4|NM_002014.3
GAS7|NM_001130831.1	PYCRL|NM_001329866.1
HIVEP3|NM_001127714.2	EBPL|NM_001278636.1
LOC100996842|NM_001322800.1	C1D|NM_001190263.1
C17orf53|NM_001171251.2	CDK10|NM_001098533.2
XRCC3|NM_001100118.1	HGH1|NM_016458.3
TRPT1|NM_001033678.3	ATP5G2|NM_001002031.2
PGBD5|NM_001258311.1	C21orf33|NM_001320383.1
SMOX|NM_001270691.1	PDSS1|NM_001321978.1
FAM161A|NM_001201543.1	DDX31|NM_001322340.1
CCDC183-AS1|NR_024580.1	G6PD|NM_000402.4
CYP2S1|NM_030622.7	SNRPF|NM_003095.2
KBTBD8|NM_032505.2	ARAF|NM_001256196.1
ATXN1|NM_000332.3	PAK1IP1|NM_017906.2
CPM|NM_001005502.2	NOP16|NM_001256539.3
SSR4P1|NR_027292.2	CNPY3|NM_001318842.1
LCN15|NM_203347.1	CLPTM1L|NM_030782.4
LDLR|NM_000527.4	SLC19A1|NM_001205206.1
PGAP2|NM_001145438.2	MCCC2|NM_022132.4
OLFM1|NM_001282611.1	COA5|NM_001008215.2
VWCE|NM_152718.2	DNAJB11|NM_016306.5
LOC100507373|NR_045214.1	EDF1|NM_001281297.1
OARD1|NM_001329684.1	RPS11|NM_001015.4
CHST11|NM_001173982.1	MTRR|NM_002454.2
KIAA0513|NM_001286565.1	RTKN|NM_001015055.1
PRIM1|NM_000946.2	TMEM63B|NM_001318792.1
CREM|NM_001267562.1	NIT2|NM_020202.4
RASL11A|NM_001331126.1	PPAN-P2RY11|NM_001040664.2
SLC22A4|NM_003059.2	PIP5K1A|NM_001135636.1
BDH1|NM_004051.4	NARS2|NM_001243251.1
ERFE|NM_001291832.1	GTF2F2|NM_004128.2
NPC1|NM_000271.4	ZFAND3|NM_021943.2
YPEL2|NM_001005404.3	PHF14|NM_014660.3
CORO6|NM_032854.3	NT5C|NM_001252377.1
SPOCK1|NM_004598.3	TBL3|NM_006453.2
NAGA|NM_000262.2	DHPS|NM_001206974.1
DCBLD1|NM_173674.2	CPS1|NM_001122633.2
EPHB2|NM_001309192.1	UBAC2|NM_001144072.1
FBN1|NM_000138.4	MAPKAP1|NM_001006617.1
FOXL1|NM_005250.2	COX7A2|NM_001865.3
TMEM92|NM_001168215.1	PRRC1|NM_001286808.1
TESC|NM_001168325.1	ALKBH2|NM_001001655.2
PALMD|NM_017734.4	MRPL20|NM_001318485.1
FAM222A|NM_032829.2	DDX41|NM_001321732.1
HSPA2|NM_021979.3	RBM12|NM_001198838.1
FUCA1|NM_000147.4	NKRF|NM_001173487.1
PHLDB3|NM_198850.3	USP14|NM_001037334.1
OPTN|NM_001008211.1	ORMDL2|NM_014182.4
TRABD2B|NM_001194986.1	FBXO30|NM_001348092.1
TGFBR3L|NM_001195259.1	PWP2|NM_005049.2
DAPP1|NM_001306151.1	NDUFA10|NM_001322019.1
TNFRSF11A|NM_001270949.1	NUCKS1|NM_022731.4
C5AR2|NM_001271749.1	NOTCH1|NM_017617.4
SPTBN5|NM_016642.3	H2AFV|NM_012412.4
ATOH8|NM_032827.6	SUOX|NM_000456.2
DOCK11|NM_144658.3	SSBP4|NM_001009998.3
FOXO4|NM_001170931.1	EIF4A1|NM_001204510.1
GPR153|NM_207370.2	HARS2|NM_001278731.1
ATP2B4|NM_001001396.2	CKAP5|NM_001008938.3
CDC14A|NM_001319210.1	SRSF7|NM_001031684.2
DGCR8|NM_001190326.1	DHCR7|NM_001163817.1
SNX8|NM_013321.3	TANGO6|NM_024562.1
PLXNA2|NM_025179.3	ECHS1|NM_004092.3
PCCB|NM_000532.4	RPL18A|NM_000980.3
TMEM2|NM_001135820.1	PLCB3|NM_000932.2
H1F0|NM_005318.3	RCCD1|NM_001017919.1
IL18|NM_001243211.1	ATAD3A|NM_001170535.1
KLHL3|NM_001257194.1	C11orf49|NM_001003676.2
FOXCUT|NR_125804.1	RRP15|NM_016052.3
DGCR5|NR_002733.2	HNRNPA1|NM_002136.3
UPP1|NM_001287426.1	PLK1|NM_005030.5
ANXA9|NM_003568.2	NOB1|NM_014062.2
B3GNT5|NM_032047.4	ORC6|NM_014321.3
FAM111A|NM_001142519.2	ANAPC5|NM_001137559.1
RGL2|NM_001243738.1	SRSF2|NM_001195427.1
BICDL1|NM_207311.2	TIMM17B|NM_001167947.2
SUSD2|NM_019601.3	ZBTB24|NM_001164313.1
NRG2|NM_001184935.1	PTPN14|NM_005401.4
OLR1|NM_001172632.1	DAP|NM_001291963.1
URB1-AS1|NR_026845.1	NABP2|NM_024068.3
CASP9|NM_001229.4	ZCCHC3|NM_033089.6
MATN3|NM_002381.4	TSC22D1|NM_001243797.1
LOC648987|NR_034085.1	MAGEA2B|NM_001321400.1
SPAG7|NM_004890.2	HNRNPC|NM_001077442.1
CITED2|NM_001168388.2	TARBP2|NM_004178.4
ACSL5|NM_016234.3	ZNF367|NM_153695.3
FNIP2|NM_001323916.1	UBE2S|NM_014501.2
TSPAN10|NM_001290212.1	CCNA2|NM_001237.4
BMP6|NM_001718.5	EWSR1|NM_001163285.1
PHLDB2|NM_001134437.1	SUMO3|NM_001286416.1
FAM171A2|NM_198475.2	CIRBP|NM_001280.2
PHACTR2|NM_001100164.1	VPS16|NM_022575.3
SRGN|NM_001321053.1	AIMP2|NM_001326606.1
SDF2L1|NM_022044.2	REXO2|NM_015523.3
AMDHD1|NM_152435.2	TRA2A|NM_001282757.1
DUSP6|NM_001946.3	BRIX1|NM_018321.3
MANSC1|NM_018050.2	HRAS|NM_001130442.2
NPY6R|NR_002713.3	SACM1L|NM_001319072.1
MMP24|NM_006690.3	KPNA2|NM_001320611.1
C12orf60|NM_175874.3	WDR77|NM_001317062.1
NNT-AS1|NR_073113.1	ANKHD1|NM_001197030.1
KRT17|NM_000422.2	NDUFAF8|NM_001086521.1
CITED4|NM_133467.2	KLHL9|NM_018847.3
RAB4B|NM_016154.4	MID1|NM_000381.3
EPG5|NM_020964.2	NLE1|NM_001014445.2
FAM213A|NM_001243778.1	DNAJC19|NM_001190233.1
TEX19|NM_207459.3	OAT|NM_000274.3
SLC6A17|NM_001010898.3	ALDH18A1|NM_001017423.1
NUDT8|NM_001243750.1	ALDH16A1|NM_001145396.1
HACL1|NM_001284413.1	AEBP2|NM_001114176.1
SERPINB8|NM_001031848.1	PICK1|NM_001039583.1
DUSP1|NM_004417.3	TOMM20|NM_014765.2
LIPH|NM_139248.2	ESRP2|NM_024939.2
IL6R|NM_000565.3	LAMTOR2|NM_001145264.1
LOC100132062|NR_028325.1	ECT2|NM_001258315.1
LINC00899|NR_027036.1	MDH2|NM_001282403.1
GAREM2|NM_001168241.1	PCF11|NM_001346413.1
ONECUT2|NM_004852.2	OXA1L|NM_005015.3
ITPR1|NM_001099952.2	APPL1|NM_012096.2
LINC00052|NR_026869.1	LIG3|NM_002311.4
PLIN5|NM_001013706.2	NFIA|NM_001134673.3
PDZD7|NM_001195263.1	MTRNR2L8|NM_001190702.1
PDCD4-AS1|NR_026932.1	PSMB6|NM_001270481.1
CYR61|NM_001554.4	UROS|NM_000375.2
AIM1|NM_001624.3	PSME1|NM_001281528.1
SH3RF3|NM_001099289.2	RPL10A|NM_007104.4
DENND2C|NM_001256404.1	CHAMP1|NM_001164144.2
SPHK1|NM_001142601.1	NSMAF|NM_001144772.1
SLC2A4|NM_001042.2	TMEM41B|NM_001165030.2
PRTFDC1|NM_001282786.1	CUL3|NM_001257197.1
MBNL1-AS1|NR_027037.1	VCP|NM_007126.3
EPS8|NM_004447.5	UBXN6|NM_001171091.1
ERRFI1|NM_018948.3	FBL|NM_001436.3
RGS16|NM_002928.3	MRPS27|NM_001286748.1
FOXD3-AS1|NR_121634.1	PCNA-AS1|NR_028370.1
RHOF|NM_019034.2	STX16|NM_001001433.2
FZD10|NM_007197.3	MRPS36|NM_033281.5
HIST1H2BK|NM_001312653.1	NUFIP2|NM_020772.2
PRDM1|NM_001198.3	C1QBP|NM_001212.3
SGTB|NM_019072.2	ARMC6|NM_001199196.1
GRAMD1B|NM_001286563.1	WDR62|NM_001083961.1
DHFR2|NM_001195643.1	HADH|NM_001184705.2
BMP2|NM_001200.3	THAP9-AS1|NR_034075.1
APOLD1|NM_001130415.1	MRPS9|NM_182640.2
SLC25A45|NM_001077241.2	ISCU|NM_001301140.1
RIMBP3|NM_015672.1	NTHL1|NM_001318193.1
FGFR2|NM_000141.4	NTPCR|NM_001329452.1
EP300-AS1|NR_110514.1	DNAJA3|NM_001135110.2
IL1R1|NM_000877.3	GLYR1|NM_001308096.1
KIF21B|NM_001252100.1	B4GALT2|NM_001005417.2
LINC01806|NR_110163.1	TOB2|NM_016272.3
FAM122C|NM_001170779.1	DARS|NM_001293312.1
ZNF688|NM_001024683.1	WDR82|NM_025222.3
MAST4|NM_001164664.1	CDCA4|NM_017955.3
ISG20|NM_001303233.1	SRXN1|NM_080725.2
ABL2|NM_001136000.2	PABPN1|NM_004643.3
KBTBD3|NM_001330359.1	PSMD13|NM_002817.3
RGS2|NM_002923.3	IFT172|NM_015662.2
MT2A|NM_005953.3	PKP3|NM_001303029.1
EPGN|NM_001270989.1	LTV1|NM_001329953.1
SAT1|NM_002970.3	FAM162A|NM_014367.3
SPINT2|NM_001166103.1	SLC35B2|NM_001286509.1
TNFAIP3|NM_001270507.1	NAXD|NM_001242881.1
CAB39L|NM_001079670.2	TTC37|NM_014639.3
FAM83B|NM_001010872.2	KIAA1143|NM_001320334.1
SLC45A3|NM_033102.2	PA2G4|NM_006191.2
IL17RE|NM_001193380.1	ATP5O|NM_001697.2
SLC7A8|NM_001267036.1	TRAP1|NM_001272049.1
KALRN|NM_001024660.4	DDX18|NM_006773.3
KLC3|NM_177417.2	GNB4|NM_021629.3
CEP126|NM_020802.3	ZHX1|NM_001017926.2
ECM1|NM_001202858.1	ENGASE|NM_001042573.2
RYR1|NM_000540.2	SMYD2|NM_020197.2
KMO|NM_003679.4	E2F4|NM_001950.3
HELB|NM_033647.4	PGK1|NM_000291.3
IGFL2-AS1|NR_135234.1	RWDD1|NM_001007464.2
HERPUD1|NM_001010989.2	TARS|NM_001258437.1
PCAT7|NR_121566.2	SDHB|NM_003000.2
IRAK2|NM_001570.3	NAA25|NM_024953.3
GPR3|NM_005281.3	EIF2D|NM_001201478.1
LOC100652758|NR_132345.1	SIL1|NM_001037633.1
RAET1E|NM_001243325.1	MAGEA2|NM_001282501.1
TMCC3|NM_001301036.1	ZHX3|NM_015035.3
C16orf62|NM_001300743.1	SNHG16|NR_038108.1
SYCP2|NM_014258.3	TRABD|NM_001320484.1
ZC3H12D|NM_207360.2	TMEM259|NM_001033026.1
H6PD|NM_001282587.1	DDX50|NM_024045.1
PLEKHG2|NM_022835.2	ZBTB1|NM_001123329.1
ST6GAL1|NM_003032.2	TWISTNB|NM_001002926.1
P4HA3|NM_001288748.1	CKAP2L|NM_001304361.1
TNFRSF21|NM_014452.4	XPC|NM_004628.4
KIF3C|NM_002254.6	DSTN|NM_001011546.1
SERINC2|NM_001199037.1	PRNP|NM_000311.3
C2orf42|NM_017880.1	LDOC1L|NM_032287.2
IER3|NM_003897.3	SDHA|NM_001294332.1
HMOX1|NM_002133.2	KBTBD6|NM_152903.4
RNFT2|NM_001109903.1	SLC2A4RG|NM_020062.3
KRT86|NM_001320198.1	NDUFB7|NM_004146.5
SRGAP3|NM_001033117.2	ASCC3|NM_001284271.1
PER3|NM_001289861.1	KLHL5|NM_001007075.2
DUSP4|NM_001394.6	METTL5|NM_001293186.1
GALNT12|NM_024642.4	LGMN|NM_001008530.2
HIST2H2AA3|NM_003516.2	PIGO|NM_001201484.1
HIST2H2AA4|NM_001040874.1	PAPSS1|NM_005443.4
ABCA1|NM_005502.3	MTHFD2|NM_006636.3
NUDT2|NM_001161.4	DUSP14|NM_007026.3
CSF1R|NM_001288705.2	ANKHD1-EIF4EBP3|NM_020690.5
WFDC21P|NR_030732.1	EXOSC5|NM_020158.3
PHLDA1|NM_007350.3	ZZZ3|NM_001308237.1
LINC01547|NR_027128.1	DAP3|NM_001199849.1
ARHGDIB|NM_001175.6	SLF1|NM_032290.3
PTPRH|NM_001161440.2	PSME3|NM_001267045.1
OSBPL7|NM_145798.2	MIF|NM_002415.1
GPCPD1|NM_019593.3	UBFD1|NM_019116.2
LINC01816|NR_024444.1	SLC43A2|NM_001284498.1
CAPN5|NM_004055.4	NACA|NM_001113201.2
CRYAB|NM_001289807.1	PAICS|NM_001079524.1
STEAP4|NM_001205315.1	TMEM161A|NM_001256766.1
TBC1D2|NM_001267571.1	RPL7L1|NM_198486.3
FAM167A|NM_053279.2	MBTPS1|NM_003791.3
TNS4|NM_032865.5	PAFAH1B3|NM_001145939.1
KRT16|NM_005557.3	PTBP1|NM_002819.4
HMGN3-AS1|NR_040671.1	CMTM4|NM_178818.2
THRB|NM_000461.4	COX14|NM_001257133.1
LBX2-AS1|NR_024606.1	PDCD2|NM_001199461.1
TAGLN|NM_001001522.1	WASH7P|NR_024540.1
A4GALT|NM_001318038.1	MAN2A1|NM_002372.3
HDAC5|NM_001015053.1	EEFSEC|NM_021937.4
APBB1IP|NM_019043.3	USP39|NM_001256725.1
RASGEF1C|NM_175062.3	ELAC2|NM_001165962.1
B3GALT4|NM_003782.3	KXD1|NM_001171948.1
UNC13A|NM_001080421.2	NCBP1|NM_002486.4
MMP7|NM_002423.4	MRPL3|NM_007208.3
PRRG2|NM_000951.2	MCTS1|NM_001137554.1
SH3RF3-AS1|NR_029193.1	FAM120A|NM_001286722.1
ADM|NM_001124.2	TGFBR1|NM_001130916.2
RAB11B-AS1|NR_038237.1	NCOA5|NM_001348148.1
FBXO32|NM_001242463.1	KIF5B|NM_004521.2
MYOT|NM_001135940.1	FBXO38|NM_001271723.1
PLTP|NM_001242920.1	PMPCA|NM_001282944.1
NPFFR2|NM_001144756.1	GEMIN4|NM_015721.2
RPL13AP20|NR_003932.2	CHCHD1|NM_203298.2
C16orf45|NM_001142469.1	UCHL5|NM_001199261.1
LOC101928674|NR_110845.1	RPS19|NM_001022.3
MAOB|NM_000898.4	RPLP2|NM_001004.3
CLIC3|NM_004669.2	RNF126|NM_194460.2
LINC00707|NR_038291.1	TPX2|NM_012112.4
FOXN4|NM_213596.2	RCOR1|NM_015156.3
CRELD2|NM_001135101.2	MAN2A2|NM_001320977.1
BIRC3|NM_001165.4	NOP58|NM_015934.4
LINC01588|NR_126496.1	RAB11B|NM_004218.3
NT5E|NM_001204813.1	FAM189B|NM_001267608.1
NEXN-AS1|NR_103535.1	SRGAP2C|NM_001271872.2
TOB1-AS1|NR_038458.1	GTSE1|NM_016426.6
PTK2B|NM_004103.4	PSMA6|NM_001282232.1
RFX2|NM_000635.3	RNF123|NM_022064.4
USP2|NM_001243759.1	GAS5|NR_002578.2
TMEM239|NM_001167670.2	AIFM1|NM_001130846.3
GPNMB|NM_001005340.1	ST13|NM_001278589.1
GPRC5A|NM_003979.3	VDAC1|NM_003374.2
LOC729737|NR_039983.2	PSMB5|NM_001130725.1
LINC01002|NR_028324.1	ACADM|NM_000016.5
SEMA6B|NM_032108.3	NSA2|NM_001271665.1
PLIN4|NM_001080400.1	SNHG6|NR_002599.1
PGM5|NM_021965.3	DDX56|NM_001257189.1
ETV4|NM_001079675.2	CYC1|NM_001916.4
SPOCK2|NM_001134434.1	ASB1|NM_001040445.2
LOC93429|NR_027003.1	CHCHD4|NM_001098502.1
KIAA0319|NM_001168374.1	SAR1A|NM_001142648.1
TMPRSS9|NM_182973.2	GTF2E2|NM_002095.4
CD68|NM_001040059.1	ATP5E|NM_006886.3
SPRY4|NM_001127496.1	CAPN15|NM_005632.2
CTH|NM_001190463.1	NDUFB4|NM_001168331.1
RNF212|NM_001131034.3	DGCR6L|NM_033257.3
COL16A1|NM_001856.3	URI1|NM_001252641.1
ANKRD37|NM_181726.3	SNRPD1|NM_001291916.1
ADGRG1|NM_001145770.2	RPL3|NM_000967.3
PRSS36|NM_001258290.1	SIN3A|NM_001145357.1
TRPV3|NM_001258205.1	TSPAN4|NM_001025234.1
SLC9A7|NM_001257291.1	LGALS1|NM_002305.3
AOX1|NM_001159.3	PLPP2|NM_003712.3
CRISPLD2|NM_031476.3	RPRD1A|NM_001303411.1
MFGE8|NM_001114614.2	RBM39|NM_001242599.1
PECAM1|NM_000442.4	SHMT2|NM_001166356.1
RIMBP3B|NM_001128635.1	MRPL38|NM_032478.3
C4B|NM_001002029.3	POLR2E|NM_001316323.1
CCDC177|NM_001271507.1	ELAVL1|NM_001419.2
KRT9|NM_000226.3	RNF38|NM_022781.4
KCNMB4|NM_014505.5	DLG1|NM_001098424.1
LINC01671|NR_131192.1	HBS1L|NM_001145158.1
C9orf84|NM_001080551.2	PRSS56|NM_001195129.1
FAM83A|NM_001288587.2	PCSK7|NM_004716.3
SLC30A3|NM_001318949.1	MCM5|NM_006739.3
LYPD3|NM_014400.2	ACAD9|NM_014049.4
RGL1|NM_001297669.1	UBL4A|NM_014235.4
C9orf152|NM_001012993.2	KIFC1|NM_002263.3
BSN|NM_003458.3	PSMB4|NM_002796.2
ADORA2A|NM_000675.5	EIF3J|NM_001284335.1
C20orf141|NM_001256538.1	EIF3E|NM_001568.2
PGAP3|NM_001291726.1	UQCR11|NM_006830.3
NFYA|NM_002505.4	RBM8A|NM_005105.4
LOC100506178|NR_038393.1	PPIA|NM_001300981.1
RASGRP3|NM_001139488.1	RPL27A|NM_000990.4
CD177|NM_020406.3	MRC2|NM_006039.4
LINC01537|NR_126364.1	FTSJ1|NM_001282157.1
SLC6A19|NM_001003841.2	EIF2A|NM_001319043.1
GBP3|NM_001319179.1	DDX49|NM_019070.4
AGAP2|NM_001122772.2	OAZ1|NM_001301020.1
TM4SF19|NM_001204897.1	CECR5|NM_017829.5
DGCR9|NR_024159.1	RAB4A|NM_001271998.1
TNFSF4|NM_001297562.1	CYB5D1|NM_001330110.1
LOC100268168|NR_026682.1	CCT4|NM_001256721.1
C2orf91|NM_001242815.1	RBM10|NM_001204466.1
COL15A1|NM_001855.4	PRKCA|NM_002737.2
GBAT2|NR_131972.1	GTF3C4|NM_012204.3
GPR37L1|NM_004767.3	BYSL|NM_004053.3
PAX8-AS1|NR_015377.2	TTLL12|NM_015140.3
PLAT|NM_000930.4	AURKAIP1|NM_001127229.1
S100P|NM_005980.2	VMA21|NM_001017980.3
LOC101928403|NR_135540.1	TMEM94|NM_001321148.1
LETM2|NM_001199659.2	LMAN1|NM_005570.3
TMEM217|NM_001162900.1	SRI|NM_001256891.1
DMBX1|NM_147192.2	SLC16A3|NM_001042422.2
MMP12|NM_002426.5	RPS7|NM_001011.3
SLC22A18AS|NM_001302862.1	USP25|NM_001283041.1
BTBD19|NM_001136537.1	SARS|NM_001330669.1
VWA7|NM_025258.2	SORBS2|NM_001145670.1
CEMIP|NM_001293298.1	GTPBP4|NM_012341.2
HSPA1L|NM_005527.3	GRWD1|NM_031485.3
LINC01001|NR_028326.1	TOMM70|NM_014820.4
SORBS1|NM_001034954.1	MRPL23|NM_021134.3
TVP23A|NM_001079512.3	BRCC3|NM_001018055.2
LOC100126784|NR_015384.2	KIAA0907|NM_014949.3
S100A14|NM_020672.2	RPS24|NM_001026.4
LMO2|NM_001142315.1	ANKRD17|NM_001286771.2
LAMC2|NM_005562.2	RPL29|NM_000992.2
PLAU|NM_001145031.2	STIP1|NM_001282652.1
LOC100288798|NR_125377.1	UPF3A|NM_023011.3
ANO2|NM_001278596.1	GPSM2|NM_001321038.1
DES|NM_001927.3	ZMPSTE24|NM_005857.4
PEAR1|NM_001080471.1	UQCRFS1|NM_006003.2
BDKRB2|NM_000623.3	ANAPC2|NM_013366.3
EEPD1|NM_030636.2	MRPS30|NM_016640.3
INO80B-WBP1|NR_037849.1	RPL34|NM_000995.4
LOC100129203|NR_110295.1	WDR12|NM_018256.3
HKDC1|NM_025130.3	WDR11|NM_018117.11
HIST1H2BJ|NM_021058.3	FAM46C|NM_017709.3
RYR2|NM_001035.2	ATP5L|NM_006476.4
MAB21L3|NM_152367.2	GNA11|NM_002067.4
HRH1|NM_000861.3	EIF4G3|NM_001198801.1
ITGA2|NM_002203.3	PMM2|NM_000303.2
SH2D2A|NM_001161441.1	SCP2|NM_001007098.2
C11orf86|NM_001136485.1	DNAJC11|NM_018198.3
CLDN7|NM_001185022.1	URB2|NM_001314021.1
RRAD|NM_001128850.1	ZNF512|NM_001271286.1
SORCS1|NM_001013031.2	DNPH1|NM_006443.2
C16orf47|NM_207385.1	SUCLG1|NM_003849.3
ITGB2|NM_000211.4	PNPT1|NM_033109.4
C6orf223|NM_001171992.2	IPO8|NM_001190995.1
TM4SF1-AS1|NR_046650.1	PTAR1|NM_001099666.1
ABLIM2|NM_001130083.1	GPS1|NM_001321089.1
C19orf57|NM_001345843.1	RPL30|NM_000989.3
CECR2|NM_001290046.1	TDG|NM_003211.4
SMIM10L2B|NR_024493.2	TAF7|NM_005642.2
B3GNT3|NM_014256.3	HDAC1|NM_004964.2
SH3TC2|NM_024577.3	RPS10|NM_001014.4
OR2A1-AS1|NR_126023.1	ATP5J|NM_001003696.1
IZUMO4|NM_001031735.2	CEP57|NM_001243776.1
SELPLG|NM_001206609.1	H2AFX|NM_002105.2
FZD10-AS1|NR_033834.1	MTX2|NM_001006635.2
TEX14|NM_001201457.1	SSNA1|NM_003731.2
LOC100506498|NR_135238.1	SP3|NM_001017371.4
MYO15B|NM_001309242.1	RPL36AL|NM_001001.4
AATK|NM_001080395.2	SAMM50|NM_015380.4
AJAP1|NM_001042478.1	OS9|NM_001017956.2
PTPRG|NM_002841.3	TBRG4|NM_001261834.1
LOC105369486|NR_135100.1	YBX3|NM_001145426.1
HIST1H4H|NM_003543.3	LARS2|NM_015340.3
FAM178B|NM_001122646.2	MRPS23|NM_016070.3
LOC101929099|NR_110786.1	IPO9|NM_018085.4
SLC12A8|NM_001195483.1	DCAF15|NM_138353.3
PADI1|NM_013358.2	NSMF|NM_001130969.1
COL9A2|NM_001852.3	MBD3|NM_001281453.1
GFY|NM_001195256.1	DTYMK|NM_001165031.1
LOC613038|NR_002557.1	INTS14|NM_001136043.2
DMC1|NM_001278208.1	RPL26|NM_000987.3
TNXB|NM_019105.6	PLAA|NM_001031689.2
GCNT3|NM_004751.2	RNH1|NM_002939.3
LINC01819|NR_110585.1	KIAA0930|NM_001009880.1
CCDC96|NM_153376.2	RDX|NM_001260492.1
BIK|NM_001197.4	ARPP19|NM_001306191.1
PROM2|NM_001165977.2	NR2C2|NM_001291694.1
ARNT2|NM_014862.3	UQCRQ|NM_014402.4
C2orf54|NM_001085437.2	SSBP1|NM_001256510.1
TNFRSF8|NM_001243.4	CNOT1|NM_001265612.1
IL1RL1|NM_001282408.1	EIF3H|NM_003756.2
SAA1|NM_000331.5	PCNP|NM_001320395.1
CREB5|NM_001011666.2	ELP2|NM_001242875.2
GBP2|NM_004120.4	COX5B|NM_001862.2
HNF4A|NM_000457.4	NSUN2|NM_001193455.1
PLS3-AS1|NR_110383.1	ERMP1|NM_024896.2
KRT15|NM_002275.3	FARSB|NM_005687.4
TMPO-AS1|NR_027157.1	QSOX2|NM_181701.3
FABP3|NM_001320996.1	TSN|NM_001261401.1
PTPRR|NM_001207015.1	SKP2|NM_001243120.1
IMPG2|NM_016247.3	UTP14A|NM_001166221.1
TRAF1|NM_001190945.1	NOP2|NM_001033714.2
SAA2|NM_001127380.2	DHX9|NM_001357.4
SERPINE2|NM_001136528.1	PSMA1|NM_001143937.1
FAM134B|NM_001034850.2	HNRNPA2B1|NM_002137.3
SPTBN4|NM_020971.2	ZNF770|NM_014106.3
CD22|NM_001185099.1	37500|NM_001008491.2
NCCRP1|NM_001001414.1	IARS2|NM_018060.3
DUSP5|NM_004419.3	UBE2N|NM_003348.3
DNMT3L|NM_013369.3	ADAM15|NM_001261464.1
TMC5|NM_001105248.1	RPL18|NM_000979.3
GMFG|NM_001301008.1	KPNB1|NM_001276453.1
IL11|NM_000641.3	RPS17|NM_001021.4
LOC541472|NR_131935.1	STT3B|NM_178862.2
ANKRD1|NM_014391.2	LRP8|NM_001018054.2
PAG1|NM_018440.3	EML4|NM_001145076.2
LMCD1|NM_001278233.1	ECHDC1|NM_001002030.1
HSPB3|NM_006308.2	TRMT10C|NM_017819.3
KCNJ15|NM_001276435.1	OGT|NM_181672.2
FGL1|NM_004467.3	SRSF6|NM_006275.5
SELENOP|NM_001085486.1	RPS18|NM_022551.2
ADORA2A-AS1|NR_028483.2	EBLN3P|NR_036592.1
MAG|NM_001199216.1	DNM1L|NM_001278463.1
PRELID2|NM_138492.5	CBX1|NM_001127228.1
MUC13|NM_033049.3	POR|NM_000941.2
RNF223|NM_001205252.1	STK26|NM_001042452.1
IL6|NM_000600.4	IPPK|NM_022755.5
MDFI|NM_001300804.1	RPL27|NM_000988.3
TNC|NM_002160.3	TYW3|NM_001162916.1
RAC2|NM_002872.4	USB1|NM_001195302.1
MFAP5|NM_001297709.1	SBF1|NM_002972.3
ATP8B1|NM_005603.4	MALSU1|NM_138446.1
H19|NR_002196.2	DDIT4|NM_019058.3
GEM|NM_005261.3	DCAF1|NM_001171904.1
FBXO24|NM_001163499.1	DAZAP2|NM_001136264.1
SVILP1|NR_036438.1	PPP2R5C|NM_001161725.1
PRKCH|NM_006255.4	WDR75|NM_001303096.1
KRT34|NM_021013.3	RANBP1|NM_001278639.1
BRDT|NM_001242805.2	PSMB3|NM_002795.3
CACNA1A|NM_000068.3	UBE2V2|NM_003350.2
DISC1|NM_001012957.1	CCNL2|NM_001039577.3
LMNTD1|NM_001145727.2	SRSF4|NM_005626.4
OLAH|NM_001039702.2	LUC7L3|NM_001330330.1
C1orf116|NM_001083924.1	SLC25A46|NM_001303249.2
LDB3|NM_001080114.1	RFX5|NM_000449.3
FST|NM_006350.3	RBM6|NM_001167582.1
KCP|NM_001135914.1	PARK7|NM_001123377.1
CNTRL|NM_001330762.1	NELFCD|NM_198976.2
SPDEF|NM_001252294.1	STT3A|NM_001278503.1
C7orf65|NM_001123065.1	CCT2|NM_001198842.1
SORL1|NM_003105.5	RPL7|NM_000971.3
NECAB1|NM_022351.4	FARSA|NM_004461.2
MLC1|NM_015166.3	RHOA|NM_001313941.1
PPP5D1|NM_001205281.1	BTF3|NM_001037637.1
FRMD7|NM_001306193.1	MAGEA6|NM_005363.3
RASD1|NM_001199989.1	UCK2|NM_012474.4
MAGEA9|NM_005365.4	COX7B|NM_001866.2
TRIM54|NM_032546.3	HCCS|NM_001122608.2
ALOX5AP|NM_001204406.1	RCN2|NM_001271837.1
KLHL30|NM_198582.3	ACP1|NM_001040649.2
C1orf106|NM_001142569.2	RACK1|NM_006098.4
RCSD1|NM_001322923.1	RPL7A|NM_000972.2
LINC01411|NR_125806.1	CAPNS1|NM_001003962.2
CGA|NM_000735.3	RPL5|NM_000969.3
LOC101928053|NR_120540.1	IMPA2|NM_014214.2
TFF1|NM_003225.2	ABCD3|NM_001122674.1
ADCY10|NM_001167749.2	RPL31|NM_000993.4
PDK4|NM_002612.3	RACGAP1|NM_001126103.2
LINC01272|NM_001278655.1	RPL10|NM_001256577.2
KLHL38|NM_001081675.2	MIER1|NM_001077700.2
GBP1|NM_002053.2	PCBP1|NM_006196.3
FCMR|NM_001142473.1	YWHAE|NM_006761.4
TGM2|NM_001323316.1	CRTAP|NM_006371.4
VIM-AS1|NR_108060.1	MIEF1|NM_001304564.1
SPOCD1|NM_001281987.1	PRDX1|NM_001202431.1
KLHL41|NM_006063.2	EIF4B|NM_001300821.2
CDH5|NM_001795.4	LARP4B|NM_015155.2
KRT13|NM_002274.3	UBE2L3|NM_001256355.1
ACTG2|NM_001199893.1	DHX30|NM_001330990.1
SLC26A9|NM_052934.3	ZFP91|NM_001197051.1
EOMES|NM_001278182.1	TRA2B|NM_001243879.1
SHE|NM_001010846.2	SLC7A5|NM_003486.6
CCL20|NM_001130046.1	CAPZA2|NM_006136.2
LGALS9B|NM_001042685.1	BSG|NM_001322243.1
CD180|NM_005582.2	ENO1|NM_001201483.1
DMBT1|NM_001320644.1	FLOT1|NM_001318875.1
HCCAT5|NR_027756.1	CDC73|NM_024529.4
AIM1L|NM_001039775.3	HDAC2|NM_001527.3
DOK7|NM_001164673.1	XRCC5|NM_021141.3
FER1L4|NR_119376.1	PTP4A2|NM_001195100.1
IQCD|NM_001330452.1	EIF2AK1|NM_001134335.1
GS1-594A7.3|NR_126564.1	TMBIM6|NM_001098576.1
S100A9|NM_002965.3
SLC51B|NM_178859.3
IL24|NM_001185156.1
38047|NM_020814.2
LGALS9C|NM_001040078.2
ITGB3|NM_000212.2
PRG4|NM_001127708.2
ADCY10P1|NR_026938.2
FHL1|NM_001159699.1
AREG|NM_001657.3
A2M|NM_000014.5
KRT16P3|NR_029393.1
KRT16P1|NR_073414.1
LCP1|NM_002298.4
IGFN1|NM_001164586.1
MYBPC2|NM_004533.3
MAP1LC3A|NM_032514.3
SH2D1B|NM_053282.4
CEBPE|NM_001805.3
NOX5|NM_001184779.1
