# Supplementary material for: On the NF-Y regulome as in ENCODE (2019)
Source: PLoS Comput Biol. 2020 Dec 28;16(12):e1008488. doi: 10.1371/journal.pcbi.1008488 (PMC7793273; doi:10.1371/journal.pcbi.1008488)
Supplement: S8 Table — Pscan output. (XLSX) [file pcbi.1008488.s008.xlsx]

## Sheet: Tab S8 - Pscan_UP
TF_NAME	MATRIX_ID	Z_SCORE	P_VALUE	SAMPLE_AVERAGE	BACKGROUND_AVERAGE	SAMPLE_DEVSTD
SP2	MA0516.1	14.3813	7.72336e-49	0.896604	0.872524	0.0576845
SP1	MA0079.3	13.5797	1.05544e-43	0.93072	0.908561	0.0549657
KLF5	MA0599.1	13.4809	4.27553e-43	0.947674	0.926419	0.0530351
EGR1	MA0162.2	13.1887	1.91798e-41	0.88998	0.869179	0.055124
Klf4	MA0039.2	13.1874	2.09011e-41	0.924299	0.901702	0.0592825
E2F4	MA0470.1	13.1375	3.46606e-41	0.888593	0.866601	0.0594638
SP1	MA0079.2	13.1111	6.21922e-41	0.937354	0.918263	0.0500393
KLF16	MA0741.1	12.6229	3.50456e-38	0.89131	0.869616	0.0611072
TFAP2A(var.2)	MA0810.1	12.6112	5.48085e-38	0.889051	0.872723	0.043887
EGR3	MA0732.1	12.4638	2.59225e-37	0.799566	0.779501	0.0579992
TFAP2A	MA0003.1	12.4938	3.90753e-37	0.958795	0.943325	0.0386715
SP3	MA0746.1	12.4275	5.18522e-37	0.903232	0.883705	0.0546369
SP4	MA0685.1	12.1732	8.0868e-36	0.810529	0.791125	0.0601835
Egr1	MA0162.1	11.8904	3.48648e-34	0.867276	0.850883	0.0505347
TFAP2C(var.3)	MA0815.1	11.7979	1.34173e-33	0.826912	0.808542	0.0551477
E2F1	MA0024.2	11.7007	4.20445e-33	0.904725	0.886914	0.0544238
E2F3	MA0469.1	11.6794	5.89606e-33	0.860176	0.841233	0.0571788
TFAP2A(var.3)	MA0872.1	11.6761	6.08359e-33	0.8219	0.803305	0.0562319
TFAP2B	MA0811.1	11.5026	5.40129e-32	0.871307	0.856952	0.0433905
EGR4	MA0733.1	11.4876	6.42938e-32	0.794354	0.779508	0.0449837
EGR2	MA0472.2	11.4497	7.9868e-32	0.823246	0.80714	0.0511892
KLF14	MA0740.1	11.3919	1.32148e-31	0.834497	0.817297	0.0567753
TFAP2B(var.3)	MA0813.1	11.346	3.17534e-31	0.83208	0.815251	0.0525595
EGR2	MA0472.1	11.3002	5.4847e-31	0.863589	0.847685	0.0498456
SP8	MA0747.1	11.2758	6.50077e-31	0.885022	0.869745	0.0490742
TFAP2C	MA0524.2	11.2713	8.43288e-31	0.867041	0.853048	0.0431924
HINFP	MA0131.2	10.9774	2.4864e-29	0.833912	0.817969	0.0508831
Zfx	MA0146.1	10.65	9.92585e-28	0.872775	0.85522	0.0579641
Zfx	MA0146.2	10.6263	1.29089e-27	0.872441	0.854864	0.05819
TFAP2A	MA0003.3	10.5541	3.26638e-27	0.887435	0.873472	0.045168
GLIS2	MA0736.1	10.2877	5.01493e-26	0.799748	0.787604	0.0419897
ZIC3	MA0697.1	10.2376	8.92945e-26	0.797997	0.785473	0.0431207
ZNF740	MA0753.1	9.94075	2.45773e-24	0.853232	0.837825	0.0521261
NRF1	MA0506.1	9.92052	2.70067e-24	0.860459	0.842596	0.0624894
ZIC1	MA0696.1	9.85873	4.56369e-24	0.785844	0.773503	0.0447529
Tcfl5	MA0632.1	9.81267	7.226e-24	0.907427	0.891458	0.0584125
TFAP2B(var.2)	MA0812.1	9.7293	1.8885e-23	0.866326	0.852723	0.04882
Klf1	MA0493.1	9.49182	1.97847e-22	0.87744	0.865045	0.0461451
ZIC4	MA0751.1	9.46616	2.62092e-22	0.816597	0.805611	0.0407154
PLAG1	MA0163.1	9.39458	5.07329e-22	0.812594	0.800241	0.0467511
Klf12	MA0742.1	9.20037	2.50894e-21	0.821221	0.809162	0.0504376
TFAP2A	MA0003.2	9.03314	1.54946e-20	0.825224	0.813668	0.0465479
TFAP2C(var.2)	MA0814.1	9.00209	2.43543e-20	0.870834	0.858967	0.0457351
TFAP2C	MA0524.1	8.8538	8.61034e-20	0.856395	0.845521	0.0443418
Pax5	MA0014.1	8.64769	4.90687e-19	0.841646	0.835028	0.0289784
SP1	MA0079.1	8.51556	1.86219e-18	0.925034	0.916074	0.0382274
INSM1	MA0155.1	8.45437	3.09231e-18	0.865876	0.856791	0.0395471
GLIS1	MA0735.1	8.41231	4.43206e-18	0.710963	0.701323	0.0423696
ZBTB33	MA0527.1	8.23661	2.08276e-17	0.782763	0.771334	0.0512596
E2F6	MA0471.1	8.23668	2.1292e-17	0.901383	0.88966	0.0521829
Hes1	MA1099.1	7.98127	1.94766e-16	0.875649	0.864662	0.0499987
NFKB1	MA0105.2	7.87814	4.62396e-16	0.823159	0.811752	0.0525704
ZBTB7A	MA0750.1	7.81687	7.67001e-16	0.814958	0.80491	0.0467029
CENPB	MA0637.1	6.8584	1.16353e-12	0.789025	0.782538	0.0363454
E2F1	MA0024.3	6.72821	3.12731e-12	0.777164	0.769123	0.0449689
E2F1	MA0024.1	6.68302	4.13078e-12	0.838081	0.828299	0.056238
HINFP	MA0131.1	6.62262	6.47211e-12	0.816514	0.808778	0.0444559
MZF1	MA0056.1	6.5828	1.10362e-11	0.976327	0.969432	0.0345812
ZBTB7B	MA0694.1	6.30081	6.13804e-11	0.803896	0.796125	0.0462044
Tcfcp2l1	MA0145.1	6.2611	8.44113e-11	0.842377	0.835946	0.0373481
Tcfcp2l1	MA0145.2	6.25833	8.59977e-11	0.84208	0.835649	0.0373619
Gabpa	MA0062.2	6.20817	1.2281e-10	0.84908	0.840063	0.0520705
KLF13	MA0657.1	6.17765	1.33809e-10	0.745865	0.738882	0.0433269
Gmeb1	MA0615.1	6.02278	3.8385e-10	0.823755	0.817007	0.0419059
ZBTB7C	MA0695.1	5.92634	7.17435e-10	0.828733	0.821974	0.0424224
GLIS3	MA0737.1	5.91612	7.93916e-10	0.748905	0.742663	0.0383367
Mycn	MA0104.2	5.89816	8.90985e-10	0.845031	0.836829	0.0504548
NR2C2	MA0504.1	5.88195	9.57826e-10	0.82945	0.823728	0.0359866
HES7	MA0822.1	5.77156	1.93027e-09	0.737751	0.729618	0.0517033
HEY1	MA0823.1	5.69707	3.08999e-09	0.814022	0.804934	0.057979
MZF1(var.2)	MA0057.1	5.66606	3.5039e-09	0.915462	0.909886	0.0373409
Znf423	MA0116.1	5.50967	8.72693e-09	0.83209	0.82596	0.0429788
ESR1	MA0112.1	5.4617	1.1581e-08	0.792292	0.786991	0.0375102
CREB1	MA0018.1	5.42175	1.3749e-08	0.847457	0.840988	0.048045
RREB1	MA0073.1	5.30694	2.83384e-08	0.801924	0.795401	0.0476426
THAP1	MA0597.1	5.29257	3.26515e-08	0.925421	0.921295	0.0289083
ETV6	MA0645.1	5.18389	6.01781e-08	0.857278	0.850223	0.0505264
ELK4	MA0076.2	5.18261	6.15618e-08	0.858867	0.851599	0.0513984
GCM2	MA0767.1	5.07546	1.10854e-07	0.840667	0.835119	0.040196
NFKB2	MA0778.1	5.0274	1.39678e-07	0.763054	0.755802	0.0544554
MTF1	MA0863.1	4.99114	1.61312e-07	0.733538	0.728386	0.0406463
ARNT::HIF1A	MA0259.1	4.95027	2.15874e-07	0.897604	0.889991	0.0570877
HES5	MA0821.1	4.93953	2.28883e-07	0.75434	0.747632	0.0503618
ZNF263	MA0528.1	4.87371	3.11106e-07	0.83124	0.825305	0.046872
HIC2	MA0738.1	4.76056	5.66622e-07	0.91018	0.905071	0.041025
Myc	MA0147.1	4.7387	6.73036e-07	0.846176	0.840252	0.0451341
ETV5	MA0765.1	4.71517	7.37432e-07	0.867079	0.860855	0.0490628
NHLH1	MA0048.1	4.63274	1.13736e-06	0.828253	0.822238	0.0475091
NFKB1	MA0105.4	4.41592	3.24885e-06	0.728497	0.722231	0.0528676
HEY2	MA0649.1	4.28397	6.13678e-06	0.820159	0.81408	0.0522709
Ahr::Arnt	MA0006.1	4.25468	6.84831e-06	0.919609	0.912561	0.0629709
NFKB1	MA0105.1	4.22842	7.48988e-06	0.847174	0.841509	0.052779
GCM1	MA0646.1	4.18653	9.64668e-06	0.809005	0.804486	0.039701
SPI1	MA0080.1	4.15964	1.10032e-05	0.981935	0.978248	0.0322289
CTCF	MA0139.1	3.86775	3.94787e-05	0.782855	0.77854	0.0410287
NHLH1	MA0048.2	3.85682	4.14037e-05	0.832627	0.827148	0.0521568
REST	MA0138.1	3.79789	5.25754e-05	0.745835	0.742132	0.0363268
ESR1	MA0112.2	3.69658	8.03662e-05	0.734451	0.730648	0.038082
PAX5	MA0014.2	3.57115	0.000135045	0.816033	0.81305	0.0302234
EBF1	MA0154.1	3.49815	0.000173683	0.881048	0.876918	0.0453565
Mafb	MA0117.1	3.40269	0.000258298	0.92434	0.921185	0.0338867
ELK1	MA0028.1	3.3316	0.000334032	0.898976	0.895421	0.0397937
ETV1	MA0761.1	3.22288	0.00049367	0.844615	0.840375	0.0500173
ELK1	MA0028.2	3.22436	0.000494937	0.809093	0.804171	0.0571537
ELK4	MA0076.1	3.22119	0.000500358	0.826763	0.821957	0.055924
ESR2	MA0258.2	3.11786	0.000712709	0.803481	0.800221	0.0405
SPDEF	MA0686.1	3.03417	0.00095127	0.804605	0.800928	0.0473316
GABPA	MA0062.1	3.01969	0.00102441	0.859025	0.855065	0.0486236
RARA::RXRA	MA0159.1	2.9885	0.0011094	0.800259	0.797652	0.0342917
NFYA	MA0060.1	2.96743	0.00115069	0.815913	0.811398	0.0640035
ELK3	MA0759.1	2.90598	0.00148639	0.830514	0.826434	0.0535103
ETV4	MA0764.1	2.88683	0.00158122	0.849718	0.846051	0.048618
SREBF1	MA0595.1	2.84777	0.00176557	0.856052	0.85264	0.0477939
FLI1	MA0475.1	2.85204	0.00176685	0.863043	0.859429	0.0488995
REST	MA0138.2	2.84536	0.00184213	0.692814	0.689918	0.0374098
BHLHE40	MA0464.2	2.76892	0.0022803	0.813334	0.809029	0.0620374
ELF4	MA0641.1	2.75494	0.00245131	0.782759	0.779049	0.050185
Myog	MA0500.1	2.58522	0.00412706	0.874933	0.87132	0.0527451
ELF1	MA0473.2	2.57568	0.00426	0.783115	0.779613	0.0508721
GLI2	MA0734.1	2.56305	0.00442593	0.778159	0.775053	0.0452968
Myod1	MA0499.1	2.55165	0.00457108	0.865578	0.862183	0.0499955
EBF1	MA0154.2	2.47846	0.00563699	0.870731	0.867637	0.0478203
EBF1	MA0154.3	2.34082	0.00823403	0.774806	0.771811	0.0512271
Ets1	MA0098.2	2.32801	0.00862033	0.835298	0.832573	0.0453619
NFYA	MA0060.2	2.21834	0.0114462	0.757451	0.754601	0.0524944
BHLHE41	MA0636.1	2.19234	0.0122571	0.778237	0.775034	0.0598938
ETS1	MA0098.3	1.97529	0.0216456	0.848019	0.845428	0.0509423
Erg	MA0474.1	1.9708	0.0218301	0.869114	0.866606	0.0499648
ERF	MA0760.1	1.92664	0.0244779	0.832937	0.830474	0.0484742
Tcf3	MA0522.1	1.91873	0.0250044	0.872585	0.870044	0.0496256
EHF	MA0598.1	1.915	0.0250554	0.893633	0.890497	0.0634567
RELA	MA0107.1	1.90282	0.0254459	0.828766	0.826157	0.0564411
FEV	MA0156.2	1.88509	0.0268989	0.842317	0.839805	0.0516554
Tcf12	MA0521.1	1.86409	0.028339	0.864856	0.862281	0.0528276
FLI1	MA0475.2	1.79475	0.0331921	0.830821	0.828376	0.0526851
Atf1	MA0604.1	1.78768	0.0333494	0.841698	0.839117	0.0590974
Arntl	MA0603.1	1.78046	0.033941	0.8195	0.816798	0.0617802
Arnt	MA0004.1	1.77344	0.0347798	0.863616	0.860535	0.0677787
EWSR1-FLI1	MA0149.1	1.77262	0.0349957	0.690698	0.688197	0.0537585
ERG	MA0474.2	1.76465	0.0355278	0.850006	0.847726	0.0500176
CREB3	MA0638.1	1.66058	0.0444177	0.761813	0.759872	0.0468762
CREB1	MA0018.2	1.65826	0.044571	0.877275	0.875229	0.0499276
RARA(var.2)	MA0730.1	1.61441	0.0491338	0.712883	0.711179	0.041855
EHF	MA0598.2	1.59446	0.0516754	0.784666	0.782619	0.0482314
NFYB	MA0502.1	1.54786	0.0560912	0.797856	0.795556	0.0613559
ESR1	MA0112.3	1.43712	0.0709023	0.716767	0.71515	0.042926
PAX1	MA0779.1	1.40221	0.0762499	0.749239	0.748004	0.0321753
Ascl2	MA0816.1	1.35227	0.0833409	0.837726	0.835903	0.0518966
TFE3	MA0831.1	1.30094	0.0912449	0.835502	0.833824	0.0518063
TP63	MA0525.1	1.25957	0.0986353	0.783218	0.78202	0.0373814
PAX9	MA0781.1	1.23068	0.104597	0.723314	0.722142	0.0348162
ELF1	MA0473.1	1.22077	0.10596	0.837289	0.835741	0.0486903
CREB3L1	MA0839.1	1.07167	0.136441	0.737893	0.736696	0.0434069
NFIC::TLX1	MA0119.1	1.05949	0.139015	0.73998	0.738615	0.0508106
Mycn	MA0104.1	1.01224	0.150188	0.884537	0.882959	0.0605713
NFKB1	MA0105.3	0.987968	0.155268	0.832313	0.831001	0.0550566
SREBF2	MA0596.1	0.983781	0.15652	0.836059	0.834832	0.050796
Hic1	MA0739.1	0.984682	0.156998	0.865632	0.86454	0.0425776
Id2	MA0617.1	0.972295	0.15968	0.824213	0.82244	0.0723572
ELF5	MA0136.2	0.938006	0.168619	0.864658	0.86358	0.0446245
USF1	MA0093.1	0.934966	0.168998	0.857578	0.855999	0.0678799
znf143	MA0088.1	0.88031	0.184103	0.82265	0.821905	0.0322425
TP53	MA0106.1	0.856306	0.19015	0.70513	0.704333	0.0372556
Bach1::Mafk	MA0591.1	0.785659	0.210598	0.766755	0.765882	0.0437928
RFX5	MA0510.1	0.778995	0.213247	0.842426	0.841677	0.0355296
Stat3	MA0144.1	0.711526	0.232965	0.829643	0.828694	0.0535386
Mlxip	MA0622.1	0.679379	0.243365	0.824718	0.823451	0.0734356
ZNF354C	MA0130.1	0.581437	0.276417	0.962836	0.962274	0.0356722
Pparg::Rxra	MA0065.2	0.572514	0.279212	0.812193	0.811644	0.0364632
NR2F1	MA0017.2	0.552345	0.286095	0.811255	0.810508	0.0519974
ETV3	MA0763.1	0.529806	0.293855	0.835897	0.835248	0.0478314
XBP1	MA0844.1	0.501217	0.303678	0.754454	0.753892	0.0454639
MAX	MA0058.3	0.497841	0.305171	0.823964	0.823189	0.0610879
Creb3l2	MA0608.1	0.491656	0.307424	0.831383	0.830703	0.0540845
Mitf	MA0620.1	0.484364	0.309965	0.856442	0.855827	0.0501787
REL	MA0101.1	0.443911	0.32436	0.870158	0.869648	0.0474619
E2F8	MA0865.1	0.319604	0.371632	0.732605	0.732215	0.0490634
Atoh1	MA0461.1	0.278841	0.387745	0.876199	0.875793	0.056177
MNT	MA0825.1	0.222547	0.409886	0.835038	0.834706	0.0588082
Mycn	MA0104.3	0.109137	0.45553	0.837299	0.83712	0.0642402
Spz1	MA0111.1	0.0153405	0.493745	0.866654	0.866642	0.0304047
MAX	MA0058.1	-0.0198853	0.508128	0.835751	0.83578	0.0582564
ESRRA	MA0592.1	-0.0612308	0.524984	0.816326	0.816403	0.049182
TFEB	MA0692.1	-0.149486	0.560922	0.821141	0.821345	0.055795
ELF3	MA0640.1	-0.228325	0.592302	0.768784	0.769066	0.0474086
NFIC	MA0161.1	-0.233916	0.594567	0.94733	0.947548	0.036178
YY2	MA0748.1	-0.239975	0.596933	0.802299	0.802599	0.0481455
NFIX	MA0671.1	-0.252831	0.601951	0.929679	0.929915	0.0354637
Nkx2-5(var.2)	MA0503.1	-0.37393	0.649102	0.853104	0.853507	0.042634
Rxra	MA0512.1	-0.439956	0.673951	0.857204	0.857735	0.0485088
TCF4	MA0830.1	-0.50963	0.698649	0.888095	0.88881	0.0524744
ETV2	MA0762.1	-0.548842	0.71307	0.803732	0.80443	0.0509629
SPI1	MA0080.2	-0.555503	0.715392	0.914432	0.915072	0.0461816
RXRA::VDR	MA0074.1	-0.575818	0.721998	0.755694	0.756276	0.0387553
MAX::MYC	MA0059.1	-0.616038	0.735514	0.796645	0.797426	0.0480995
PPARG	MA0066.1	-0.65855	0.749933	0.740738	0.741314	0.0345001
Vdr	MA0693.1	-0.711589	0.766546	0.731847	0.732542	0.0373416
ESR2	MA0258.1	-0.731753	0.772806	0.786299	0.786962	0.0346235
ZEB1	MA0103.2	-0.800057	0.792944	0.857545	0.858728	0.0545793
Bhlhe40	MA0464.1	-0.865168	0.81238	0.839064	0.840185	0.0521861
HNF4A	MA0114.1	-0.890814	0.818776	0.815064	0.816015	0.0407835
USF2	MA0526.1	-0.889183	0.818914	0.82826	0.829484	0.0553176
Myb	MA0100.1	-1.00185	0.846938	0.883696	0.884901	0.0451357
Rarb(var.2)	MA0858.1	-1.0089	0.849561	0.70039	0.701518	0.0455048
TCF3	MA0522.2	-1.03355	0.854473	0.886759	0.888206	0.0525716
Hnf4a	MA0114.3	-1.03254	0.854713	0.718577	0.719723	0.0435274
GMEB2	MA0862.1	-1.06343	0.862152	0.812151	0.813591	0.0546755
ID4	MA0824.1	-1.10669	0.870978	0.870407	0.871888	0.0507706
NR2F1	MA0017.1	-1.12849	0.875991	0.818452	0.819583	0.0393624
Spi1	MA0080.3	-1.14132	0.878944	0.823549	0.82483	0.0452005
SPIB	MA0081.1	-1.14116	0.879049	0.937143	0.938602	0.0520666
ETS1	MA0098.1	-1.20263	0.892176	0.987006	0.987691	0.0248981
TFEC	MA0871.1	-1.22035	0.894498	0.859066	0.86045	0.0457442
MLX	MA0663.1	-1.22881	0.896204	0.771287	0.773044	0.0583273
FEV	MA0156.1	-1.3246	0.912691	0.878474	0.880492	0.06129
Hes2	MA0616.1	-1.33558	0.914083	0.812953	0.814317	0.0396103
Ar	MA0007.1	-1.36582	0.9192	0.778817	0.779924	0.0326004
Rfx1	MA0509.1	-1.42144	0.927069	0.780024	0.781778	0.0479435
Ar	MA0007.3	-1.45502	0.932036	0.723561	0.725194	0.0451347
USF1	MA0093.2	-1.45681	0.932389	0.817373	0.81942	0.057137
Esrrb	MA0141.2	-1.46224	0.932838	0.81925	0.821097	0.049938
RUNX2	MA0511.2	-1.4847	0.935451	0.828386	0.830212	0.0468571
NFIA	MA0670.1	-1.5567	0.944465	0.841132	0.843679	0.0641923
FOSL2	MA0478.1	-1.55282	0.944816	0.819934	0.822164	0.061374
Esrrb	MA0141.1	-1.55963	0.944859	0.819018	0.820987	0.0498573
RFX2	MA0600.1	-1.57324	0.946172	0.762964	0.764761	0.0439258
FOSL1	MA0477.1	-1.57523	0.947557	0.814543	0.816837	0.0635803
Atf3	MA0605.1	-1.58923	0.948461	0.832543	0.834762	0.0571198
Crem	MA0609.1	-1.65596	0.955518	0.776134	0.778853	0.0689178
ZBED1	MA0749.1	-1.68066	0.95732	0.698796	0.700681	0.0440599
SREBF2(var.2)	MA0828.1	-1.68556	0.958159	0.778478	0.780864	0.0584291
MLXIPL	MA0664.1	-1.70563	0.959917	0.792652	0.79512	0.0593418
Rarg(var.2)	MA0860.1	-1.73622	0.962249	0.694066	0.696051	0.0449891
HNF4A	MA0114.2	-1.77395	0.965264	0.808284	0.810215	0.0424962
SMAD3	MA0795.1	-1.79058	0.966482	0.750858	0.753151	0.0494362
PROX1	MA0794.1	-1.80054	0.967346	0.756598	0.758634	0.0444302
BATF3	MA0835.1	-1.79972	0.967551	0.661234	0.663715	0.0563733
STAT1	MA0137.2	-1.82354	0.969166	0.785583	0.788001	0.0532476
E2F3	MA0469.2	-1.89269	0.973873	0.700159	0.702225	0.0444977
Nr2f6	MA0677.1	-1.90849	0.974494	0.742751	0.744906	0.0432855
RXRB	MA0855.1	-1.94853	0.976866	0.717916	0.72022	0.0456364
JDP2(var.2)	MA0656.1	-1.95725	0.977787	0.73557	0.738675	0.0664133
Meis1	MA0498.1	-1.98781	0.979172	0.806496	0.808961	0.0497626
JUNB	MA0490.1	-2.00804	0.980634	0.815333	0.818334	0.065175
Pax2	MA0067.1	-2.01751	0.980703	0.924473	0.926488	0.040512
TEAD1	MA0090.1	-2.02526	0.981005	0.809775	0.812219	0.0482586
Nr5a2	MA0505.1	-2.0332	0.981086	0.776974	0.779375	0.0442084
Rxra	MA0512.2	-2.04264	0.981657	0.721015	0.723422	0.0455001
Npas2	MA0626.1	-2.04972	0.982056	0.83761	0.840592	0.0571713
Srebf1(var.2)	MA0829.1	-2.04582	0.982107	0.783124	0.786034	0.0586742
Hand1::Tcf3	MA0092.1	-2.17208	0.987044	0.878708	0.880883	0.0408125
SNAI2	MA0745.1	-2.22015	0.988413	0.892025	0.895025	0.0520467
E2F7	MA0758.1	-2.24597	0.989259	0.688422	0.691251	0.0496333
TBX5	MA0807.1	-2.27073	0.989776	0.869737	0.872421	0.0436789
RUNX1	MA0002.2	-2.27411	0.989998	0.849504	0.852049	0.0433342
HNF4G	MA0484.1	-2.2853	0.990319	0.820959	0.823353	0.0408276
RXRG	MA0856.1	-2.29766	0.990627	0.727722	0.730402	0.0452255
TP53	MA0106.2	-2.29801	0.990751	0.753962	0.756379	0.0424577
RUNX3	MA0684.1	-2.31662	0.991116	0.820465	0.823213	0.0462074
ATF7	MA0834.1	-2.30924	0.991145	0.724335	0.727922	0.0650765
NR4A2	MA0160.1	-2.32983	0.991527	0.891457	0.894138	0.0463703
TP73	MA0861.1	-2.44051	0.993823	0.740143	0.742663	0.0417872
FIGLA	MA0820.1	-2.45128	0.993869	0.861085	0.864206	0.0480065
MSC	MA0665.1	-2.59238	0.996032	0.804705	0.80786	0.0482223
Stat4	MA0518.1	-2.62606	0.996476	0.829487	0.832838	0.0525555
HSF1	MA0486.1	-2.67038	0.996863	0.776187	0.779441	0.0477061
MYBL2	MA0777.1	-2.71248	0.997256	0.708658	0.711638	0.0432654
TFCP2	MA0145.3	-2.82203	0.99808	0.799497	0.802903	0.0482013
TBX15	MA0803.1	-2.89287	0.998431	0.831451	0.835523	0.0523232
NKX2-3	MA0672.1	-2.94042	0.998689	0.859294	0.862789	0.0463833
SRF	MA0083.1	-2.95706	0.9988	0.73893	0.742645	0.0521909
SMAD2::SMAD3::SMAD4	MA0513.1	-2.98026	0.998824	0.802684	0.806161	0.0429281
IRF8	MA0652.1	-2.99758	0.998932	0.712209	0.71593	0.0495185
ZEB1	MA0103.1	-3.0006	0.998934	0.948035	0.952074	0.0527981
SCRT2	MA0744.1	-3.044	0.999089	0.753534	0.75725	0.0485532
ZNF143	MA0088.2	-3.05473	0.999106	0.743467	0.746805	0.0418812
MGA	MA0801.1	-3.09274	0.999212	0.853152	0.857197	0.0494108
Tcf21	MA0832.1	-3.11771	0.999295	0.733368	0.737353	0.050572
JUN(var.2)	MA0489.1	-3.16323	0.999433	0.796725	0.801134	0.0603888
TP53	MA0106.3	-3.18281	0.999452	0.70487	0.708051	0.0408563
Creb5	MA0840.1	-3.18393	0.99946	0.751643	0.756779	0.0671909
Klf4	MA0039.1	-3.22311	0.999512	0.916201	0.919054	0.034303
PPARG::RXRA	MA0065.1	-3.23487	0.99953	0.720106	0.723535	0.0407108
SCRT1	MA0743.1	-3.28798	0.999621	0.745994	0.749911	0.0473836
STAT1	MA0137.3	-3.31124	0.999657	0.821388	0.82609	0.0575792
CEBPG	MA0838.1	-3.31916	0.999665	0.771812	0.776207	0.0531444
TBP	MA0108.2	-3.31404	0.999665	0.815016	0.819923	0.0614595
TBP	MA0108.1	-3.31912	0.999671	0.813822	0.818816	0.0623849
MEIS2	MA0774.1	-3.37036	0.999722	0.856087	0.860932	0.0572126
Myc	MA0147.2	-3.37563	0.999725	0.84003	0.844537	0.0523354
RUNX2	MA0511.1	-3.37637	0.999729	0.807564	0.811439	0.0457677
E2F2	MA0864.1	-3.38421	0.999739	0.683268	0.687325	0.0485345
CLOCK	MA0819.1	-3.43813	0.999783	0.80452	0.808689	0.0474179
JUND	MA0491.1	-3.43951	0.999798	0.80585	0.810823	0.0622816
SRF	MA0083.2	-3.44962	0.9998	0.754629	0.758929	0.0513515
RHOXF1	MA0719.1	-3.46559	0.999808	0.944215	0.947387	0.0367375
FOS::JUN	MA0099.2	-3.46625	0.999817	0.901439	0.905703	0.0523635
TBX4	MA0806.1	-3.54745	0.999855	0.858467	0.862935	0.047431
FOS	MA0476.1	-3.53957	0.999864	0.814113	0.819647	0.0673614
ELF5	MA0136.1	-3.61327	0.999892	0.899777	0.903551	0.0412988
MYBL1	MA0776.1	-3.62839	0.9999	0.738982	0.743265	0.0475338
SPI1	MA0080.4	-3.63764	0.999905	0.736015	0.740868	0.0550075
NFE2	MA0841.1	-3.70896	0.99993	0.750753	0.756232	0.0619047
Ddit3::Cebpa	MA0019.1	-3.72169	0.99993	0.822345	0.826538	0.0442251
NFE2L2	MA0150.1	-3.79887	0.999949	0.806712	0.811366	0.0478169
TFAP4	MA0691.1	-3.7997	0.99995	0.789839	0.795355	0.0570447
STAT3	MA0144.2	-3.81255	0.999954	0.852902	0.857779	0.0519468
Nkx3-1	MA0124.2	-3.81662	0.999954	0.827699	0.832929	0.0553965
Nfe2l2	MA0150.2	-3.823	0.999955	0.741934	0.746438	0.0466564
HSF4	MA0771.1	-3.83149	0.999957	0.777393	0.78211	0.0493379
YY1	MA0095.2	-3.85561	0.99996	0.789264	0.794966	0.0581786
NKX3-2	MA0122.2	-3.87961	0.999965	0.83821	0.843497	0.055049
JUN::FOS	MA0099.1	-3.91038	0.999971	0.869706	0.875141	0.0602049
SRF	MA0083.3	-4.02094	0.999982	0.679137	0.684229	0.0523261
RORA	MA0071.1	-4.05951	0.999984	0.818524	0.824191	0.0552948
NR3C2	MA0727.1	-4.0826	0.999986	0.716409	0.721343	0.0483922
Esrrg	MA0643.1	-4.1228	0.999988	0.812912	0.818309	0.0515082
Nr1h3::Rxra	MA0494.1	-4.1223	0.999988	0.790663	0.79436	0.0354803
Gfi1b	MA0483.1	-4.12518	0.999988	0.831713	0.837141	0.0518438
RFX5	MA0510.2	-4.12775	0.999988	0.705127	0.7105	0.0506386
IRF9	MA0653.1	-4.12071	0.999988	0.684263	0.689588	0.0527077
Dux	MA0611.1	-4.1305	0.999988	0.840286	0.848134	0.0747574
Nkx3-2	MA0122.1	-4.15084	0.99999	0.896203	0.900659	0.04509
TBX1	MA0805.1	-4.17938	0.99999	0.827598	0.833669	0.0557986
CEBPD	MA0836.1	-4.20442	0.999992	0.799505	0.805064	0.0539953
Sox2	MA0143.3	-4.20922	0.999992	0.847324	0.854106	0.0652391
CEBPB	MA0466.2	-4.24869	0.999993	0.806894	0.812455	0.053716
Bcl6	MA0463.1	-4.24718	0.999993	0.788439	0.793685	0.0511705
Gfi1	MA0038.1	-4.2743	0.999994	0.86141	0.867532	0.0569516
Pax4	MA0068.1	-4.29249	0.999995	0.758011	0.761824	0.0359854
Bhlha15	MA0607.1	-4.31405	0.999995	0.851767	0.857721	0.0531849
NKX2-8	MA0673.1	-4.33991	0.999996	0.890809	0.895246	0.0400132
SPIC	MA0687.1	-4.37753	0.999996	0.798931	0.804008	0.0469256
Gata1	MA0035.1	-4.40655	0.999997	0.973347	0.97669	0.03371
Stat5a::Stat5b	MA0519.1	-4.43557	0.999997	0.841572	0.847398	0.0531575
NFATC2	MA0152.1	-4.46882	0.999998	0.897245	0.903511	0.0569248
CEBPE	MA0837.1	-4.53361	0.999998	0.814687	0.820513	0.0528667
BCL6B	MA0731.1	-4.54188	0.999998	0.662767	0.66805	0.0468077
TEAD3	MA0808.1	-4.5496	0.999998	0.864229	0.870609	0.0558981
Nr2f6(var.2)	MA0728.1	-4.59342	0.999999	0.708387	0.714042	0.0467244
TBX2	MA0688.1	-4.61443	0.999999	0.814696	0.820052	0.0449412
RFX3	MA0798.1	-4.613	0.999999	0.742798	0.74838	0.0472489
TBX21	MA0690.1	-4.6249	0.999999	0.794399	0.800322	0.0499659
OTX1	MA0711.1	-4.64736	0.999999	0.852373	0.859506	0.0601558
JDP2	MA0655.1	-4.63473	0.999999	0.762778	0.770363	0.0692633
ATF4	MA0833.1	-4.67646	0.999999	0.768201	0.773895	0.0485674
RFX2	MA0600.2	-4.68956	0.999999	0.710316	0.71645	0.051021
NRL	MA0842.1	-4.69068	0.999999	0.846264	0.851511	0.0449147
PITX3	MA0714.1	-4.72619	0.999999	0.847179	0.854184	0.0582105
NR3C1	MA0113.3	-4.74281	0.999999	0.719209	0.72493	0.0484774
RFX4	MA0799.1	-4.77114	0.999999	0.759864	0.765534	0.0463425
PKNOX2	MA0783.1	-4.77581	1	0.716914	0.72327	0.0530682
TGIF1	MA0796.1	-4.83555	1	0.690426	0.697235	0.0567388
NEUROD2	MA0668.1	-4.91061	1	0.845298	0.850134	0.0370734
MAF::NFE2	MA0501.1	-4.90511	1	0.739184	0.745171	0.049107
TAL1::TCF3	MA0091.1	-4.9121	1	0.806844	0.812862	0.0479112
MAX	MA0058.2	-4.99135	1	0.819888	0.826859	0.055283
ZBTB18	MA0698.1	-5.01262	1	0.787407	0.793842	0.0496755
TGIF2	MA0797.1	-5.04205	1	0.72454	0.731067	0.0522587
PKNOX1	MA0782.1	-5.07752	1	0.71084	0.717809	0.0548673
BATF::JUN	MA0462.1	-5.075	1	0.815137	0.822336	0.0583039
TEAD1	MA0090.2	-5.08976	1	0.868338	0.874222	0.0465249
Lhx8	MA0705.1	-5.09709	1	0.85529	0.863603	0.0646574
NFATC1	MA0624.1	-5.10065	1	0.873536	0.880188	0.0529405
T	MA0009.1	-5.21151	1	0.745298	0.751953	0.0509036
TP63	MA0525.2	-5.23689	1	0.691554	0.697076	0.0417844
NFATC3	MA0625.1	-5.23179	1	0.854994	0.862219	0.0565473
NR1H2::RXRA	MA0115.1	-5.26373	1	0.668803	0.67486	0.0441027
Foxo1	MA0480.1	-5.25054	1	0.824045	0.831667	0.0602627
RARA	MA0729.1	-5.29632	1	0.689541	0.69537	0.0441475
SOX10	MA0442.1	-5.29189	1	0.942118	0.948051	0.0466149
Cebpa	MA0102.1	-5.3087	1	0.845828	0.852308	0.0498054
EOMES	MA0800.1	-5.32553	1	0.77996	0.786439	0.047659
STAT1	MA0137.1	-5.31257	1	0.77769	0.784722	0.0549462
TEAD4	MA0809.1	-5.32099	1	0.867728	0.874777	0.0533793
Rarb	MA0857.1	-5.42664	1	0.678198	0.684874	0.0471831
MEIS3	MA0775.1	-5.43494	1	0.879498	0.886642	0.0516719
ISL2	MA0914.1	-5.43412	1	0.859129	0.866678	0.0566519
TBR1	MA0802.1	-5.46062	1	0.795857	0.802891	0.0505544
HSF1	MA0486.2	-5.46083	1	0.731463	0.739107	0.0549468
Pax6	MA0069.1	-5.46991	1	0.762769	0.768276	0.0385683
Tal1::Gata1	MA0140.1	-5.46683	1	0.777714	0.78423	0.0481176
FOXO3	MA0157.2	-5.49556	1	0.814606	0.824088	0.0695321
HLF	MA0043.1	-5.52365	1	0.826183	0.83253	0.0467177
NR3C1	MA0113.1	-5.55291	1	0.824328	0.829101	0.034282
FOXD1	MA0031.1	-5.55266	1	0.825557	0.835423	0.0718906
MEIS1	MA0498.2	-5.56325	1	0.917541	0.925263	0.0552646
T	MA0009.2	-5.58667	1	0.694293	0.700432	0.0424817
CEBPB	MA0466.1	-5.58478	1	0.812086	0.820158	0.0582549
Rarg	MA0859.1	-5.6078	1	0.697775	0.704725	0.0468581
TBX20	MA0689.1	-5.61616	1	0.794208	0.801053	0.0481427
AR	MA0007.2	-5.64795	1	0.797725	0.80432	0.0462941
FOXI1	MA0042.2	-5.67613	1	0.839767	0.84996	0.0724206
GSC2	MA0891.1	-5.68198	1	0.843556	0.851208	0.0533997
ESRRB	MA0141.3	-5.69279	1	0.764299	0.772392	0.0553441
Esrra	MA0592.2	-5.70767	1	0.750687	0.758273	0.051732
BARHL2	MA0635.1	-5.71727	1	0.855618	0.8637	0.0571655
FOXD2	MA0847.1	-5.72667	1	0.892535	0.900867	0.0583012
IRF2	MA0051.1	-5.72233	1	0.74649	0.753444	0.0501825
CEBPA	MA0102.3	-5.76533	1	0.821727	0.829667	0.0557755
Pitx1	MA0682.1	-5.78587	1	0.856153	0.864856	0.0590792
Mafb	MA0117.2	-5.79879	1	0.806004	0.81314	0.0493215
HOXA13	MA0650.1	-5.81343	1	0.817009	0.827171	0.069736
MYF6	MA0667.1	-5.83583	1	0.782609	0.79049	0.0530117
PRDM1	MA0508.1	-5.84004	1	0.780328	0.787648	0.0496912
FOXO3	MA0157.1	-5.86436	1	0.861529	0.870547	0.0624094
JUND(var.2)	MA0492.1	-5.87689	1	0.787362	0.795506	0.0570529
Crx	MA0467.1	-5.90673	1	0.811218	0.818385	0.0469432
FOXO6	MA0849.1	-5.92486	1	0.843767	0.854235	0.0712588
NR3C1	MA0113.2	-5.97484	1	0.825339	0.831032	0.0376555
GSC	MA0648.1	-5.9929	1	0.825124	0.834229	0.059925
FOXO4	MA0848.1	-6.0364	1	0.859893	0.870118	0.0684632
Nr2e3	MA0164.1	-6.04832	1	0.819145	0.830232	0.0744304
FOXA1	MA0148.2	-6.05705	1	0.826934	0.835972	0.0602908
NFAT5	MA0606.1	-6.0531	1	0.863658	0.871828	0.055273
FOXA1	MA0148.1	-6.05806	1	0.826085	0.83517	0.0606047
CEBPA	MA0102.2	-6.04649	1	0.861291	0.869439	0.0566804
JUN	MA0488.1	-6.08449	1	0.786644	0.795223	0.0571986
HSF2	MA0770.1	-6.09707	1	0.744187	0.75255	0.0538919
GRHL1	MA0647.1	-6.09639	1	0.740821	0.749309	0.0559323
HOXD12	MA0873.1	-6.10694	1	0.775505	0.783902	0.0561983
OTX2	MA0712.1	-6.245	1	0.85243	0.862647	0.064919
EN2	MA0642.1	-6.24338	1	0.856678	0.864672	0.0515401
FOXP2	MA0593.1	-6.24825	1	0.815125	0.826052	0.0717723
RUNX1	MA0002.1	-6.27175	1	0.828961	0.836667	0.0480214
Foxj2	MA0614.1	-6.29761	1	0.842317	0.853796	0.0738391
Barhl1	MA0877.1	-6.31403	1	0.864294	0.873084	0.0567191
Sox3	MA0514.1	-6.32967	1	0.865472	0.873641	0.0530621
MAFG	MA0659.1	-6.35977	1	0.707377	0.713783	0.0390405
HOXB13	MA0901.1	-6.36208	1	0.807417	0.818406	0.068745
Foxj3	MA0851.1	-6.42065	1	0.770096	0.781192	0.0694164
MAFG::NFE2L1	MA0089.1	-6.42574	1	0.926361	0.93486	0.0525937
Rhox11	MA0629.1	-6.45357	1	0.786481	0.79374	0.044759
IRF7	MA0772.1	-6.46708	1	0.751269	0.760673	0.0583333
Sox6	MA0515.1	-6.48135	1	0.854834	0.863573	0.0537796
FOXF2	MA0030.1	-6.53992	1	0.766527	0.77679	0.0620342
FOXH1	MA0479.1	-6.55816	1	0.811247	0.820846	0.0573503
Foxa2	MA0047.2	-6.55254	1	0.807781	0.817723	0.0611013
FOXA1	MA0148.3	-6.55853	1	0.804485	0.814323	0.0608523
Neurog1	MA0623.1	-6.59923	1	0.848356	0.854669	0.0362746
HOXD13	MA0909.1	-6.58239	1	0.819999	0.831788	0.0718822
HLTF	MA0109.1	-6.5739	1	0.940029	0.94496	0.0314978
HOXC13	MA0907.1	-6.59309	1	0.768384	0.778394	0.0614603
Nr2e1	MA0676.1	-6.61068	1	0.825457	0.835248	0.0591442
HOXA5	MA0158.1	-6.60856	1	0.911594	0.919314	0.0472157
STAT1::STAT2	MA0517.1	-6.60154	1	0.772942	0.782384	0.0592354
Stat6	MA0520.1	-6.62327	1	0.800629	0.809837	0.0553984
Hmx1	MA0896.1	-6.65087	1	0.750152	0.758638	0.0509948
FOXP3	MA0850.1	-6.68388	1	0.900258	0.908792	0.0523173
NEUROG2	MA0669.1	-6.70941	1	0.784598	0.793183	0.0486751
FOXL1	MA0033.2	-6.6986	1	0.871234	0.882993	0.0703131
Dmbx1	MA0883.1	-6.72037	1	0.776939	0.785521	0.0503425
FOXG1	MA0613.1	-6.73307	1	0.813291	0.826872	0.0815322
Alx4	MA0853.1	-6.75568	1	0.731569	0.741722	0.0589068
FOXP1	MA0481.1	-6.75638	1	0.787341	0.79973	0.0742686
Arx	MA0874.1	-6.80788	1	0.723556	0.733854	0.0588162
Gata4	MA0482.1	-6.80241	1	0.840031	0.848582	0.0514076
HOXC12	MA0906.1	-6.81468	1	0.766091	0.775877	0.0575448
FOXC2	MA0846.1	-6.83121	1	0.807427	0.819765	0.072239
Myb	MA0100.2	-6.84143	1	0.842355	0.851159	0.0507826
GATA3	MA0037.1	-6.82756	1	0.930211	0.938064	0.0479968
IRF1	MA0050.1	-6.85915	1	0.804009	0.813597	0.0570653
HLF	MA0043.2	-6.87365	1	0.801188	0.810956	0.0562297
EN1	MA0027.2	-6.90893	1	0.854352	0.866243	0.068377
Arid3a	MA0151.1	-6.98121	1	0.876369	0.892234	0.0889583
MEF2A	MA0052.1	-7.02759	1	0.768323	0.78252	0.080941
TCF7L2	MA0523.1	-7.04357	1	0.80497	0.813996	0.0494854
BSX	MA0876.1	-7.06524	1	0.874875	0.886755	0.0674977
Foxk1	MA0852.1	-7.06472	1	0.742591	0.755082	0.0718574
LHX6	MA0658.1	-7.11583	1	0.796574	0.807983	0.0615689
CDX2	MA0465.1	-7.1026	1	0.812875	0.824646	0.0661966
TBX19	MA0804.1	-7.12651	1	0.6758	0.683514	0.0420154
MEF2B	MA0660.1	-7.12711	1	0.734876	0.748546	0.0771064
HMBOX1	MA0895.1	-7.13425	1	0.823011	0.83259	0.0534679
Hoxa11	MA0911.1	-7.15555	1	0.788123	0.797949	0.0546075
Gata1	MA0035.3	-7.16608	1	0.804373	0.814879	0.0598504
LBX2	MA0699.1	-7.1894	1	0.835973	0.84722	0.0614416
Sox17	MA0078.1	-7.20048	1	0.865117	0.875626	0.0563408
LHX2	MA0700.1	-7.23856	1	0.808956	0.820919	0.0635262
MSX1	MA0666.1	-7.24064	1	0.850061	0.862067	0.0651059
DBP	MA0639.1	-7.27556	1	0.770806	0.782202	0.0607689
HOXC11	MA0651.1	-7.27236	1	0.780877	0.791626	0.0590799
BHLHE22	MA0818.1	-7.3009	1	0.784158	0.793802	0.049153
FOXC1	MA0032.2	-7.28708	1	0.813667	0.826742	0.0713722
YY1	MA0095.1	-7.26107	1	0.938194	0.948167	0.0600198
FOXB1	MA0845.1	-7.31336	1	0.78434	0.797612	0.0720424
GBX1	MA0889.1	-7.32471	1	0.805562	0.818005	0.0669606
MEF2D	MA0773.1	-7.34148	1	0.743695	0.758427	0.0806177
HOXA10	MA0899.1	-7.36656	1	0.811285	0.824437	0.0714599
VENTX	MA0724.1	-7.38701	1	0.810014	0.822304	0.0657743
Gata1	MA0035.2	-7.39592	1	0.837716	0.847994	0.0565372
ZNF410	MA0752.1	-7.44643	1	0.670714	0.679801	0.0442704
CDX1	MA0878.1	-7.43573	1	0.837366	0.850628	0.0713288
Atoh1	MA0461.2	-7.46024	1	0.814479	0.823889	0.0473903
MAFF	MA0495.1	-7.45281	1	0.752324	0.761136	0.0461137
Tcf7	MA0769.1	-7.49095	1	0.748437	0.759057	0.0557923
MIXL1	MA0662.1	-7.50037	1	0.845787	0.85869	0.0671208
EMX1	MA0612.1	-7.50089	1	0.829258	0.841714	0.0648922
SRY	MA0084.1	-7.49194	1	0.863777	0.87579	0.0654968
Alx1	MA0854.1	-7.52795	1	0.731936	0.743984	0.0617523
GATA1::TAL1	MA0140.2	-7.51333	1	0.753283	0.762986	0.051953
MEF2A	MA0052.3	-7.5223	1	0.748905	0.764368	0.0829314
Hoxc9	MA0485.1	-7.54463	1	0.771369	0.781911	0.0544097
Hmx2	MA0897.1	-7.56124	1	0.72603	0.736616	0.0545702
FOXI1	MA0042.1	-7.58121	1	0.816808	0.83075	0.0718391
LIN54	MA0619.1	-7.58135	1	0.833584	0.850156	0.0865022
Hmx3	MA0898.1	-7.58812	1	0.723833	0.734545	0.054914
RAX2	MA0717.1	-7.60473	1	0.846227	0.860025	0.0711131
MEF2C	MA0497.1	-7.60245	1	0.791309	0.804202	0.0678503
DUXA	MA0884.1	-7.63045	1	0.77391	0.785732	0.0617674
En1	MA0027.1	-7.62794	1	0.903236	0.90874	0.029128
MSX2	MA0708.1	-7.64277	1	0.82584	0.840117	0.073894
Pou2f3	MA0627.1	-7.68307	1	0.734658	0.747902	0.0670939
LHX9	MA0701.1	-7.68726	1	0.864424	0.877809	0.0687435
SOX9	MA0077.1	-7.70359	1	0.834082	0.844574	0.0529814
LEF1	MA0768.1	-7.7015	1	0.735558	0.745932	0.0529516
PAX4	MA0068.2	-7.71628	1	0.802988	0.816791	0.0695649
BARX1	MA0875.1	-7.72562	1	0.866587	0.880286	0.0710573
PBX1	MA0070.1	-7.7447	1	0.774724	0.785372	0.0538266
GBX2	MA0890.1	-7.74555	1	0.818144	0.832353	0.0718979
POU3F4	MA0789.1	-7.76502	1	0.774693	0.78997	0.0766842
NOTO	MA0710.1	-7.77418	1	0.83765	0.850492	0.0639133
POU5F1B	MA0792.1	-7.78038	1	0.799965	0.814312	0.0720375
EVX1	MA0887.1	-7.80809	1	0.842692	0.854272	0.0574503
EVX2	MA0888.1	-7.82462	1	0.839619	0.851355	0.0583355
MAFK	MA0496.1	-7.82837	1	0.782678	0.792748	0.0501444
MEOX1	MA0661.1	-7.83772	1	0.823929	0.836079	0.0589242
LMX1B	MA0703.1	-7.83098	1	0.838402	0.854069	0.0793993
Hoxd9	MA0913.1	-7.87064	1	0.843364	0.855768	0.062647
GATA3	MA0037.2	-7.86829	1	0.819964	0.833436	0.068925
Msx3	MA0709.1	-7.90385	1	0.830342	0.84609	0.0786994
NFIL3	MA0025.1	-7.91622	1	0.774098	0.787584	0.0651638
ESX1	MA0644.1	-7.90724	1	0.831714	0.844997	0.0658518
Twist2	MA0633.1	-7.92158	1	0.793941	0.806657	0.0622259
Shox2	MA0720.1	-7.91682	1	0.836657	0.852351	0.077959
RAX	MA0718.1	-7.917	1	0.823363	0.838125	0.0735774
Dlx1	MA0879.1	-7.92911	1	0.843397	0.857413	0.0684133
Foxq1	MA0040.1	-7.93143	1	0.793009	0.806848	0.0676917
Foxa2	MA0047.1	-7.94575	1	0.828813	0.840112	0.0549509
Nobox	MA0125.1	-7.9454	1	0.844388	0.857685	0.065918
Hoxa9	MA0594.1	-7.96209	1	0.794395	0.805146	0.0522872
GATA2	MA0036.1	-7.89801	1	0.970184	0.975864	0.0331032
HESX1	MA0894.1	-7.97628	1	0.812598	0.827791	0.0745231
MEF2A	MA0052.2	-7.96523	1	0.77335	0.787394	0.071079
Lhx4	MA0704.1	-7.98061	1	0.838517	0.852341	0.068136
GSX2	MA0893.1	-7.98543	1	0.83725	0.850383	0.0648018
VSX2	MA0726.1	-8.01333	1	0.805397	0.82157	0.077886
UNCX	MA0721.1	-8.01095	1	0.841201	0.856292	0.073714
Prrx2	MA0075.2	-8.00885	1	0.848264	0.862849	0.0719317
LMX1A	MA0702.1	-8.0191	1	0.79578	0.812638	0.0821019
OLIG3	MA0827.1	-8.0432	1	0.809893	0.81964	0.0452849
IRF1	MA0050.2	-8.01671	1	0.734572	0.746922	0.0624049
OLIG1	MA0826.1	-8.05199	1	0.763361	0.774785	0.0529598
POU2F2	MA0507.1	-8.06135	1	0.766327	0.781135	0.0723168
GSX1	MA0892.1	-8.06444	1	0.854636	0.866144	0.056213
Sox5	MA0087.1	-8.08115	1	0.849563	0.865126	0.0757707
ALX3	MA0634.1	-8.08681	1	0.81942	0.833468	0.0678898
POU3F2	MA0787.1	-8.12058	1	0.753454	0.768778	0.0743821
TEF	MA0843.1	-8.15276	1	0.758881	0.771305	0.05837
LBX1	MA0618.1	-8.1519	1	0.83303	0.846581	0.0642297
PRRX1	MA0716.1	-8.15351	1	0.834776	0.85113	0.0789392
POU1F1	MA0784.1	-8.16065	1	0.719974	0.734857	0.0721439
HOXC10	MA0905.1	-8.16868	1	0.815326	0.828358	0.0639996
Arid5a	MA0602.1	-8.1866	1	0.767664	0.783516	0.0753241
HOXA2	MA0900.1	-8.18794	1	0.853596	0.865296	0.0569547
SOX4	MA0867.1	-8.20512	1	0.634573	0.64659	0.0559884
Dlx4	MA0881.1	-8.21879	1	0.857687	0.872016	0.0678862
Foxd3	MA0041.1	-8.22595	1	0.827433	0.841414	0.0689726
Lhx3	MA0135.1	-8.24475	1	0.763009	0.778772	0.0745047
ISX	MA0654.1	-8.24771	1	0.825455	0.842383	0.0797736
POU6F2	MA0793.1	-8.26433	1	0.786465	0.800625	0.0670973
EMX2	MA0886.1	-8.26681	1	0.810424	0.824958	0.0685213
VAX2	MA0723.1	-8.2917	1	0.843759	0.857246	0.0620488
POU6F1	MA0628.1	-8.30766	1	0.755159	0.772588	0.0802621
POU3F1	MA0786.1	-8.29925	1	0.762474	0.778529	0.0763041
GATA2	MA0036.2	-8.29022	1	0.798229	0.809308	0.0547438
VSX1	MA0725.1	-8.31503	1	0.820678	0.837298	0.0770636
OLIG2	MA0678.1	-8.33107	1	0.782821	0.79398	0.050347
FOXL1	MA0033.1	-8.3079	1	0.883047	0.896765	0.066415
Six3	MA0631.1	-8.34422	1	0.72081	0.731129	0.0471634
SHOX	MA0630.1	-8.33185	1	0.84213	0.858692	0.0785238
PAX3	MA0780.1	-8.34002	1	0.713837	0.73074	0.0789127
DUX4	MA0468.1	-8.33982	1	0.787116	0.800572	0.0637357
NKX6-1	MA0674.1	-8.36256	1	0.849734	0.864135	0.0665133
Dlx3	MA0880.1	-8.3702	1	0.855295	0.870525	0.070799
PAX7	MA0680.1	-8.39003	1	0.7035	0.720434	0.0788973
NKX6-2	MA0675.1	-8.38815	1	0.855248	0.870785	0.0728962
PDX1	MA0132.2	-8.39665	1	0.845532	0.862134	0.0768338
BHLHE23	MA0817.1	-8.41999	1	0.74949	0.7616	0.0531887
HOXD11	MA0908.1	-8.39116	1	0.798907	0.812347	0.0646677
DLX6	MA0882.1	-8.41756	1	0.854976	0.870071	0.0697634
FOXC1	MA0032.1	-8.35095	1	0.930329	0.940081	0.0543993
RORA(var.2)	MA0072.1	-8.44525	1	0.754135	0.765709	0.053683
Arid3b	MA0601.1	-8.44921	1	0.774857	0.795395	0.0959274
POU3F3	MA0788.1	-8.4511	1	0.747224	0.76324	0.0749131
POU2F1	MA0785.1	-8.47675	1	0.76657	0.781927	0.0707847
Hoxb5	MA0904.1	-8.4978	1	0.734155	0.746799	0.0576436
Dlx2	MA0885.1	-8.49619	1	0.84373	0.860978	0.0792065
Sox11	MA0869.1	-8.54498	1	0.64439	0.657733	0.059899
Nkx2-5	MA0063.1	-8.57652	1	0.898588	0.91159	0.0624679
VAX1	MA0722.1	-8.61967	1	0.843878	0.858429	0.0646662
Sox2	MA0143.1	-8.61054	1	0.748175	0.759247	0.05068
Sox2	MA0143.2	-8.61399	1	0.74894	0.760009	0.0506627
HOXB2	MA0902.1	-8.64337	1	0.858729	0.872854	0.0647589
HOXB3	MA0903.1	-8.65264	1	0.857021	0.871449	0.0660157
MNX1	MA0707.1	-8.66829	1	0.844404	0.858727	0.0652962
mix-a	MA0621.1	-8.71347	1	0.742553	0.763797	0.0951615
HNF1B	MA0153.1	-8.81518	1	0.766064	0.779366	0.0584419
ONECUT3	MA0757.1	-8.8104	1	0.70815	0.72518	0.0770593
ONECUT2	MA0756.1	-8.82204	1	0.713782	0.729691	0.071831
Mecom	MA0029.1	-8.82888	1	0.737631	0.750745	0.0592563
SOX21	MA0866.1	-8.85066	1	0.679198	0.692321	0.0570752
Pdx1	MA0132.1	-8.83641	1	0.874719	0.893515	0.0854314
MEOX2	MA0706.1	-8.86638	1	0.828272	0.842292	0.0601477
Hoxd8	MA0910.1	-8.87474	1	0.708118	0.724334	0.0725495
POU4F1	MA0790.1	-8.94475	1	0.712512	0.73052	0.0792076
GATA5	MA0766.1	-8.93232	1	0.8637	0.877971	0.0649809
HNF1B	MA0153.2	-8.97238	1	0.707646	0.724071	0.0713638
HNF1A	MA0046.1	-8.99941	1	0.760578	0.775179	0.0640017
POU4F3	MA0791.1	-9.02453	1	0.692743	0.710303	0.0767888
ONECUT1	MA0679.1	-9.03572	1	0.715294	0.731502	0.0710727
Phox2b	MA0681.1	-9.05173	1	0.75599	0.773449	0.074073
PROP1	MA0715.1	-9.07271	1	0.723657	0.74355	0.0855422
Hoxd3	MA0912.1	-9.08085	1	0.773502	0.786062	0.0535298
Prrx2	MA0075.1	-9.07384	1	0.875123	0.897986	0.101485
POU4F2	MA0683.1	-9.09624	1	0.670994	0.687001	0.0686102
PHOX2A	MA0713.1	-9.13466	1	0.754995	0.772784	0.0749952
CUX2	MA0755.1	-9.1708	1	0.744834	0.76065	0.0664072
NKX3-1	MA0124.1	-9.20983	1	0.816517	0.833961	0.0745603
HNF1A	MA0046.2	-9.24874	1	0.716592	0.733644	0.0724079
CUX1	MA0754.1	-9.2853	1	0.759422	0.775886	0.0683983
SOX8	MA0868.1	-9.38178	1	0.628337	0.641989	0.0551186
Sox1	MA0870.1	-9.65789	1	0.678918	0.693172	0.0552223
Pou5f1::Sox2	MA0142.1	-9.83519	1	0.735668	0.750071	0.0579523
DMRT3	MA0610.1	-10.173	1	0.771634	0.787882	0.0596071
Degrees	of	freedom:	35377
