# Supplementary material for: On the NF-Y regulome as in ENCODE (2019)
Source: PLoS Comput Biol. 2020 Dec 28;16(12):e1008488. doi: 10.1371/journal.pcbi.1008488 (PMC7793273; doi:10.1371/journal.pcbi.1008488)
Supplement: S9 Table — Pscan output. (XLSX) [file pcbi.1008488.s009.xlsx]

## Sheet: Tab S9 - Pscan_DOWN
TF_NAME	MATRIX_ID	Z_SCORE	P_VALUE	SAMPLE_AVERAGE	BACKGROUND_AVERAGE	SAMPLE_DEVSTD
NFYA	MA0060.1	18.0417	6.40826e-78	0.839232	0.811398	0.0718016
Tcfl5	MA0632.1	15.8562	9.92427e-59	0.917377	0.891458	0.0536883
NFYB	MA0502.1	15.3064	1.06542e-56	0.81864	0.795556	0.0703217
SP2	MA0516.1	15.4775	5.83111e-56	0.898571	0.872524	0.0537357
NRF1	MA0506.1	15.1999	1.772e-54	0.870211	0.842596	0.0652497
NFYA	MA0060.2	14.9799	2.16175e-54	0.774151	0.754601	0.0608295
E2F4	MA0470.1	15.1949	5.55302e-54	0.89213	0.866601	0.0531514
HINFP	MA0131.2	15.1712	5.76893e-54	0.840126	0.817969	0.0482752
SP4	MA0685.1	14.7196	2.41372e-51	0.814748	0.791125	0.0594419
Gabpa	MA0062.2	14.3427	3.47727e-49	0.861157	0.840063	0.0588375
KLF14	MA0740.1	14.2582	3.72779e-48	0.83894	0.817297	0.0540382
HINFP	MA0131.1	14.0157	7.32211e-47	0.825278	0.808778	0.0449351
E2F1	MA0024.2	13.8679	2.22144e-45	0.908112	0.886914	0.0495709
ZBTB33	MA0527.1	13.6727	1.72823e-44	0.790432	0.771334	0.0503401
EGR3	MA0732.1	13.6534	5.09126e-44	0.801559	0.779501	0.0518029
Hes1	MA1099.1	13.5971	5.90183e-44	0.883502	0.864662	0.0489528
EGR2	MA0472.2	13.5918	9.21157e-44	0.826346	0.80714	0.0473414
SP1	MA0079.3	13.6098	1.11079e-43	0.930884	0.908561	0.0511344
Klf4	MA0039.2	13.2567	1.14848e-41	0.924547	0.901702	0.0563529
ELK1	MA0028.2	13.1103	1.2781e-41	0.824447	0.804171	0.0647234
ELK4	MA0076.1	13.0513	3.31914e-41	0.841668	0.821957	0.0623198
ETV5	MA0765.1	12.9974	8.45433e-41	0.878211	0.860855	0.0539772
E2F3	MA0469.1	13.1141	1.03426e-40	0.862579	0.841233	0.0509326
Gmeb1	MA0615.1	13.0636	1.08186e-40	0.831713	0.817007	0.0392464
TFAP2A	MA0003.1	12.7555	1.9077e-38	0.959202	0.943325	0.0355844
KLF16	MA0741.1	12.5841	7.84687e-38	0.891371	0.869616	0.0585598
Egr1	MA0162.1	12.5468	1.44079e-37	0.868249	0.850883	0.045899
SP3	MA0746.1	12.5253	2.07441e-37	0.903494	0.883705	0.0515854
ELK3	MA0759.1	12.3034	6.62075e-37	0.843922	0.826434	0.0596262
E2F1	MA0024.3	12.367	8.13305e-37	0.784	0.769123	0.0441085
EGR1	MA0162.2	12.4228	8.64816e-37	0.888863	0.869179	0.0507378
ELK4	MA0076.2	12.2042	3.5554e-36	0.868914	0.851599	0.05676
ETV1	MA0761.1	12.163	4.67622e-36	0.856563	0.840375	0.0549663
KLF5	MA0599.1	12.2243	1.13393e-35	0.945805	0.926419	0.050423
SP8	MA0747.1	11.835	1.02797e-33	0.885867	0.869745	0.04657
ARNT::HIF1A	MA0259.1	11.65	8.69114e-33	0.908003	0.889991	0.0542119
Zfx	MA0146.1	11.6502	1.00821e-32	0.874548	0.85522	0.0565028
E2F1	MA0024.1	11.596	1.16921e-32	0.845381	0.828299	0.0550169
Zfx	MA0146.2	11.6216	1.41816e-32	0.874212	0.854864	0.0567589
SP1	MA0079.2	11.4904	8.61094e-32	0.935091	0.918263	0.0476091
ETV4	MA0764.1	11.3618	1.03149e-31	0.860649	0.846051	0.0529983
EGR4	MA0733.1	11.2147	2.13394e-30	0.794083	0.779508	0.0426954
ELK1	MA0028.1	11.0142	7.68154e-30	0.907303	0.895421	0.0432749
Mycn	MA0104.2	11.0354	8.80815e-30	0.852316	0.836829	0.0528092
Ahr::Arnt	MA0006.1	10.7578	2.14094e-28	0.930509	0.912561	0.0626757
FEV	MA0156.2	10.5412	1.26474e-27	0.854017	0.839805	0.056694
ZIC3	MA0697.1	10.6024	1.61607e-27	0.798546	0.785473	0.0437695
GABPA	MA0062.1	10.519	2.26883e-27	0.86901	0.855065	0.0527646
ZBTB7A	MA0750.1	10.4791	7.32962e-27	0.818453	0.80491	0.0442937
ETV6	MA0645.1	10.2142	5.34997e-26	0.864299	0.850223	0.0566661
Myc	MA0147.1	10.2566	5.38977e-26	0.853195	0.840252	0.0475516
ZIC4	MA0751.1	10.1519	2.1625e-25	0.817489	0.805611	0.04155
ELF1	MA0473.2	10.0642	2.20285e-25	0.793491	0.779613	0.0586716
HEY1	MA0823.1	10.1008	3.59378e-25	0.82116	0.804934	0.0575272
Klf12	MA0742.1	10.08	4.29593e-25	0.82244	0.809162	0.0476392
FLI1	MA0475.2	9.97771	6.08191e-25	0.84213	0.828376	0.0577519
ETV3	MA0763.1	9.69043	1.01614e-23	0.847285	0.835248	0.0538326
TFAP2A	MA0003.3	9.786	1.3545e-23	0.886497	0.873472	0.0432861
GLIS2	MA0736.1	9.73875	1.75001e-23	0.799178	0.787604	0.0412704
ETS1	MA0098.3	9.48611	1.05636e-22	0.858008	0.845428	0.0549046
ZIC1	MA0696.1	9.53296	1.31601e-22	0.785522	0.773503	0.0445189
ELF4	MA0641.1	9.38015	2.65383e-22	0.79186	0.779049	0.0581323
E2F6	MA0471.1	9.24559	2.33928e-21	0.902893	0.88966	0.0498521
ERG	MA0474.2	9.11274	4.1927e-21	0.859633	0.847726	0.0542776
ERF	MA0760.1	9.08272	5.64135e-21	0.842227	0.830474	0.0536874
TFAP2A(var.2)	MA0810.1	9.15487	7.52443e-21	0.884639	0.872723	0.0410439
TFAP2B(var.2)	MA0812.1	9.053	1.67686e-20	0.865458	0.852723	0.0470977
SP1	MA0079.1	8.83591	1.09417e-19	0.925432	0.916074	0.0373756
CENPB	MA0637.1	8.77606	1.53016e-19	0.790895	0.782538	0.0358893
TFAP2C(var.3)	MA0815.1	8.68224	5.65135e-19	0.822123	0.808542	0.0508727
KLF13	MA0657.1	8.61083	6.10669e-19	0.7487	0.738882	0.0446097
TFAP2C(var.2)	MA0814.1	8.64556	7.23825e-19	0.870438	0.858967	0.0445726
TFAP2A(var.3)	MA0872.1	8.6297	8.98349e-19	0.817115	0.803305	0.0522918
CREB1	MA0018.1	8.41586	3.34689e-18	0.851101	0.840988	0.047795
Arnt	MA0004.1	8.36388	5.22171e-18	0.875196	0.860535	0.0700764
HEY2	MA0649.1	8.22702	2.36203e-17	0.825837	0.81408	0.0520442
Klf1	MA0493.1	8.15713	5.26255e-17	0.875761	0.865045	0.0444155
SPDEF	MA0686.1	7.9397	1.74606e-16	0.81066	0.800928	0.0514377
TFAP2B	MA0811.1	8.02632	1.77077e-16	0.86702	0.856952	0.0405327
ZBTB7B	MA0694.1	7.98303	2.09109e-16	0.80602	0.796125	0.0435788
GLIS1	MA0735.1	7.96119	2.39836e-16	0.710504	0.701323	0.0412768
CTCF	MA0139.1	7.9349	2.66538e-16	0.787466	0.77854	0.0419903
EGR2	MA0472.1	7.84842	6.97129e-16	0.858799	0.847685	0.0481014
TFAP2C	MA0524.2	7.84883	7.6732e-16	0.862843	0.853048	0.0405038
TFAP2B(var.3)	MA0813.1	7.83696	8.24591e-16	0.826932	0.815251	0.0489726
EHF	MA0598.2	7.55397	4.10432e-15	0.792454	0.782619	0.0553354
PLAG1	MA0163.1	7.41986	2.27042e-14	0.810048	0.800241	0.043978
ZBTB7C	MA0695.1	7.05662	3.11072e-13	0.830072	0.821974	0.0412537
YY2	MA0748.1	6.91285	6.64119e-13	0.811338	0.802599	0.0518144
Pax5	MA0014.1	6.92459	7.75366e-13	0.840363	0.835028	0.0285641
ZNF740	MA0753.1	6.66353	6.67076e-12	0.848212	0.837825	0.0494089
TFAP2C	MA0524.1	6.48174	2.07623e-11	0.853529	0.845521	0.0425361
HES7	MA0822.1	6.4593	2.23515e-11	0.738784	0.729618	0.0512329
GLI2	MA0734.1	6.44029	2.53236e-11	0.782908	0.775053	0.044168
Mycn	MA0104.1	6.35674	3.88288e-11	0.892949	0.882959	0.0613468
BHLHE40	MA0464.2	6.19576	1.17925e-10	0.81872	0.809029	0.0601547
ELF3	MA0640.1	5.94988	4.61205e-10	0.776518	0.769066	0.0542605
Creb3l2	MA0608.1	5.86408	9.73623e-10	0.838879	0.830703	0.0546577
Arntl	MA0603.1	5.72542	2.27779e-09	0.82554	0.816798	0.0603758
GLIS3	MA0737.1	5.71508	2.71211e-09	0.748743	0.742663	0.0392205
NFKB1	MA0105.2	5.62411	5.0882e-09	0.819944	0.811752	0.050709
ETV2	MA0762.1	5.5696	5.48912e-09	0.811574	0.80443	0.0528353
ELF5	MA0136.2	5.56801	5.74792e-09	0.870043	0.86358	0.0468124
TFAP2A	MA0003.2	5.47668	1.25827e-08	0.820709	0.813668	0.0435506
PAX5	MA0014.2	5.30489	3.12471e-08	0.817515	0.81305	0.0305644
HES5	MA0821.1	5.28986	3.40881e-08	0.754864	0.747632	0.0495832
GMEB2	MA0862.1	5.25536	3.6245e-08	0.82076	0.813591	0.054672
Atf1	MA0604.1	5.18285	5.34399e-08	0.846656	0.839117	0.0591783
Id2	MA0617.1	5.07155	1.02369e-07	0.831759	0.82244	0.0732002
SPI1	MA0080.1	5.04871	1.31284e-07	0.982755	0.978248	0.0321563
Znf423	MA0116.1	4.77672	5.40425e-07	0.831304	0.82596	0.0413583
Mlxip	MA0622.1	4.50066	2.02468e-06	0.831912	0.823451	0.0744367
Mitf	MA0620.1	4.50126	2.04622e-06	0.861586	0.855827	0.0500156
ELF1	MA0473.1	4.48079	2.22722e-06	0.841475	0.835741	0.0507817
USF1	MA0093.1	4.37238	3.7401e-06	0.86344	0.855999	0.0680204
BHLHE41	MA0636.1	4.31885	5.01192e-06	0.781372	0.775034	0.0564635
MAX	MA0058.3	4.13461	1.14553e-05	0.829678	0.823189	0.0622879
PAX1	MA0779.1	4.08352	1.53133e-05	0.751629	0.748004	0.0328345
THAP1	MA0597.1	4.08595	1.5327e-05	0.924503	0.921295	0.0285853
Tcfcp2l1	MA0145.1	4.06046	1.69881e-05	0.840151	0.835946	0.0382611
Tcfcp2l1	MA0145.2	4.05036	1.77736e-05	0.839846	0.835649	0.0382648
MZF1	MA0056.1	3.93203	3.19683e-05	0.973583	0.969432	0.0350511
MYBL2	MA0777.1	3.87743	3.54998e-05	0.715934	0.711638	0.0443866
ZBED1	MA0749.1	3.82401	4.4177e-05	0.70501	0.700681	0.0458917
TFE3	MA0831.1	3.82948	4.48799e-05	0.838793	0.833824	0.0500661
Mafb	MA0117.1	3.83581	4.57165e-05	0.924767	0.921185	0.0337743
CREB3L1	MA0839.1	3.76774	5.91005e-05	0.740931	0.736696	0.0424422
ETS1	MA0098.1	3.74435	6.4883e-05	0.989823	0.987691	0.0216245
MNT	MA0825.1	3.61559	0.000105747	0.840151	0.834706	0.060411
ESR1	MA0112.1	3.61969	0.000110437	0.790523	0.786991	0.0357647
NHLH1	MA0048.1	3.42245	0.00024183	0.826712	0.822238	0.0469325
PAX9	MA0781.1	3.30382	0.000370438	0.725314	0.722142	0.0358054
CREB3	MA0638.1	3.28783	0.000389392	0.763734	0.759872	0.0445828
MAX::MYC	MA0059.1	3.15069	0.000630742	0.801459	0.797426	0.0500983
INSM1	MA0155.1	3.15501	0.000637552	0.860209	0.856791	0.0402557
FLI1	MA0475.1	3.12987	0.000681834	0.863426	0.859429	0.0496307
Mycn	MA0104.3	3.01541	0.000998406	0.84211	0.83712	0.0667445
MAX	MA0058.1	2.88258	0.0015676	0.839999	0.83578	0.0588796
NFKB2	MA0778.1	2.86118	0.00175805	0.759954	0.755802	0.0526566
Myb	MA0100.1	2.79962	0.00209517	0.888299	0.884901	0.0468586
NFKB1	MA0105.4	2.77944	0.00228306	0.726202	0.722231	0.0522564
MZF1(var.2)	MA0057.1	2.70694	0.00289869	0.912563	0.909886	0.0351605
NR2C2	MA0504.1	2.65765	0.00328097	0.826338	0.823728	0.0379221
E2F3	MA0469.2	2.5972	0.00384602	0.705083	0.702225	0.0454359
NFKB1	MA0105.1	2.59298	0.00408794	0.844996	0.841509	0.0486673
ESR1	MA0112.2	2.52942	0.00494748	0.733268	0.730648	0.037323
NFIC::TLX1	MA0119.1	2.47798	0.00567452	0.741825	0.738615	0.0488161
E2F8	MA0865.1	2.40165	0.00699023	0.735164	0.732215	0.0479548
MLX	MA0663.1	2.37911	0.00747167	0.776464	0.773044	0.0556772
RELA	MA0107.1	2.29704	0.00947891	0.829317	0.826157	0.0515718
NHLH1	MA0048.2	2.13191	0.0148307	0.830198	0.827148	0.0518481
EBF1	MA0154.1	2.07127	0.0172516	0.879377	0.876918	0.0437376
REL	MA0101.1	2.03345	0.0187744	0.871996	0.869648	0.044544
GCM2	MA0767.1	1.94764	0.0235677	0.837261	0.835119	0.039087
znf143	MA0088.1	1.92389	0.0244373	0.823549	0.821905	0.0336697
MTF1	MA0863.1	1.81049	0.0322508	0.730264	0.728386	0.0385758
MYBL1	MA0776.1	1.71069	0.039965	0.745297	0.743265	0.0466395
Rfx1	MA0509.1	1.59061	0.0518009	0.783756	0.781778	0.0484747
CREB1	MA0018.2	1.52517	0.0592045	0.877123	0.875229	0.0489511
RUNX2	MA0511.2	1.47377	0.0658318	0.832039	0.830212	0.0479998
XBP1	MA0844.1	1.45264	0.0687176	0.75553	0.753892	0.0433119
RFX2	MA0600.1	1.39908	0.0760236	0.766374	0.764761	0.0453928
ZNF354C	MA0130.1	1.22497	0.105876	0.963466	0.962274	0.0347408
Dux	MA0611.1	1.17592	0.113592	0.850393	0.848134	0.080407
EBF1	MA0154.3	0.983235	0.157601	0.773075	0.771811	0.0482229
REST	MA0138.1	0.904613	0.178182	0.743019	0.742132	0.0351567
GCM1	MA0646.1	0.881384	0.184604	0.805443	0.804486	0.0381724
SREBF2(var.2)	MA0828.1	0.858909	0.189645	0.782086	0.780864	0.0558847
RREB1	MA0073.1	0.862341	0.189738	0.796465	0.795401	0.0437762
EN2	MA0642.1	0.853361	0.19088	0.865773	0.864672	0.0520246
NFIX	MA0671.1	0.847709	0.193843	0.930711	0.929915	0.0331713
FEV	MA0156.1	0.827824	0.198321	0.881762	0.880492	0.0605995
SMAD3	MA0795.1	0.820197	0.200664	0.75421	0.753151	0.0502801
NFKB1	MA0105.3	0.7846	0.211319	0.832046	0.831001	0.0505308
YY1	MA0095.2	0.777347	0.21177	0.796131	0.794966	0.0655038
MLXIPL	MA0664.1	0.77015	0.215197	0.796241	0.79512	0.0574115
E2F2	MA0864.1	0.74683	0.221743	0.688228	0.687325	0.0498137
Lhx8	MA0705.1	0.724174	0.229517	0.864791	0.863603	0.0628764
REST	MA0138.2	0.717953	0.232469	0.690652	0.689918	0.0350151
Hes2	MA0616.1	0.700963	0.23684	0.815038	0.814317	0.0391579
Crem	MA0609.1	0.679455	0.24298	0.779975	0.778853	0.0672368
NFIC	MA0161.1	0.671092	0.246987	0.948176	0.947548	0.0332701
RFX5	MA0510.1	0.593769	0.271791	0.842254	0.841677	0.0376286
E2F7	MA0758.1	0.559493	0.283503	0.691961	0.691251	0.0493635
Stat3	MA0144.1	0.484494	0.310208	0.829344	0.828694	0.0511212
TFEB	MA0692.1	0.437228	0.327353	0.821946	0.821345	0.0531584
Npas2	MA0626.1	0.426689	0.330858	0.841219	0.840592	0.059778
PROX1	MA0794.1	0.408694	0.337853	0.7591	0.758634	0.0446934
Ets1	MA0098.2	0.360497	0.356192	0.832998	0.832573	0.0453439
EBF1	MA0154.2	0.318176	0.372646	0.868037	0.867637	0.04658
HNF4A	MA0114.1	0.171383	0.430372	0.8162	0.816015	0.0422628
Ar	MA0007.1	0.16389	0.433482	0.780058	0.779924	0.0309982
IRF8	MA0652.1	0.126104	0.448611	0.716088	0.71593	0.0498117
ZNF263	MA0528.1	0.013622	0.49446	0.825322	0.825305	0.0437518
Gfi1	MA0038.1	-0.0151894	0.506202	0.86751	0.867532	0.0564858
Srebf1(var.2)	MA0829.1	-0.0383329	0.515649	0.785979	0.786034	0.0561004
Pax2	MA0067.1	-0.0423331	0.517284	0.926445	0.926488	0.0395654
TP53	MA0106.1	-0.102388	0.541675	0.704237	0.704333	0.0356042
EWSR1-FLI1	MA0149.1	-0.259869	0.604503	0.687828	0.688197	0.0511661
TFEC	MA0871.1	-0.261014	0.605205	0.860152	0.86045	0.0435721
ESR1	MA0112.3	-0.295386	0.618575	0.714815	0.71515	0.0425184
RUNX3	MA0684.1	-0.295387	0.618671	0.82286	0.823213	0.0456674
HIC2	MA0738.1	-0.428107	0.669237	0.904608	0.905071	0.0416233
Bach1::Mafk	MA0591.1	-0.68893	0.759236	0.765112	0.765882	0.0420781
SPIB	MA0081.1	-0.690413	0.760106	0.937714	0.938602	0.0503657
CLOCK	MA0819.1	-0.713142	0.767336	0.807817	0.808689	0.0481523
HSF4	MA0771.1	-0.749799	0.778737	0.78118	0.78211	0.0492473
HSF1	MA0486.1	-0.7714	0.785095	0.778494	0.779441	0.0480788
Atf3	MA0605.1	-0.840815	0.805486	0.833581	0.834762	0.0561087
USF1	MA0093.2	-0.85044	0.807977	0.818218	0.81942	0.0554039
TP63	MA0525.1	-0.896695	0.820057	0.781163	0.78202	0.0355191
LBX2	MA0699.1	-0.924054	0.827614	0.845765	0.84722	0.0602918
USF2	MA0526.1	-1.00909	0.849073	0.828087	0.829484	0.0538496
RXRA::VDR	MA0074.1	-1.08912	0.867233	0.755168	0.756276	0.0388568
Hnf4a	MA0114.3	-1.15593	0.881456	0.718431	0.719723	0.0431482
SMAD2::SMAD3::SMAD4	MA0513.1	-1.19898	0.889423	0.804752	0.806161	0.0430025
Spz1	MA0111.1	-1.22974	0.895838	0.865649	0.866642	0.0313874
Myog	MA0500.1	-1.23321	0.895869	0.869586	0.87132	0.0514233
Myod1	MA0499.1	-1.3184	0.910878	0.860416	0.862183	0.0497912
MSX1	MA0666.1	-1.34274	0.914934	0.859828	0.862067	0.0627465
Bhlhe40	MA0464.1	-1.3715	0.919458	0.838399	0.840185	0.049203
TFCP2	MA0145.3	-1.41373	0.926291	0.801183	0.802903	0.0488495
Hic1	MA0739.1	-1.42832	0.927595	0.862946	0.86454	0.041262
Nkx2-5(var.2)	MA0503.1	-1.43711	0.92891	0.85195	0.853507	0.0404629
ESR2	MA0258.2	-1.45574	0.931568	0.798689	0.800221	0.039813
IRF9	MA0653.1	-1.51334	0.93938	0.687621	0.689588	0.0513906
SPI1	MA0080.2	-1.52249	0.940268	0.913309	0.915072	0.044601
ZNF143	MA0088.2	-1.58829	0.948536	0.745049	0.746805	0.0461221
STAT1	MA0137.1	-1.65137	0.954729	0.782523	0.784722	0.0536708
ELF5	MA0136.1	-1.66144	0.955343	0.901805	0.903551	0.0404092
STAT1	MA0137.2	-1.67963	0.957095	0.785761	0.788001	0.0514756
MSX2	MA0708.1	-1.68458	0.957407	0.836953	0.840117	0.0709911
Atoh1	MA0461.1	-1.72471	0.96079	0.87327	0.875793	0.0535295
RFX3	MA0798.1	-1.73454	0.96209	0.746265	0.74838	0.0478691
ZEB1	MA0103.1	-1.74095	0.962429	0.949716	0.952074	0.0516211
RFX5	MA0510.2	-1.74642	0.963092	0.708208	0.7105	0.0515776
EN1	MA0027.2	-1.76397	0.964465	0.863186	0.866243	0.0675496
SPI1	MA0080.4	-1.7665	0.964675	0.7385	0.740868	0.0523284
LHX2	MA0700.1	-1.80852	0.967542	0.817913	0.820919	0.0611357
Ar	MA0007.3	-1.81646	0.968161	0.723147	0.725194	0.0416978
Nr2f6	MA0677.1	-1.81111	0.968286	0.74284	0.744906	0.0459342
Myc	MA0147.2	-1.83104	0.969531	0.842074	0.844537	0.0526174
SREBF1	MA0595.1	-1.86636	0.97162	0.850395	0.85264	0.0444065
Nr5a2	MA0505.1	-1.87717	0.972413	0.777141	0.779375	0.0446313
RARA::RXRA	MA0159.1	-1.88906	0.973082	0.795996	0.797652	0.0322789
JDP2(var.2)	MA0656.1	-1.88434	0.973226	0.73567	0.738675	0.0637109
PPARG::RXRA	MA0065.1	-1.90148	0.974256	0.721501	0.723535	0.0424543
Tcf3	MA0522.1	-1.92077	0.975136	0.867481	0.870044	0.0502069
EHF	MA0598.1	-1.95065	0.976884	0.887282	0.890497	0.0623178
Spi1	MA0080.3	-1.95995	0.97761	0.822615	0.82483	0.0445878
IRF2	MA0051.1	-1.97069	0.97825	0.751035	0.753444	0.0488079
ZEB1	MA0103.2	-1.98829	0.97887	0.855763	0.858728	0.0559046
ATF7	MA0834.1	-1.98891	0.979201	0.724816	0.727922	0.0623225
Rxra	MA0512.2	-1.9886	0.97925	0.721055	0.723422	0.0481175
RFX4	MA0799.1	-1.99266	0.979268	0.763148	0.765534	0.0465952
CEBPG	MA0838.1	-2.00731	0.97999	0.773533	0.776207	0.051661
Tcf12	MA0521.1	-2.02434	0.980628	0.859467	0.862281	0.0515903
Erg	MA0474.1	-2.03009	0.981007	0.864006	0.866606	0.0487161
OTX1	MA0711.1	-2.06764	0.982802	0.85631	0.859506	0.0600473
LHX9	MA0701.1	-2.09942	0.984025	0.874133	0.877809	0.0660275
GATA3	MA0037.1	-2.13626	0.98554	0.935598	0.938064	0.0443732
TCF4	MA0830.1	-2.15659	0.986115	0.885765	0.88881	0.0516212
GBX1	MA0889.1	-2.15726	0.986262	0.814319	0.818005	0.0648
IRF1	MA0050.1	-2.16212	0.986599	0.810556	0.813597	0.0558465
Ascl2	MA0816.1	-2.2426	0.989066	0.832858	0.835903	0.0518652
RXRB	MA0855.1	-2.23675	0.989066	0.717549	0.72022	0.0481867
RFX2	MA0600.2	-2.24416	0.989186	0.713492	0.71645	0.0515969
NR2F1	MA0017.1	-2.26579	0.989808	0.817296	0.819583	0.0395999
Pparg::Rxra	MA0065.2	-2.30092	0.990722	0.809419	0.811644	0.0376431
TCF3	MA0522.2	-2.32788	0.991236	0.884925	0.888206	0.0515747
NR2F1	MA0017.2	-2.3272	0.991305	0.807338	0.810508	0.0516558
RXRG	MA0856.1	-2.37224	0.992489	0.727608	0.730402	0.047644
FIGLA	MA0820.1	-2.44131	0.993722	0.861071	0.864206	0.0491912
NKX2-8	MA0673.1	-2.51354	0.994916	0.892659	0.895246	0.039464
BATF3	MA0835.1	-2.51855	0.995047	0.660222	0.663715	0.0549259
Nkx3-2	MA0122.1	-2.55697	0.995567	0.897902	0.900659	0.0422705
NKX2-3	MA0672.1	-2.56739	0.995652	0.859718	0.862789	0.045339
HNF4A	MA0114.2	-2.59663	0.996043	0.807368	0.810215	0.0422792
Rarg(var.2)	MA0860.1	-2.6537	0.996656	0.692998	0.696051	0.0436033
NFATC1	MA0624.1	-2.66291	0.996762	0.876698	0.880188	0.0501974
GSC	MA0648.1	-2.68765	0.997031	0.830115	0.834229	0.0601218
RARA(var.2)	MA0730.1	-2.71141	0.997202	0.708301	0.711179	0.0401195
Creb5	MA0840.1	-2.72363	0.997358	0.752363	0.756779	0.0642594
SPIC	MA0687.1	-2.74505	0.997503	0.800807	0.804008	0.0449258
Alx4	MA0853.1	-2.75215	0.997523	0.737564	0.741722	0.0560844
ESX1	MA0644.1	-2.75163	0.997542	0.840346	0.844997	0.0643153
ESR2	MA0258.1	-2.76174	0.997616	0.784443	0.786962	0.0345431
GBX2	MA0890.1	-2.82328	0.99804	0.827143	0.832353	0.06956
TP73	MA0861.1	-2.85332	0.998221	0.739704	0.742663	0.0389708
VENTX	MA0724.1	-2.86794	0.998297	0.817509	0.822304	0.0622036
STAT1	MA0137.3	-2.87088	0.998337	0.821993	0.82609	0.0548674
SCRT2	MA0744.1	-2.93503	0.998675	0.75364	0.75725	0.0487421
FOXC1	MA0032.1	-2.95979	0.998777	0.936632	0.940081	0.0458692
NFATC3	MA0625.1	-2.9794	0.998839	0.858087	0.862219	0.0528806
IRF7	MA0772.1	-3.01515	0.998992	0.756257	0.760673	0.0580703
HNF4G	MA0484.1	-3.039	0.99906	0.820147	0.823353	0.040783
Nr1h3::Rxra	MA0494.1	-3.04193	0.999063	0.791616	0.79436	0.034376
PPARG	MA0066.1	-3.06389	0.999135	0.738619	0.741314	0.0337877
GSC2	MA0891.1	-3.08222	0.999208	0.847022	0.851208	0.0546659
PITX3	MA0714.1	-3.08809	0.999217	0.849571	0.854184	0.0590369
RHOXF1	MA0719.1	-3.10061	0.99925	0.94453	0.947387	0.036347
Gata1	MA0035.1	-3.10969	0.999277	0.974327	0.97669	0.0302409
Stat4	MA0518.1	-3.13049	0.99932	0.828824	0.832838	0.0498366
HSF1	MA0486.2	-3.14014	0.999346	0.734678	0.739107	0.0554127
RAX2	MA0717.1	-3.1471	0.99935	0.854281	0.860025	0.069016
ESRRA	MA0592.1	-3.14745	0.999352	0.812421	0.816403	0.0480364
Esrrb	MA0141.2	-3.18196	0.999428	0.817054	0.821097	0.048409
ID4	MA0824.1	-3.21056	0.999473	0.867565	0.871888	0.0490812
Prrx2	MA0075.2	-3.2111	0.999484	0.856968	0.862849	0.0693988
Esrrb	MA0141.1	-3.22586	0.999512	0.816891	0.820987	0.0483123
STAT3	MA0144.2	-3.22419	0.999515	0.853631	0.857779	0.0501476
Msx3	MA0709.1	-3.25829	0.999562	0.839565	0.84609	0.0746849
MGA	MA0801.1	-3.32943	0.999665	0.85281	0.857197	0.0495073
Tcf21	MA0832.1	-3.34141	0.999683	0.733055	0.737353	0.0494643
MIXL1	MA0662.1	-3.35182	0.999694	0.852887	0.85869	0.0658267
Vdr	MA0693.1	-3.35932	0.999706	0.729236	0.732542	0.0382389
Shox2	MA0720.1	-3.37508	0.999718	0.845622	0.852351	0.0752025
Hand1::Tcf3	MA0092.1	-3.38979	0.99974	0.877469	0.880883	0.0396725
STAT1::STAT2	MA0517.1	-3.39056	0.999743	0.777507	0.782384	0.0573626
OTX2	MA0712.1	-3.3972	0.999748	0.857048	0.862647	0.065013
HESX1	MA0894.1	-3.45644	0.999793	0.821169	0.827791	0.0719944
NFE2L2	MA0150.1	-3.50252	0.999826	0.807051	0.811366	0.0459301
Klf4	MA0039.1	-3.49434	0.999826	0.915936	0.919054	0.0350966
TP53	MA0106.3	-3.52578	0.999842	0.704514	0.708051	0.0378807
YY1	MA0095.1	-3.51859	0.999847	0.943313	0.948167	0.0569312
NR3C1	MA0113.1	-3.53557	0.999852	0.826041	0.829101	0.0338767
LHX6	MA0658.1	-3.55245	0.999856	0.802254	0.807983	0.0595004
NFIA	MA0670.1	-3.61814	0.999888	0.837733	0.843679	0.0598117
Pitx1	MA0682.1	-3.62104	0.999895	0.859366	0.864856	0.0598646
PRRX1	MA0716.1	-3.64562	0.999902	0.843777	0.85113	0.0758814
NFATC2	MA0152.1	-3.68071	0.999917	0.898322	0.903511	0.0546861
Rxra	MA0512.1	-3.71322	0.999926	0.853227	0.857735	0.0463321
NR1H2::RXRA	MA0115.1	-3.70873	0.999927	0.670554	0.67486	0.04559
HSF2	MA0770.1	-3.73617	0.999934	0.74739	0.75255	0.0535189
Sox17	MA0078.1	-3.77139	0.999939	0.870101	0.875626	0.0515012
RAX	MA0718.1	-3.76529	0.99994	0.831065	0.838125	0.0707323
CEBPD	MA0836.1	-3.76848	0.999942	0.80006	0.805064	0.0507074
SCRT1	MA0743.1	-3.76642	0.999942	0.745394	0.749911	0.0468413
Nkx3-1	MA0124.2	-3.7723	0.999942	0.827734	0.832929	0.0524973
HLF	MA0043.1	-3.77722	0.999944	0.828167	0.83253	0.0446198
SNAI2	MA0745.1	-3.7953	0.999948	0.88986	0.895025	0.0518926
MSC	MA0665.1	-3.8164	0.999952	0.803187	0.80786	0.0471084
ISL2	MA0914.1	-3.82885	0.999955	0.86133	0.866678	0.0545395
HOXD12	MA0873.1	-3.83848	0.999957	0.778601	0.783902	0.0528353
TBX15	MA0803.1	-3.87089	0.999962	0.83003	0.835523	0.0532991
MAFG	MA0659.1	-3.88377	0.999963	0.70985	0.713783	0.037161
NKX3-2	MA0122.2	-3.88736	0.999965	0.838172	0.843497	0.0524975
Hmx1	MA0896.1	-3.9336	0.99997	0.753598	0.758638	0.0474453
Nr2f6(var.2)	MA0728.1	-3.93109	0.999971	0.709161	0.714042	0.0480765
Arx	MA0874.1	-3.94382	0.999971	0.727859	0.733854	0.0554699
HOXA13	MA0650.1	-3.93539	0.999972	0.820246	0.827171	0.0687107
PBX1	MA0070.1	-3.94529	0.999973	0.779908	0.785372	0.053849
UNCX	MA0721.1	-3.97751	0.999976	0.848756	0.856292	0.0711865
CEBPB	MA0466.2	-4.00002	0.999978	0.807197	0.812455	0.0502251
Nobox	MA0125.1	-4.01927	0.99998	0.850929	0.857685	0.0616732
Nr2e3	MA0164.1	-4.01608	0.99998	0.822833	0.830232	0.0709101
PAX4	MA0068.2	-4.06407	0.999983	0.809478	0.816791	0.0673045
HOXB13	MA0901.1	-4.06249	0.999984	0.811337	0.818406	0.0689297
Alx1	MA0854.1	-4.07711	0.999984	0.737424	0.743984	0.0588952
SHOX	MA0630.1	-4.075	0.999984	0.850551	0.858692	0.0744812
Dmbx1	MA0883.1	-4.07792	0.999985	0.780277	0.785521	0.0500758
BARHL2	MA0635.1	-4.11039	0.999987	0.857854	0.8637	0.0557377
VSX2	MA0726.1	-4.13457	0.999988	0.813183	0.82157	0.0736963
NR3C2	MA0727.1	-4.15383	0.999989	0.7163	0.721343	0.0454216
GATA2	MA0036.1	-4.15239	0.99999	0.972876	0.975864	0.0293586
CEBPE	MA0837.1	-4.18226	0.99999	0.815117	0.820513	0.0492738
SREBF2	MA0596.1	-4.20508	0.999991	0.829572	0.834832	0.0462888
Crx	MA0467.1	-4.19827	0.999991	0.813253	0.818385	0.0471399
HOXC12	MA0906.1	-4.26948	0.999994	0.769712	0.775877	0.0553177
NR3C1	MA0113.3	-4.285	0.999994	0.71974	0.72493	0.0450343
Meis1	MA0498.1	-4.28822	0.999994	0.803612	0.808961	0.0481938
Gfi1b	MA0483.1	-4.31943	0.999995	0.831417	0.837141	0.0514377
TBX5	MA0807.1	-4.3364	0.999995	0.867254	0.872421	0.0443623
MEIS2	MA0774.1	-4.343	0.999996	0.854647	0.860932	0.056523
VAX2	MA0723.1	-4.36784	0.999996	0.85011	0.857246	0.0575977
MEOX1	MA0661.1	-4.3671	0.999996	0.829273	0.836079	0.0559854
EVX1	MA0887.1	-4.38193	0.999996	0.847742	0.854272	0.0541464
EVX2	MA0888.1	-4.39635	0.999996	0.844733	0.851355	0.0543009
ISX	MA0654.1	-4.41366	0.999997	0.833273	0.842383	0.0767337
VSX1	MA0725.1	-4.42621	0.999997	0.828409	0.837298	0.0723895
HMBOX1	MA0895.1	-4.41568	0.999997	0.826627	0.83259	0.0516343
LIN54	MA0619.1	-4.40926	0.999997	0.840439	0.850156	0.0880845
Hmx2	MA0897.1	-4.43146	0.999997	0.730379	0.736616	0.0520295
Bcl6	MA0463.1	-4.45749	0.999997	0.788161	0.793685	0.0470639
HOXD13	MA0909.1	-4.50174	0.999998	0.823672	0.831788	0.0707926
RARA	MA0729.1	-4.51363	0.999998	0.690372	0.69537	0.0429428
HOXC13	MA0907.1	-4.53069	0.999998	0.771478	0.778394	0.0589628
Pax6	MA0069.1	-4.54878	0.999998	0.763667	0.768276	0.0376912
EMX2	MA0886.1	-4.56712	0.999998	0.816882	0.824958	0.0660031
Myb	MA0100.2	-4.56634	0.999998	0.84525	0.851159	0.0487215
Rarb(var.2)	MA0858.1	-4.60563	0.999999	0.696344	0.701518	0.0428509
En1	MA0027.1	-4.6323	0.999999	0.905374	0.90874	0.0289561
Lhx4	MA0704.1	-4.65388	0.999999	0.844244	0.852341	0.0636029
Esrrg	MA0643.1	-4.65528	0.999999	0.812179	0.818309	0.0500235
GRHL1	MA0647.1	-4.65446	0.999999	0.742794	0.749309	0.0535943
Rarg	MA0859.1	-4.6846	0.999999	0.698869	0.704725	0.0483991
TBX4	MA0806.1	-4.7492	0.999999	0.856909	0.862935	0.0475422
ATF4	MA0833.1	-4.75148	0.999999	0.768077	0.773895	0.0467519
Stat5a::Stat5b	MA0519.1	-4.76578	0.999999	0.841103	0.847398	0.0513891
Dlx4	MA0881.1	-4.78246	0.999999	0.863635	0.872016	0.0644946
HOXC11	MA0651.1	-4.7794	0.999999	0.784521	0.791626	0.057146
Nr2e1	MA0676.1	-4.77526	0.999999	0.828124	0.835248	0.0591359
Arid3a	MA0151.1	-4.79877	1	0.881246	0.892234	0.0895704
Nfe2l2	MA0150.2	-4.81254	1	0.740735	0.746438	0.0451036
SRF	MA0083.1	-4.82282	1	0.736571	0.742645	0.0472065
CUX2	MA0755.1	-4.83769	1	0.752258	0.76065	0.0640911
EMX1	MA0612.1	-4.85307	1	0.83362	0.841714	0.0604347
Barhl1	MA0877.1	-4.8466	1	0.866294	0.873084	0.0555648
Dlx3	MA0880.1	-4.87062	1	0.861617	0.870525	0.0673481
TBX1	MA0805.1	-4.89776	1	0.826503	0.833669	0.0556427
NOTO	MA0710.1	-4.94719	1	0.842273	0.850492	0.0615482
DLX6	MA0882.1	-4.95717	1	0.861134	0.870071	0.0665381
IRF1	MA0050.2	-4.95246	1	0.739246	0.746922	0.0607844
Dlx2	MA0885.1	-4.99454	1	0.850789	0.860978	0.0747652
NEUROD2	MA0668.1	-5.04798	1	0.845129	0.850134	0.0365714
T	MA0009.2	-5.04225	1	0.694852	0.700432	0.042237
ALX3	MA0634.1	-5.04672	1	0.824651	0.833468	0.0654243
T	MA0009.1	-5.05494	1	0.745458	0.751953	0.0495938
DUXA	MA0884.1	-5.19395	1	0.777648	0.785732	0.0580371
GSX2	MA0893.1	-5.2055	1	0.841775	0.850383	0.0621571
MNX1	MA0707.1	-5.22131	1	0.850059	0.858727	0.0615246
VAX1	MA0722.1	-5.24766	1	0.849532	0.858429	0.0599782
HLTF	MA0109.1	-5.23503	1	0.94101	0.94496	0.03062
CEBPA	MA0102.2	-5.25638	1	0.862324	0.869439	0.0534863
SOX9	MA0077.1	-5.30529	1	0.837316	0.844574	0.0495541
BSX	MA0876.1	-5.34054	1	0.877736	0.886755	0.0631746
MAX	MA0058.2	-5.35263	1	0.819333	0.826859	0.0545506
Hmx3	MA0898.1	-5.37053	1	0.726922	0.734545	0.0525848
MEIS3	MA0775.1	-5.36983	1	0.879541	0.886642	0.050106
NR4A2	MA0160.1	-5.37111	1	0.887915	0.894138	0.0459109
Hoxa11	MA0911.1	-5.40561	1	0.790484	0.797949	0.0527163
Tal1::Gata1	MA0140.1	-5.43457	1	0.777716	0.78423	0.0463865
FOSL2	MA0478.1	-5.45048	1	0.814332	0.822164	0.0529511
Rarb	MA0857.1	-5.46508	1	0.678092	0.684874	0.0486783
Sox2	MA0143.3	-5.47981	1	0.845243	0.854106	0.0603918
Sox3	MA0514.1	-5.48868	1	0.866532	0.873641	0.0488702
LBX1	MA0618.1	-5.51348	1	0.837363	0.846581	0.0620189
BARX1	MA0875.1	-5.52428	1	0.870447	0.880286	0.0665787
TP63	MA0525.2	-5.52449	1	0.691217	0.697076	0.0404697
PRDM1	MA0508.1	-5.53389	1	0.780663	0.787648	0.0494576
TEAD1	MA0090.1	-5.56086	1	0.805476	0.812219	0.045785
Cebpa	MA0102.1	-5.55556	1	0.845493	0.852308	0.0474905
FOSL1	MA0477.1	-5.57875	1	0.808721	0.816837	0.0532427
RUNX1	MA0002.2	-5.56665	1	0.845772	0.852049	0.0434876
Rhox11	MA0629.1	-5.5852	1	0.787415	0.79374	0.0443534
CUX1	MA0754.1	-5.61804	1	0.765866	0.775886	0.0660616
MYF6	MA0667.1	-5.61295	1	0.782861	0.79049	0.05206
RUNX1	MA0002.1	-5.63907	1	0.829694	0.836667	0.0470971
LMX1B	MA0703.1	-5.64462	1	0.842718	0.854069	0.0756746
Hoxd9	MA0913.1	-5.65017	1	0.84681	0.855768	0.0609675
TFAP4	MA0691.1	-5.65777	1	0.787096	0.795355	0.0547512
TP53	MA0106.2	-5.65755	1	0.750398	0.756379	0.0403353
TEAD3	MA0808.1	-5.66359	1	0.862623	0.870609	0.0536934
HOXA2	MA0900.1	-5.68743	1	0.857124	0.865296	0.0546793
GATA5	MA0766.1	-5.72035	1	0.868793	0.877971	0.0607393
Hoxc9	MA0485.1	-5.72952	1	0.773854	0.781911	0.0533776
HOXD11	MA0908.1	-5.75902	1	0.803077	0.812347	0.0613965
HOXA10	MA0899.1	-5.80894	1	0.814013	0.824437	0.0680623
LMX1A	MA0702.1	-5.8461	1	0.800283	0.812638	0.0782053
Sox6	MA0515.1	-5.85541	1	0.855652	0.863573	0.0490116
GATA1::TAL1	MA0140.2	-5.84558	1	0.755394	0.762986	0.0501625
Stat6	MA0520.1	-5.8485	1	0.801657	0.809837	0.0538682
TBR1	MA0802.1	-5.88394	1	0.795273	0.802891	0.0479512
GSX1	MA0892.1	-5.88221	1	0.857704	0.866144	0.0539131
DUX4	MA0468.1	-5.88169	1	0.791027	0.800572	0.061648
NFE2	MA0841.1	-5.89615	1	0.747516	0.756232	0.0534718
ESRRB	MA0141.3	-5.89929	1	0.763955	0.772392	0.053731
Ddit3::Cebpa	MA0019.1	-5.96134	1	0.819782	0.826538	0.0428123
RUNX2	MA0511.1	-5.99948	1	0.804507	0.811439	0.0451939
EOMES	MA0800.1	-6.03269	1	0.779061	0.786439	0.0454706
Pdx1	MA0132.1	-6.03154	1	0.880613	0.893515	0.0824738
CDX1	MA0878.1	-6.04561	1	0.839787	0.850628	0.0684532
PAX7	MA0680.1	-6.06015	1	0.708139	0.720434	0.0750967
NFAT5	MA0606.1	-6.04462	1	0.863624	0.871828	0.0533349
HOXC10	MA0905.1	-6.07202	1	0.81862	0.828358	0.0612796
PAX3	MA0780.1	-6.12995	1	0.71825	0.73074	0.0752282
TBX19	MA0804.1	-6.14478	1	0.676816	0.683514	0.0417135
TBX21	MA0690.1	-6.17518	1	0.792362	0.800322	0.0490018
BCL6B	MA0731.1	-6.18727	1	0.66083	0.66805	0.0426801
TEAD1	MA0090.2	-6.17712	1	0.867044	0.874222	0.0445042
HOXA5	MA0158.1	-6.17805	1	0.912057	0.919314	0.0455071
HOXB3	MA0903.1	-6.20809	1	0.86104	0.871449	0.0633492
Mafb	MA0117.2	-6.2706	1	0.805388	0.81314	0.0465406
MEIS1	MA0498.2	-6.2677	1	0.916511	0.925263	0.0536325
PHOX2A	MA0713.1	-6.28364	1	0.760478	0.772784	0.0719723
Phox2b	MA0681.1	-6.28525	1	0.761256	0.773449	0.0713386
RORA	MA0071.1	-6.27717	1	0.815377	0.824191	0.0536332
mix-a	MA0621.1	-6.29409	1	0.748369	0.763797	0.090926
NRL	MA0842.1	-6.29935	1	0.844434	0.851511	0.0420187
TBP	MA0108.2	-6.301	1	0.810558	0.819923	0.057181
TBP	MA0108.1	-6.30531	1	0.809291	0.818816	0.0580822
MAFG::NFE2L1	MA0089.1	-6.33071	1	0.926436	0.93486	0.0510768
DBP	MA0639.1	-6.37553	1	0.772152	0.782202	0.0593716
PDX1	MA0132.2	-6.38492	1	0.849446	0.862134	0.0727249
MEF2A	MA0052.1	-6.41069	1	0.769513	0.78252	0.075662
MAF::NFE2	MA0501.1	-6.42088	1	0.7373	0.745171	0.0459985
TBX2	MA0688.1	-6.43178	1	0.812541	0.820052	0.0435891
Arid3b	MA0601.1	-6.44423	1	0.779637	0.795395	0.0930827
Nkx2-5	MA0063.1	-6.46289	1	0.901743	0.91159	0.0595117
NKX6-2	MA0675.1	-6.47788	1	0.858724	0.870785	0.0693657
HLF	MA0043.2	-6.47862	1	0.8017	0.810956	0.0538844
PKNOX2	MA0783.1	-6.48954	1	0.714593	0.72327	0.0499816
MEOX2	MA0706.1	-6.55909	1	0.831865	0.842292	0.0572461
MEF2B	MA0660.1	-6.55382	1	0.735922	0.748546	0.0719493
JUND	MA0491.1	-6.58015	1	0.801319	0.810823	0.0519668
ONECUT2	MA0756.1	-6.61224	1	0.717722	0.729691	0.0661312
ONECUT1	MA0679.1	-6.61676	1	0.719589	0.731502	0.0653318
JUNB	MA0490.1	-6.6161	1	0.808453	0.818334	0.0550601
TGIF2	MA0797.1	-6.63828	1	0.722441	0.731067	0.0482266
MEF2C	MA0497.1	-6.64581	1	0.792877	0.804202	0.0642227
Hoxb5	MA0904.1	-6.69643	1	0.736789	0.746799	0.0540546
PROP1	MA0715.1	-6.69538	1	0.728794	0.74355	0.0812128
TGIF1	MA0796.1	-6.69536	1	0.687773	0.697235	0.0522589
Esrra	MA0592.2	-6.72044	1	0.749286	0.758273	0.0503565
MEF2A	MA0052.2	-6.72611	1	0.775484	0.787394	0.0664554
TEF	MA0843.1	-6.74072	1	0.760966	0.771305	0.0572525
NKX6-1	MA0674.1	-6.75157	1	0.852449	0.864135	0.063069
HOXB2	MA0902.1	-6.74489	1	0.861771	0.872854	0.0621526
Prrx2	MA0075.1	-6.75815	1	0.880871	0.897986	0.0966316
NR3C1	MA0113.2	-6.80129	1	0.824521	0.831032	0.0354827
CDX2	MA0465.1	-6.79888	1	0.813314	0.824646	0.0638297
SRF	MA0083.2	-6.80862	1	0.750419	0.758929	0.0465732
ONECUT3	MA0757.1	-6.8137	1	0.711954	0.72518	0.0718296
ZNF410	MA0752.1	-6.81153	1	0.671414	0.679801	0.0461429
MEF2D	MA0773.1	-6.81076	1	0.744698	0.758427	0.0758063
Dlx1	MA0879.1	-6.83312	1	0.845262	0.857413	0.0663744
HNF1B	MA0153.1	-6.85736	1	0.76896	0.779366	0.0562457
TBX20	MA0689.1	-6.86542	1	0.792628	0.801053	0.047676
Arid5a	MA0602.1	-6.88897	1	0.770097	0.783516	0.0730383
HNF1B	MA0153.2	-6.8996	1	0.711384	0.724071	0.0666406
FOXH1	MA0479.1	-6.88396	1	0.810703	0.820846	0.0564176
Gata4	MA0482.1	-6.89333	1	0.839865	0.848582	0.0499581
GATA3	MA0037.2	-6.89505	1	0.821549	0.833436	0.0684008
PKNOX1	MA0782.1	-6.95905	1	0.708215	0.717809	0.0513482
BHLHE22	MA0818.1	-6.96333	1	0.784538	0.793802	0.048949
Gata1	MA0035.2	-6.95417	1	0.838279	0.847994	0.0541255
TEAD4	MA0809.1	-6.97802	1	0.865485	0.874777	0.0510181
Foxd3	MA0041.1	-6.98162	1	0.829486	0.841414	0.0659235
NEUROG2	MA0669.1	-7.03346	1	0.784127	0.793183	0.0474925
MEF2A	MA0052.3	-7.04899	1	0.749815	0.764368	0.0776113
Pax4	MA0068.1	-7.05331	1	0.755529	0.761824	0.0339691
HNF1A	MA0046.2	-7.22494	1	0.720263	0.733644	0.0678155
Hoxd3	MA0912.1	-7.23707	1	0.776008	0.786062	0.049817
JDP2	MA0655.1	-7.24774	1	0.758495	0.770363	0.0598145
Neurog1	MA0623.1	-7.25992	1	0.847683	0.854669	0.0350241
CEBPB	MA0466.1	-7.27088	1	0.809594	0.820158	0.0556591
RORA(var.2)	MA0072.1	-7.28751	1	0.755655	0.765709	0.0528954
Twist2	MA0633.1	-7.31793	1	0.794854	0.806657	0.0585219
SRF	MA0083.3	-7.33586	1	0.674914	0.684229	0.0472474
POU1F1	MA0784.1	-7.36198	1	0.721359	0.734857	0.0689872
FOXO3	MA0157.1	-7.4017	1	0.859091	0.870547	0.0614399
JUN::FOS	MA0099.1	-7.42766	1	0.864818	0.875141	0.0516938
Bhlha15	MA0607.1	-7.41911	1	0.847405	0.857721	0.0532899
NKX3-1	MA0124.1	-7.4399	1	0.819776	0.833961	0.0733599
CEBPA	MA0102.3	-7.46493	1	0.819338	0.829667	0.0527098
Tcf7	MA0769.1	-7.47052	1	0.748396	0.759057	0.054899
JUN	MA0488.1	-7.48059	1	0.784619	0.795223	0.05481
NFIL3	MA0025.1	-7.52531	1	0.774681	0.787584	0.063863
Sox2	MA0143.1	-7.54695	1	0.749488	0.759247	0.0487651
POU5F1B	MA0792.1	-7.58331	1	0.800244	0.814312	0.0700335
FOXP1	MA0481.1	-7.58592	1	0.78574	0.79973	0.0718323
Sox2	MA0143.2	-7.59798	1	0.750191	0.760009	0.0487984
SOX21	MA0866.1	-7.62098	1	0.680974	0.692321	0.0528063
TCF7L2	MA0523.1	-7.61004	1	0.80418	0.813996	0.0486719
POU2F1	MA0785.1	-7.6463	1	0.767993	0.781927	0.0685615
POU6F1	MA0628.1	-7.65382	1	0.756433	0.772588	0.077899
FOXO3	MA0157.2	-7.66295	1	0.81081	0.824088	0.0651013
Mecom	MA0029.1	-7.69343	1	0.739263	0.750745	0.0560227
Gata1	MA0035.3	-7.68502	1	0.803549	0.814879	0.0578037
POU3F3	MA0788.1	-7.72081	1	0.748531	0.76324	0.0715213
JUND(var.2)	MA0492.1	-7.72271	1	0.784753	0.795506	0.0540321
Lhx3	MA0135.1	-7.737	1	0.763886	0.778772	0.0728487
POU3F1	MA0786.1	-7.75243	1	0.763449	0.778529	0.0732571
Pou2f3	MA0627.1	-7.75866	1	0.734447	0.747902	0.0651183
Six3	MA0631.1	-7.81157	1	0.721415	0.731129	0.0450634
JUN(var.2)	MA0489.1	-7.80751	1	0.790256	0.801134	0.0513675
Foxo1	MA0480.1	-7.78666	1	0.820309	0.831667	0.0572405
AR	MA0007.2	-7.82248	1	0.795146	0.80432	0.0433673
GATA2	MA0036.2	-7.80628	1	0.798821	0.809308	0.0524672
TAL1::TCF3	MA0091.1	-7.82134	1	0.803224	0.812862	0.0462637
LEF1	MA0768.1	-7.82166	1	0.735336	0.745932	0.0510817
POU2F2	MA0507.1	-7.84777	1	0.766637	0.781135	0.0697041
POU3F2	MA0787.1	-7.86167	1	0.753866	0.768778	0.0708214
FOS	MA0476.1	-7.88296	1	0.807336	0.819647	0.0560244
FOS::JUN	MA0099.2	-7.88202	1	0.896	0.905703	0.0456775
HNF1A	MA0046.1	-7.92928	1	0.762245	0.775179	0.0612214
Foxa2	MA0047.1	-7.93467	1	0.828762	0.840112	0.0532537
Hoxd8	MA0910.1	-7.97867	1	0.709697	0.724334	0.0672363
POU3F4	MA0789.1	-7.98595	1	0.774167	0.78997	0.0740788
Hoxa9	MA0594.1	-8.05606	1	0.794203	0.805146	0.0507118
ZBTB18	MA0698.1	-8.10838	1	0.783365	0.793842	0.0488149
BATF::JUN	MA0462.1	-8.13595	1	0.810755	0.822336	0.0536768
Atoh1	MA0461.2	-8.17858	1	0.813499	0.823889	0.0472022
POU6F2	MA0793.1	-8.19189	1	0.786513	0.800625	0.0641449
OLIG2	MA0678.1	-8.22098	1	0.782895	0.79398	0.0495159
FOXI1	MA0042.2	-8.22204	1	0.835131	0.84996	0.0678141
SOX10	MA0442.1	-8.22138	1	0.938802	0.948051	0.0429371
Sox1	MA0870.1	-8.26032	1	0.680914	0.693172	0.0525626
SOX4	MA0867.1	-8.26184	1	0.63443	0.64659	0.0528198
OLIG3	MA0827.1	-8.28866	1	0.809522	0.81964	0.0452629
DMRT3	MA0610.1	-8.32117	1	0.774487	0.787882	0.0603891
FOXG1	MA0613.1	-8.44035	1	0.809769	0.826872	0.0767849
FOXO6	MA0849.1	-8.45933	1	0.839221	0.854235	0.067083
POU4F3	MA0791.1	-8.47208	1	0.693746	0.710303	0.0717409
Sox5	MA0087.1	-8.48706	1	0.848707	0.865126	0.0709793
SRY	MA0084.1	-8.48717	1	0.862116	0.87579	0.0620657
FOXD2	MA0847.1	-8.51506	1	0.888412	0.900867	0.0558772
FOXD1	MA0031.1	-8.5253	1	0.820212	0.835423	0.0669598
Foxq1	MA0040.1	-8.53679	1	0.791858	0.806848	0.066205
Sox11	MA0869.1	-8.56366	1	0.644299	0.657733	0.0560685
FOXP2	MA0593.1	-8.55491	1	0.811024	0.826052	0.0675776
BHLHE23	MA0817.1	-8.58941	1	0.749162	0.7616	0.0525237
MAFF	MA0495.1	-8.58197	1	0.750933	0.761136	0.0442284
POU4F1	MA0790.1	-8.60175	1	0.713122	0.73052	0.0744089
POU4F2	MA0683.1	-8.60907	1	0.671777	0.687001	0.0648257
FOXP3	MA0850.1	-8.61481	1	0.897748	0.908792	0.0488083
MAFK	MA0496.1	-8.63943	1	0.781569	0.792748	0.0485639
FOXL1	MA0033.1	-8.64257	1	0.882422	0.896765	0.0632232
OLIG1	MA0826.1	-8.68719	1	0.762381	0.774785	0.0516141
FOXO4	MA0848.1	-8.68521	1	0.855337	0.870118	0.064645
Pou5f1::Sox2	MA0142.1	-8.70732	1	0.73725	0.750071	0.0556291
Foxj2	MA0614.1	-8.75532	1	0.837768	0.853796	0.0692026
FOXF2	MA0030.1	-8.7816	1	0.762945	0.77679	0.0583919
FOXI1	MA0042.1	-8.84273	1	0.814385	0.83075	0.0702552
Foxj3	MA0851.1	-8.94489	1	0.765667	0.781192	0.0648933
Foxk1	MA0852.1	-8.99069	1	0.739124	0.755082	0.0665999
FOXA1	MA0148.3	-9.16271	1	0.800519	0.814323	0.0569941
Foxa2	MA0047.2	-9.22309	1	0.803662	0.817723	0.0577846
FOXL1	MA0033.2	-9.30214	1	0.866585	0.882993	0.0665467
FOXC1	MA0032.2	-9.31457	1	0.809949	0.826742	0.0674234
SOX8	MA0868.1	-9.41225	1	0.628225	0.641989	0.0518249
FOXA1	MA0148.1	-9.43849	1	0.820948	0.83517	0.05734
FOXA1	MA0148.2	-9.44902	1	0.821805	0.835972	0.0570323
FOXB1	MA0845.1	-9.46406	1	0.780348	0.797612	0.0686691
FOXC2	MA0846.1	-9.71793	1	0.802131	0.819765	0.0681582
Degrees	of	freedom:	35353
